# Supplementary material for: Phage biocontrol success of bacterial wilt depends on synergistic interactions with resident rhizosphere microbiota
Source: Microb Biotechnol. 2024 Nov 13;17(11):e70049. doi: 10.1111/1751-7915.70049 (PMC11561305; doi:10.1111/1751-7915.70049)
Supplement: Supplementary file 2 — Table S2 [file MBT2-17-e70049-s010.csv]

Table S2. Results of SYNIMA pipeline showing the orthogroups. ANGOEMEO are proteins from PY04, DGMDFAKB are proteins from PY045, HMHLAPFJ are proteins from PY059, CGDPDFMH are proteins from PY065.
Orthogroup	Gene 1	Gene 2	Gene 3	Gene 4
OG0000000:	ANGOEMEO_00009	ANGOEMEO_00010	CGDPDFMH_00009	CGDPDFMH_00010
OG0000001:	ANGOEMEO_00022	CGDPDFMH_00022	DGMDFAKB_00035	DGMDFAKB_00053
OG0000002:	ANGOEMEO_00016	ANGOEMEO_00051	CGDPDFMH_00016	CGDPDFMH_00051
OG0000003:	ANGOEMEO_00019	CGDPDFMH_00019	DGMDFAKB_00036	HMHLAPFJ_00029
OG0000004:	ANGOEMEO_00048	CGDPDFMH_00048	HMHLAPFJ_00027
OG0000005:	ANGOEMEO_00032	CGDPDFMH_00032	HMHLAPFJ_00037
OG0000006:	ANGOEMEO_00050	CGDPDFMH_00050	HMHLAPFJ_00010
OG0000007:	ANGOEMEO_00001	CGDPDFMH_00001	HMHLAPFJ_00001
OG0000008:	ANGOEMEO_00038	CGDPDFMH_00038	DGMDFAKB_00022
OG0000009:	ANGOEMEO_00017	CGDPDFMH_00017
OG0000010:	ANGOEMEO_00025	CGDPDFMH_00025
OG0000011:	ANGOEMEO_00049	CGDPDFMH_00049
OG0000012:	ANGOEMEO_00044	CGDPDFMH_00044
OG0000013:	ANGOEMEO_00035	CGDPDFMH_00035
OG0000014:	ANGOEMEO_00030	CGDPDFMH_00030
OG0000015:	ANGOEMEO_00039	CGDPDFMH_00039
OG0000016:	ANGOEMEO_00028	CGDPDFMH_00028
OG0000017:	ANGOEMEO_00029	CGDPDFMH_00029
OG0000018:	ANGOEMEO_00002	CGDPDFMH_00002
OG0000019:	ANGOEMEO_00018	CGDPDFMH_00018
OG0000020:	ANGOEMEO_00042	CGDPDFMH_00042
OG0000021:	ANGOEMEO_00013	CGDPDFMH_00013
OG0000022:	ANGOEMEO_00027	CGDPDFMH_00027
OG0000023:	ANGOEMEO_00020	CGDPDFMH_00020
OG0000024:	ANGOEMEO_00007	CGDPDFMH_00007
OG0000025:	ANGOEMEO_00047	CGDPDFMH_00047
OG0000026:	ANGOEMEO_00031	CGDPDFMH_00031
OG0000027:	ANGOEMEO_00011	CGDPDFMH_00011
OG0000028:	ANGOEMEO_00003	CGDPDFMH_00003
OG0000029:	ANGOEMEO_00004	CGDPDFMH_00004
OG0000030:	ANGOEMEO_00024	CGDPDFMH_00024
OG0000031:	ANGOEMEO_00034	CGDPDFMH_00034
OG0000032:	ANGOEMEO_00033	CGDPDFMH_00033
OG0000033:	ANGOEMEO_00005	CGDPDFMH_00005
OG0000034:	ANGOEMEO_00023	CGDPDFMH_00023
OG0000035:	ANGOEMEO_00026	CGDPDFMH_00026
OG0000036:	ANGOEMEO_00041	CGDPDFMH_00041
OG0000037:	ANGOEMEO_00012	CGDPDFMH_00012
OG0000038:	ANGOEMEO_00037	CGDPDFMH_00037
OG0000039:	ANGOEMEO_00043	CGDPDFMH_00043
OG0000040:	ANGOEMEO_00045	CGDPDFMH_00045
OG0000041:	ANGOEMEO_00006	CGDPDFMH_00006
OG0000042:	ANGOEMEO_00036	CGDPDFMH_00036
OG0000043:	ANGOEMEO_00015	CGDPDFMH_00015
OG0000044:	ANGOEMEO_00040	CGDPDFMH_00040
OG0000045:	ANGOEMEO_00008	CGDPDFMH_00008
OG0000046:	ANGOEMEO_00046	CGDPDFMH_00046
OG0000047:	ANGOEMEO_00014	CGDPDFMH_00014
OG0000048:	ANGOEMEO_00021	CGDPDFMH_00021
OG0000049:	DGMDFAKB_00025	HMHLAPFJ_00041
OG0000050:	DGMDFAKB_00002	HMHLAPFJ_00032
OG0000051:	HMHLAPFJ_00056
OG0000052:	HMHLAPFJ_00054
OG0000053:	HMHLAPFJ_00026
OG0000054:	HMHLAPFJ_00025
OG0000055:	HMHLAPFJ_00049
OG0000056:	HMHLAPFJ_00059
OG0000057:	HMHLAPFJ_00031
OG0000058:	HMHLAPFJ_00022
OG0000059:	HMHLAPFJ_00019
OG0000060:	HMHLAPFJ_00013
OG0000061:	HMHLAPFJ_00034
OG0000062:	HMHLAPFJ_00057
OG0000063:	HMHLAPFJ_00045
OG0000064:	HMHLAPFJ_00015
OG0000065:	HMHLAPFJ_00007
OG0000066:	HMHLAPFJ_00024
OG0000067:	HMHLAPFJ_00033
OG0000068:	HMHLAPFJ_00011
OG0000069:	HMHLAPFJ_00030
OG0000070:	HMHLAPFJ_00043
OG0000071:	HMHLAPFJ_00038
OG0000072:	HMHLAPFJ_00021
OG0000073:	HMHLAPFJ_00048
OG0000074:	HMHLAPFJ_00042
OG0000075:	HMHLAPFJ_00005
OG0000076:	HMHLAPFJ_00006
OG0000077:	HMHLAPFJ_00055
OG0000078:	HMHLAPFJ_00004
OG0000079:	HMHLAPFJ_00002
OG0000080:	HMHLAPFJ_00044
OG0000081:	HMHLAPFJ_00036
OG0000082:	HMHLAPFJ_00023
OG0000083:	HMHLAPFJ_00053
OG0000084:	HMHLAPFJ_00012
OG0000085:	HMHLAPFJ_00039
OG0000086:	HMHLAPFJ_00017
OG0000087:	HMHLAPFJ_00051
OG0000088:	HMHLAPFJ_00016
OG0000089:	HMHLAPFJ_00046
OG0000090:	HMHLAPFJ_00018
OG0000091:	HMHLAPFJ_00060
OG0000092:	HMHLAPFJ_00035
OG0000093:	HMHLAPFJ_00058
OG0000094:	HMHLAPFJ_00040
OG0000095:	HMHLAPFJ_00047
OG0000096:	HMHLAPFJ_00008
OG0000097:	HMHLAPFJ_00014
OG0000098:	HMHLAPFJ_00028
OG0000099:	HMHLAPFJ_00052
OG0000100:	HMHLAPFJ_00020
OG0000101:	HMHLAPFJ_00050
OG0000102:	HMHLAPFJ_00009
OG0000103:	HMHLAPFJ_00003
OG0000104:	DGMDFAKB_00069
OG0000105:	DGMDFAKB_00028
OG0000106:	DGMDFAKB_00001
OG0000107:	DGMDFAKB_00058
OG0000108:	DGMDFAKB_00016
OG0000109:	DGMDFAKB_00067
OG0000110:	DGMDFAKB_00056
OG0000111:	DGMDFAKB_00060
OG0000112:	DGMDFAKB_00048
OG0000113:	DGMDFAKB_00031
OG0000114:	DGMDFAKB_00054
OG0000115:	DGMDFAKB_00020
OG0000116:	DGMDFAKB_00061
OG0000117:	DGMDFAKB_00007
OG0000118:	DGMDFAKB_00052
OG0000119:	DGMDFAKB_00041
OG0000120:	DGMDFAKB_00042
OG0000121:	DGMDFAKB_00027
OG0000122:	DGMDFAKB_00043
OG0000123:	DGMDFAKB_00030
OG0000124:	DGMDFAKB_00015
OG0000125:	DGMDFAKB_00021
OG0000126:	DGMDFAKB_00049
OG0000127:	DGMDFAKB_00014
OG0000128:	DGMDFAKB_00003
OG0000129:	DGMDFAKB_00040
OG0000130:	DGMDFAKB_00019
OG0000131:	DGMDFAKB_00034
OG0000132:	DGMDFAKB_00010
OG0000133:	DGMDFAKB_00032
OG0000134:	DGMDFAKB_00017
OG0000135:	DGMDFAKB_00046
OG0000136:	DGMDFAKB_00026
OG0000137:	DGMDFAKB_00055
OG0000138:	DGMDFAKB_00063
OG0000139:	DGMDFAKB_00013
OG0000140:	DGMDFAKB_00070
OG0000141:	DGMDFAKB_00033
OG0000142:	DGMDFAKB_00068
OG0000143:	DGMDFAKB_00051
OG0000144:	DGMDFAKB_00029
OG0000145:	DGMDFAKB_00024
OG0000146:	DGMDFAKB_00005
OG0000147:	DGMDFAKB_00023
OG0000148:	DGMDFAKB_00008
OG0000149:	DGMDFAKB_00065
OG0000150:	DGMDFAKB_00050
OG0000151:	DGMDFAKB_00009
OG0000152:	DGMDFAKB_00037
OG0000153:	DGMDFAKB_00011
OG0000154:	DGMDFAKB_00004
OG0000155:	DGMDFAKB_00047
OG0000156:	DGMDFAKB_00045
OG0000157:	DGMDFAKB_00062
OG0000158:	DGMDFAKB_00066
OG0000159:	DGMDFAKB_00071
OG0000160:	DGMDFAKB_00012
OG0000161:	DGMDFAKB_00006
OG0000162:	DGMDFAKB_00044
OG0000163:	DGMDFAKB_00038
OG0000164:	DGMDFAKB_00039
OG0000165:	DGMDFAKB_00064
OG0000166:	DGMDFAKB_00059
OG0000167:	DGMDFAKB_00018
