# Supplementary material for: Phage biocontrol success of bacterial wilt depends on synergistic interactions with resident rhizosphere microbiota
Source: Microb Biotechnol. 2024 Nov 13;17(11):e70049. doi: 10.1111/1751-7915.70049 (PMC11561305; doi:10.1111/1751-7915.70049)
Supplement: Supplementary file 3 — Table S3 [file MBT2-17-e70049-s006.csv]

Table S3. Bacteriophage PFU/ml in the samples of the glasshouse experiment.
Sample	Greenhouse_Treatment	PFU_ml	Average_PFU_ml_per_group	StDev
FERA1	PYO4	1.16E+06	2.73E+06	4.63E+06
FERA2	PYO4	2.67E+03
FERA3	PYO4	1.23E+07
FERA4	PYO4	4.98E+03
FERA5	PYO4	4.44E+05
FERA6	PYO4	6.31E+03
FERA7	PYO4	3.33E+04
FERA8	PYO4	1.28E+05
FERA9	PYO4	9.94E+06
FERA10	PYO4	1.28E+05
FERA11	PYO4	8.57E+06
FERA12	PYO4	1.67E+04
FERA13	PYO45	1.70E+03	8.08E+03	2.32E+04
FERA14	PYO45	2.22E+02
FERA15	PYO45	5.19E+02
FERA16	PYO45	9.26E+02
FERA17	PYO45	5.30E+03
FERA18	PYO45	2.41E+03
FERA19	PYO45	8.15E+04
FERA20	PYO45	1.85E+00
FERA21	PYO45	1.37E+03
FERA22	PYO45	1.85E+02
FERA23	PYO45	1.11E+02
FERA24	PYO45	2.72E+03
FERA25	PYO59	5.56E+00	9.85E+02	3.23E+03
FERA26	PYO59	2.41E+01
FERA27	PYO59	9.26E+00
FERA28	PYO59	2.65E+02
FERA29	PYO59	1.48E+01
FERA30	PYO59	0.00E+00
FERA31	PYO59	1.48E+01
FERA32	PYO59	8.33E+01
FERA33	PYO59	1.12E+04
FERA34	PYO59	1.44E+02
FERA35	PYO59	1.30E+01
FERA36	PYO59	0.00E+00
FERA37	PYO65	1.67E+03	4.04E+08	1.34E+09
FERA38	PYO65	5.74E+04
FERA39	PYO65	2.96E+04
FERA40	PYO65	2.72E+07
FERA41	PYO65	3.15E+04
FERA42	PYO65	1.41E+05
FERA43	PYO65	7.76E+07
FERA44	PYO65	2.41E+04
FERA45	PYO65	6.61E+07
FERA46	PYO65	9.26E+03
FERA47	PYO65	2.96E+07
FERA48	PYO65	4.65E+09
FERA49	PYO4.PYO45	5.59E+07	1.68E+07	2.67E+07
FERA50	PYO4.PYO45	1.20E+07
FERA51	PYO4.PYO45	9.81E+04
FERA52	PYO4.PYO45	6.85E+07
FERA53	PYO4.PYO45	2.44E+05
FERA54	PYO4.PYO45	8.72E+05
FERA55	PYO4.PYO45	9.44E+04
FERA56	PYO4.PYO45	5.69E+07
FERA57	PYO4.PYO45	9.26E+03
FERA58	PYO4.PYO45	9.63E+04
FERA59	PYO4.PYO45	5.00E+04
FERA60	PYO4.PYO45	6.67E+06
FERA61	PYO4.PYO59	4.37E+07	5.20E+07	6.53E+07
FERA62	PYO4.PYO59	2.04E+07
FERA63	PYO4.PYO59	7.43E+05
FERA64	PYO4.PYO59	4.24E+07
FERA65	PYO4.PYO59	1.59E+07
FERA66	PYO4.PYO59	2.17E+05
FERA67	PYO4.PYO59	8.69E+07
FERA68	PYO4.PYO59	5.37E+07
FERA69	PYO4.PYO59	6.30E+05
FERA70	PYO4.PYO59	2.96E+04
FERA71	PYO4.PYO59	1.76E+08
FERA72	PYO4.PYO59	1.83E+08
FERA73	PYO4.PYO65	1.15E+08	2.75E+07	4.44E+07
FERA74	PYO4.PYO65	1.11E+08
FERA75	PYO4.PYO65	7.41E+04
FERA76	PYO4.PYO65	1.91E+07
FERA77	PYO4.PYO65	2.04E+06
FERA78	PYO4.PYO65	6.89E+07
FERA79	PYO4.PYO65	1.35E+05
FERA80	PYO4.PYO65	1.26E+07
FERA81	PYO4.PYO65	2.59E+05
FERA82	PYO4.PYO65	7.41E+05
FERA83	PYO4.PYO65	2.59E+05
FERA84	PYO4.PYO65	7.41E+04
FERA85	PYO45.PYO59	9.26E+01	1.25E+03	3.25E+03
FERA86	PYO45.PYO59	2.59E+02
FERA87	PYO45.PYO59	1.67E+02
FERA88	PYO45.PYO59	1.17E+03
FERA89	PYO45.PYO59	3.15E+02
FERA90	PYO45.PYO59	5.74E+02
FERA91	PYO45.PYO59	1.85E+00
FERA92	PYO45.PYO59	6.22E+02
FERA93	PYO45.PYO59	4.81E+01
FERA94	PYO45.PYO59	5.56E+01
FERA95	PYO45.PYO59	1.15E+04
FERA96	PYO45.PYO59	2.28E+02
FERA97	PYO45.PYO65	6.63E+06	2.45E+07	3.19E+07
FERA98	PYO45.PYO65	6.81E+07
FERA99	PYO45.PYO65	1.00E+05
FERA100	PYO45.PYO65	2.81E+07
FERA101	PYO45.PYO65	1.03E+08
FERA102	PYO45.PYO65	4.07E+04
FERA103	PYO45.PYO65	3.09E+07
FERA104	PYO45.PYO65	5.39E+04
FERA105	PYO45.PYO65	2.22E+06
FERA106	PYO45.PYO65	8.52E+06
FERA107	PYO45.PYO65	3.22E+07
FERA108	PYO45.PYO65	1.41E+07
FERA109	PYO59.PYO65	2.04E+04	1.41E+07	2.01E+07
FERA110	PYO59.PYO65	5.56E+03
FERA111	PYO59.PYO65	2.96E+04
FERA112	PYO59.PYO65	5.74E+04
FERA113	PYO59.PYO65	2.04E+04
FERA114	PYO59.PYO65	1.91E+07
FERA115	PYO59.PYO65	2.96E+07
FERA116	PYO59.PYO65	6.20E+07
FERA117	PYO59.PYO65	2.54E+07
FERA118	PYO59.PYO65	3.30E+07
FERA119	PYO59.PYO65	1.28E+05
FERA120	PYO59.PYO65	1.06E+05
FERA121	Control	0.00E+00
FERA122	Control	3.52E+02
FERA123	Control	0.00E+00
FERA124	Control	0.00E+00
FERA125	Control	0.00E+00
FERA126	Control	0.00E+00
FERA127	Control	0.00E+00
FERA128	Control	0.00E+00
FERA129	Control	0.00E+00
FERA130	Control	1.85E+01
FERA131	Control	0.00E+00
FERA132	Control	0.00E+00
FERA133	Rs.UW551	0.00E+00
FERA134	Rs.UW551	1.85E+00
FERA135	Rs.UW551	1.85E+00
FERA136	Rs.UW551	7.41E+00
FERA137	Rs.UW551	0.00E+00
FERA138	Rs.UW551	0.00E+00
FERA139	Rs.UW551	7.41E+00
FERA140	Rs.UW551	5.56E+00
FERA141	Rs.UW551	3.70E+00
FERA142	Rs.UW551	0.00E+00
FERA143	Rs.UW551	5.00E+01
FERA144	Rs.UW551	0.00E+00
JI1	JI1	0.00E+00
JI2	JI2	0.00E+00
JI3	JI3	0.00E+00
JI4	JI4	0.00E+00
JI5	JI5	0.00E+00
JI6	JI6	0.00E+00
BEFORE.1	BEFORE.1	0.00E+00
BEFORE.2	BEFORE.2	0.00E+00
BEFORE.3	BEFORE.3	0.00E+00
BEFORE.4	BEFORE.4	0.00E+00
BEFORE.5	BEFORE.5	0.00E+00
BEFORE.6	BEFORE.6	0.00E+00
