# Supplementary material for: Phage biocontrol success of bacterial wilt depends on synergistic interactions with resident rhizosphere microbiota
Source: Microb Biotechnol. 2024 Nov 13;17(11):e70049. doi: 10.1111/1751-7915.70049 (PMC11561305; doi:10.1111/1751-7915.70049)
Supplement: Supplementary file 4 — Table S4 [file MBT2-17-e70049-s002.csv]

Table S4. Quality control of the raw reads
Sample	RawPE	Combined	Qualified	Nochime	Base(nt)	Avglen(nt)	GC	Q20	Q30	Effective%
BEFORE.1	74414	74006	73826	68238	17272634	253.12	54.83%	99.47%	97.93%	91.70%
BEFORE.2	134986	134069	133699	123814	31340005	253.12	54.87%	99.46%	97.87%	91.72%
BEFORE.3	132493	131761	131500	121726	30808329	253.1	54.99%	99.50%	97.98%	91.87%
BEFORE.4	127630	126881	126612	115807	29310544	253.1	54.69%	99.49%	97.98%	90.74%
BEFORE.5	136761	135409	134974	126702	32071093	253.12	54.79%	99.40%	97.65%	92.64%
BEFORE.6	135509	134368	134049	123262	31199419	253.11	55.27%	99.46%	97.83%	90.96%
FERA.1	145157	144778	144526	136920	34637290	252.97	53.53%	99.56%	98.24%	94.33%
FERA.10	132372	132094	131853	125401	31724519	252.98	53.03%	99.54%	98.20%	94.73%
FERA.100	135340	134353	134038	122127	30908548	253.09	54.17%	99.53%	98.11%	90.24%
FERA.101	135116	134238	133993	124554	31518869	253.05	54.26%	99.53%	98.10%	92.18%
FERA.102	134765	133620	133235	125336	31719178	253.07	54.52%	99.48%	97.95%	93.00%
FERA.103	146088	144818	144428	133341	33740784	253.04	54.50%	99.50%	98.01%	91.27%
FERA.104	148234	146955	146542	132432	33494906	252.92	54.57%	99.45%	97.87%	89.34%
FERA.105	140608	139605	139219	127355	32225021	253.03	54.81%	99.46%	97.90%	90.57%
FERA.106	134566	133682	133259	121668	30784297	253.02	54.75%	99.45%	97.88%	90.42%
FERA.107	140601	139539	139116	124117	31402291	253.01	54.76%	99.45%	97.87%	88.28%
FERA.108	135294	134432	134018	121089	30636244	253.01	54.43%	99.42%	97.79%	89.50%
FERA.109	148083	146785	146331	129285	32714667	253.04	54.43%	99.45%	97.88%	87.31%
FERA.11	133168	132848	132622	122663	31032268	252.99	53.20%	99.55%	98.22%	92.11%
FERA.110	135619	134666	134215	117054	29615654	253.01	55.05%	99.44%	97.85%	86.31%
FERA.111	135123	133821	133419	115522	29228303	253.01	55.15%	99.43%	97.74%	85.49%
FERA.112	135231	134123	133730	117474	29724899	253.03	54.80%	99.45%	97.88%	86.87%
FERA.113	106447	105751	105468	90760	22964340	253.02	54.49%	99.45%	97.86%	85.26%
FERA.114	134858	133645	133186	120870	30584842	253.04	54.60%	99.41%	97.75%	89.63%
FERA.115	134766	133567	133117	118143	29893346	253.03	54.82%	99.44%	97.83%	87.67%
FERA.116	97666	96908	96672	89199	22351952	250.59	54.46%	99.48%	97.99%	91.33%
FERA.117	113203	112623	112387	106353	26911331	253.04	54.40%	99.52%	98.12%	93.95%
FERA.118	76753	76341	76146	71173	18004050	252.96	54.53%	99.49%	98.03%	92.73%
FERA.119	102898	102318	102072	94544	23925849	253.07	54.84%	99.48%	97.99%	91.88%
FERA.12	49276	48894	48725	44627	11314941	253.54	54.99%	99.42%	97.79%	90.57%
FERA.120	88734	88249	88013	83706	21181745	253.05	54.70%	99.45%	97.87%	94.33%
FERA.121	118830	118115	117778	110926	28065412	253.01	54.63%	99.47%	97.92%	93.35%
FERA.122	67519	67105	66934	62460	15804377	253.03	54.72%	99.47%	97.93%	92.51%
FERA.123	134519	133442	133060	125170	31649275	252.85	55.21%	99.45%	97.87%	93.05%
FERA.124	74983	74310	74124	70928	17863717	251.86	54.76%	99.46%	97.91%	94.59%
FERA.125	132450	131723	131288	125454	31744667	253.04	54.50%	99.39%	97.70%	94.72%
FERA.126	132926	132158	131761	116657	29518528	253.04	55.68%	99.44%	97.83%	87.76%
FERA.127	134510	133741	133318	119501	30240318	253.05	55.48%	99.40%	97.71%	88.84%
FERA.128	136020	135289	134823	120051	30381722	253.07	55.63%	99.42%	97.78%	88.26%
FERA.129	136095	135298	134835	116697	29527516	253.03	55.91%	99.41%	97.73%	85.75%
FERA.13	101782	101155	100842	94210	23847055	253.13	54.80%	99.39%	97.67%	92.56%
FERA.130	139410	138553	138144	119660	30277232	253.03	55.65%	99.43%	97.76%	85.83%
FERA.131	132412	131701	131328	113520	28724390	253.03	55.83%	99.46%	97.86%	85.73%
FERA.132	135479	134663	134212	116753	29546332	253.07	56.12%	99.39%	97.68%	86.18%
FERA.133	134235	133315	132851	114345	28933884	253.04	55.46%	99.39%	97.69%	85.18%
FERA.134	134189	133315	132836	113966	28833093	253	55.58%	99.41%	97.71%	84.93%
FERA.135	132640	132023	131688	116404	29452667	253.02	55.33%	99.46%	97.93%	87.76%
FERA.136	134377	133599	133221	119536	30248623	253.05	55.27%	99.45%	97.87%	88.96%
FERA.137	126554	125973	125662	117921	29836304	253.02	54.83%	99.51%	98.08%	93.18%
FERA.138	134172	133612	133319	123206	31174096	253.02	54.83%	99.51%	98.08%	91.83%
FERA.139	135287	134649	134296	123445	31237431	253.05	54.99%	99.43%	97.81%	91.25%
FERA.14	132722	131929	131529	122382	30993532	253.25	55.21%	99.44%	97.82%	92.21%
FERA.140	119395	118849	118568	108348	27418406	253.06	55.06%	99.48%	97.99%	90.75%
FERA.141	145110	144435	144073	132170	33438192	252.99	55.27%	99.46%	97.90%	91.08%
FERA.142	132935	132275	131979	120760	30559640	253.06	54.88%	99.49%	98.00%	90.84%
FERA.143	121220	120730	120454	111494	28207799	253	55.18%	99.47%	97.94%	91.98%
FERA.144	133143	132462	132132	121957	30861230	253.05	54.86%	99.49%	97.98%	91.60%
FERA.15	135550	135251	135032	132307	33480307	253.05	53.66%	99.54%	98.20%	97.61%
FERA.16	132005	131656	131450	125613	31780589	253	53.47%	99.57%	98.27%	95.16%
FERA.17	39847	39608	39472	37386	9458171	252.99	54.57%	99.45%	97.85%	93.82%
FERA.18	117815	117549	117409	112341	28419877	252.98	53.93%	99.60%	98.36%	95.35%
FERA.19	132468	132195	131982	128082	32403677	252.99	54.03%	99.60%	98.36%	96.69%
FERA.2	136103	135792	135591	127954	32371366	252.99	53.67%	99.58%	98.29%	94.01%
FERA.20	134054	133771	133571	128630	32552875	253.07	53.91%	99.58%	98.26%	95.95%
FERA.21	133966	133052	132648	127802	32340317	253.05	54.91%	99.40%	97.66%	95.40%
FERA.22	131674	131374	131114	122954	31064261	252.65	53.58%	99.52%	98.11%	93.38%
FERA.23	133201	132929	132706	126672	32043815	252.97	53.67%	99.52%	98.08%	95.10%
FERA.24	134413	134111	133856	130426	32980798	252.87	53.80%	99.51%	98.08%	97.03%
FERA.25	91076	90592	90345	85052	21522414	253.05	54.94%	99.44%	97.82%	93.39%
FERA.26	144775	144354	144061	138327	35010010	253.1	53.89%	99.51%	98.07%	95.55%
FERA.27	134314	133604	133242	128986	32640232	253.05	54.79%	99.43%	97.77%	96.03%
FERA.28	134412	133494	133023	125850	31849340	253.07	54.93%	99.39%	97.66%	93.63%
FERA.29	145285	144882	144559	139837	35376684	252.99	53.44%	99.47%	97.93%	96.25%
FERA.3	135045	134718	134492	129731	32823790	253.01	53.95%	99.57%	98.27%	96.07%
FERA.30	133992	133178	132794	122810	31079779	253.07	55.15%	99.44%	97.82%	91.65%
FERA.31	136130	135288	134867	125761	31837591	253.16	55.04%	99.44%	97.85%	92.38%
FERA.32	139831	139517	139302	135151	34217974	253.18	52.58%	99.54%	98.20%	96.65%
FERA.33	140342	140009	139746	134245	33953526	252.92	53.58%	99.52%	98.12%	95.66%
FERA.34	134042	133764	133514	129801	32840950	253.01	53.69%	99.52%	98.13%	96.84%
FERA.35	134406	133565	133189	124036	31394809	253.11	55.00%	99.47%	97.91%	92.28%
FERA.36	132072	131200	130786	123568	31282677	253.16	54.81%	99.42%	97.76%	93.56%
FERA.37	99305	98635	98364	91880	23284996	253.43	54.88%	99.45%	97.87%	92.52%
FERA.38	132947	132621	132385	127921	32346897	252.87	53.34%	99.52%	98.08%	96.22%
FERA.39	132057	131758	131556	126284	31946139	252.97	54.57%	99.56%	98.20%	95.63%
FERA.40	134901	133986	133554	127726	32320675	253.05	54.48%	99.42%	97.76%	94.68%
FERA.41	134950	134614	134360	127218	32174613	252.91	54.35%	99.54%	98.16%	94.27%
FERA.42	140369	140072	139842	135603	34312364	253.04	53.64%	99.54%	98.14%	96.60%
FERA.43	133225	132937	132671	124901	31595456	252.96	53.52%	99.52%	98.14%	93.75%
FERA.44	134706	133731	133315	126156	31921139	253.03	54.74%	99.44%	97.79%	93.65%
FERA.45	136382	136072	135850	125632	31785956	253.01	53.61%	99.54%	98.19%	92.12%
FERA.46	68073	67708	67504	64520	16328509	253.08	54.88%	99.44%	97.83%	94.78%
FERA.47	133914	133570	133318	127812	32327691	252.93	53.61%	99.52%	98.13%	95.44%
FERA.48	145485	144990	144714	134314	33977755	252.97	53.04%	99.55%	98.20%	92.32%
FERA.5	73512	73031	72797	66393	16809977	253.19	55.49%	99.41%	97.76%	90.32%
FERA.50	132407	132114	131880	125809	31842595	253.1	53.37%	99.55%	98.23%	95.02%
FERA.51	108545	107916	107633	100417	25411837	253.06	54.77%	99.46%	97.87%	92.51%
FERA.52	132671	131919	131585	125423	31744321	253.1	54.69%	99.47%	97.88%	94.54%
FERA.53	132064	131724	131460	120079	30379170	252.99	53.24%	99.51%	98.09%	90.92%
FERA.54	133733	132694	132216	123450	31242677	253.08	54.94%	99.41%	97.72%	92.31%
FERA.55	133672	133352	133084	121804	30818014	253.01	53.70%	99.51%	98.10%	91.12%
FERA.56	135935	134774	134371	127180	32196773	253.16	54.73%	99.42%	97.70%	93.56%
FERA.57	109683	108989	108651	101143	25604160	253.15	55.17%	99.44%	97.84%	92.21%
FERA.58	132808	131989	131603	125296	31715960	253.13	54.76%	99.45%	97.86%	94.34%
FERA.59	133491	132707	132285	124806	31589113	253.11	54.97%	99.45%	97.87%	93.49%
FERA.6	104502	103878	103583	95904	24274144	253.11	55.19%	99.43%	97.78%	91.77%
FERA.60	102466	101850	101576	95416	24272561	254.39	54.45%	99.45%	97.88%	93.12%
FERA.61	134793	133978	133543	127412	32242243	253.05	54.64%	99.42%	97.76%	94.52%
FERA.62	132140	131304	130957	124432	31489856	253.07	54.56%	99.48%	97.95%	94.17%
FERA.63	174538	173859	173436	168175	42548846	253	54.35%	99.50%	97.98%	96.35%
FERA.64	134375	133460	133133	122973	31107322	252.96	54.28%	99.50%	98.04%	91.51%
FERA.65	69044	68390	68245	62217	15741326	253.01	54.07%	99.53%	98.16%	90.11%
FERA.66	134789	134352	134128	127871	32351554	253	53.76%	99.53%	98.13%	94.87%
FERA.67	125160	124445	124154	118649	30014347	252.97	53.99%	99.49%	98.00%	94.80%
FERA.68	136396	135360	134930	128506	32527844	253.12	54.06%	99.48%	97.97%	94.22%
FERA.69	126457	126202	126000	121260	30683078	253.04	53.90%	99.56%	98.26%	95.89%
FERA.7	134026	133664	133428	126998	32125075	252.96	53.61%	99.55%	98.23%	94.76%
FERA.70	135951	135590	135302	102960	26026252	252.78	52.84%	99.50%	98.05%	75.73%
FERA.71	121648	120669	120367	111415	28182409	252.95	54.20%	99.49%	98.00%	91.59%
FERA.72	132706	131646	131240	122695	30900017	251.84	54.22%	99.47%	97.94%	92.46%
FERA.73	149167	148882	148646	140575	35575682	253.07	54.49%	99.58%	98.29%	94.24%
FERA.74	132877	132022	131693	123421	31224760	252.99	54.31%	99.49%	98.00%	92.88%
FERA.75	132344	131400	130998	123084	31130788	252.92	54.30%	99.45%	97.88%	93.00%
FERA.76	133513	132589	132248	124158	31417551	253.04	54.43%	99.49%	98.00%	92.99%
FERA.77	76765	76572	76440	71388	18059129	252.97	53.25%	99.55%	98.26%	93.00%
FERA.78	96878	96692	96559	92008	23276224	252.98	52.61%	99.59%	98.36%	94.97%
FERA.79	111035	110746	110540	103839	26268832	252.98	53.84%	99.57%	98.27%	93.52%
FERA.8	98568	97933	97581	91037	23044414	253.13	55.12%	99.41%	97.73%	92.36%
FERA.80	97868	97654	97524	93949	23767518	252.98	53.43%	99.59%	98.37%	96.00%
FERA.81	134400	133536	133167	126224	31934465	253	54.34%	99.44%	97.84%	93.92%
FERA.82	132219	131126	130747	122749	31058020	253.02	54.46%	99.46%	97.89%	92.84%
FERA.83	120174	119296	118957	109370	27674019	253.03	54.33%	99.46%	97.95%	91.01%
FERA.84	133679	132480	132120	122440	30977056	253	54.51%	99.46%	97.85%	91.59%
FERA.85	133836	132823	132501	124782	31569485	253	54.02%	99.51%	98.08%	93.24%
FERA.86	104250	104038	103895	100686	25473320	253	53.86%	99.58%	98.31%	96.58%
FERA.87	117244	116448	116163	108065	27337531	252.97	53.97%	99.46%	97.91%	92.17%
FERA.88	82363	82192	82068	78831	19943177	252.99	53.97%	99.58%	98.33%	95.71%
FERA.89	135053	133882	133412	122543	31006796	253.03	54.12%	99.44%	97.84%	90.74%
FERA.9	136656	136372	136117	132336	33476606	252.97	53.56%	99.51%	98.09%	96.84%
FERA.90	96248	96046	95889	92149	23311305	252.97	53.89%	99.58%	98.34%	95.74%
FERA.91	133907	132843	132468	122336	30951655	253.01	54.42%	99.46%	97.90%	91.36%
FERA.92	131904	130831	130498	121692	30791538	253.03	54.55%	99.48%	97.96%	92.26%
FERA.93	134262	133311	133005	124121	31403732	253.01	54.63%	99.52%	98.07%	92.45%
FERA.94	137777	136923	136586	127838	32345217	253.02	54.36%	99.53%	98.13%	92.79%
FERA.95	135668	134591	134271	122888	31094102	253.03	54.49%	99.54%	98.14%	90.58%
FERA.96	134590	133796	133505	124820	31586757	253.06	54.42%	99.50%	97.99%	92.74%
FERA.97	135322	134183	133840	124294	31448140	253.01	54.29%	99.50%	98.01%	91.85%
FERA.98	131004	130120	129798	118489	29987387	253.08	54.43%	99.52%	98.10%	90.45%
FERA.99	134278	133070	132744	121443	30732341	253.06	54.39%	99.49%	97.93%	90.44%
JI1	143155	142153	141719	126940	32159883	253.35	56.09%	99.44%	97.83%	88.67%
JI2	143767	142760	142422	128639	32572681	253.21	55.74%	99.47%	97.89%	89.48%
JI3	132303	131172	130758	117465	29755348	253.31	55.58%	99.44%	97.79%	88.78%
JI4	143229	141830	141494	129168	32744322	253.5	55.33%	99.48%	97.96%	90.18%
JI5	134283	133025	132652	122137	30914569	253.11	55.18%	99.42%	97.77%	90.95%
JI6	136641	135496	135146	124556	31528213	253.12	55.30%	99.46%	97.88%	91.16%
AVERAGE	133646.125	132634.375	132299.6875	121810.9375	30832949.38	253.1175	54.82%	99.49%	97.98%	91.24%
