# Supplementary material for: Phage biocontrol success of bacterial wilt depends on synergistic interactions with resident rhizosphere microbiota
Source: Microb Biotechnol. 2024 Nov 13;17(11):e70049. doi: 10.1111/1751-7915.70049 (PMC11561305; doi:10.1111/1751-7915.70049)
Supplement: Supplementary file 5 — Table S5 [file MBT2-17-e70049-s008.csv]

Table S5. Absolute quantification after DNA weight normalization.
	BEFORE.4	JI1	FERA.5	BEFORE.3	BEFORE.6	JI4	JI2	BEFORE.5	JI6	JI3	FERA.6	BEFORE.2	BEFORE.1	JI5	FERA.8	FERA.12	FERA.31	FERA.35	FERA.17	FERA.37	FERA.13	FERA.25	FERA.36	FERA.30	FERA.14	FERA.28	FERA.21	FERA.27	FERA.62	FERA.60	FERA.56	FERA.44	FERA.63	FERA.61	FERA.64	FERA.57	FERA.52	FERA.40	FERA.71	FERA.65	FERA.58	FERA.54	FERA.46	FERA.51	FERA.68	FERA.67	FERA.59	FERA.91	FERA.87
ASV0	0	0	0	0	0	0	0	0	0	0	0	0	0	0	0	0	0	0	0	0	0	0	0	0	0	0	0	0	0	0	0	0	0	0	0	0	0	0	0	0	0	0	0	0	0	0	0	0	0
ASV1	12182.35294	2916.363636	9391.666667	1320.454545	5508.695652	7753.333333	3916.666667	2385.714286	10115.15152	806.9767442	23358.82353	1189.285714	3448.387097	13708.10811	22753.84615	14768.18182	52240.625	58346.15385	14958.33333	18620	19230.76923	10993.54839	11466.66667	10624.44444	27832	21658.33333	4160	27157.89474	76933.33333	49480.4878	18800	18878.04878	54771.79487	40544.73684	14400	9776.271186	15633.96226	87027.5	25334.61538	35095.83333	20300	13252.08333	7015.625	6163.333333	42087.23404	12673.68421	10300	43676.31579	11655.76923
ASV2	258.8235294	112.7272727	338.8888889	75	239.1304348	243.3333333	214.2857143	196.4285714	209.0909091	295.3488372	414.7058824	0	541.9354839	1097.297297	976.9230769	386.3636364	890.625	1330.769231	472.9166667	493.3333333	930.7692308	222.5806452	1454.166667	284.4444444	584	1085.416667	108.8888889	226.3157895	178.5714286	136.5853659	342.1052632	397.5609756	294.8717949	934.2105263	4512.765957	123.7288136	218.8679245	4522.5	1471.153846	1312.5	266.6666667	497.9166667	921.875	280	644.6808511	1110.526316	202.7777778	2860.526316	1346.153846
ASV3	2635.294118	661.8181818	5719.444444	2356.818182	1126.086957	2100	847.6190476	1546.428571	4009.090909	1346.511628	8858.823529	6114.285714	941.9354839	2491.891892	19346.15385	8122.727273	6159.375	8757.692308	2316.666667	13260	9200	13245.16129	15866.66667	6737.777778	24104	6427.083333	20702.22222	7507.894737	4785.714286	3214.634146	4094.736842	11312.19512	45535.89744	5878.947368	7129.787234	2281.355932	2218.867925	7482.5	1776.923077	2072.916667	2607.407407	13568.75	2837.5	5996.666667	948.9361702	1954.385965	5872.222222	3278.947368	3917.307692
ASV4	3735.294118	694.5454545	2347.222222	2175	10495.65217	2696.666667	950	4200	1403.030303	2837.209302	2782.352941	2692.857143	2851.612903	1035.135135	31292.30769	3800	3006.25	3523.076923	1533.333333	4910	3458.974359	13900	15816.66667	6184.444444	6856	4483.333333	12091.11111	9168.421053	4221.428571	8497.560976	5921.052632	5670.731707	3176.923077	5813.157895	8765.957447	5394.915254	3733.962264	1442.5	1636.538462	1089.583333	9492.592593	1970.833333	7965.625	6991.666667	3261.702128	2015.789474	17938.88889	4623.684211	2109.615385
ASV5	0	0	0	0	0	0	0	0	0	0	0	0	0	0	0	0	0	0	0	0	100	0	0	0	0	0	0	0	0	0	0	0	35.8974359	0	0	0	0	0	0	0	0	0	0	0	0	0	0	0	0
ASV6	24764.70588	2630.909091	2180.555556	10338.63636	15195.65217	8133.333333	5945.238095	16185.71429	8736.363636	3883.72093	5161.764706	17735.71429	7383.870968	6356.756757	10584.61538	2981.818182	4765.625	7761.538462	1477.083333	5356.666667	4241.025641	5790.322581	6091.666667	5088.888889	6284	5675	7402.222222	6263.157895	4090.47619	2253.658537	8131.578947	7078.04878	9187.179487	3602.631579	2721.276596	2023.728814	6298.113208	3640	2578.846154	929.1666667	6107.407407	5652.083333	3284.375	3910	2146.808511	870.1754386	3752.777778	4997.368421	2717.307692
ASV7	0	0	0	0	0	0	0	0	0	0	0	0	0	0	0	0	0	0	0	0	0	0	0	0	0	0	0	0	0	0	0	0	0	0	3012.765957	0	0	0	1051.923077	989.5833333	0	0	0	0	327.6595745	310.5263158	41.66666667	1734.210526	805.7692308
ASV8	2358.823529	532.7272727	2341.666667	904.5454545	2082.608696	513.3333333	1507.142857	596.4285714	1012.121212	779.0697674	4844.117647	871.4285714	877.4193548	645.9459459	10561.53846	2900	3662.5	6757.692308	975	2466.666667	2166.666667	5535.483871	4745.833333	6513.333333	4776	4204.166667	2382.222222	7655.263158	3683.333333	2414.634146	4671.052632	3880.487805	8261.538462	3323.684211	4012.765957	3952.542373	2122.641509	2455	2088.461538	1381.25	15185.18519	1666.666667	5875	1366.666667	3629.787234	1207.017544	9330.555556	4121.052632	3140.384615
ASV9	64.70588235	63.63636364	102.7777778	0	21.73913043	26.66666667	16.66666667	32.14285714	0	309.3023256	67.64705882	60.71428571	0	27.02702703	992.3076923	59.09090909	768.75	673.0769231	6.25	450	48.71794872	35.48387097	5833.333333	68.88888889	104	135.4166667	22.22222222	226.3157895	0	0	139.4736842	414.6341463	38.46153846	0	0	42.37288136	115.0943396	277.5	0	0	11.11111111	189.5833333	253.125	126.6666667	0	0	427.7777778	0	0
ASV10	8188.235294	1910.909091	1725	3934.090909	7778.26087	7403.333333	3830.952381	5610.714286	7345.454545	3465.116279	2291.176471	5778.571429	3225.806452	6332.432432	9546.153846	3140.909091	2906.25	5915.384615	925	4006.666667	3738.461538	3496.774194	4991.666667	3375.555556	6360	2712.5	1648.888889	3042.105263	4950	2109.756098	5300	4982.926829	9864.102564	2986.842105	2678.723404	1415.254237	2228.301887	4165	1750	1243.75	3811.111111	3493.75	2231.25	2728.333333	1700	459.6491228	3569.444444	1918.421053	1173.076923
ASV11	4641.176471	603.6363636	1797.222222	1111.363636	2173.913043	1306.666667	1559.52381	1107.142857	1257.575758	537.2093023	4291.176471	1457.142857	851.6129032	1797.297297	9315.384615	2263.636364	4378.125	8284.615385	722.9166667	4330	2338.461538	2719.354839	3566.666667	2637.777778	4516	2918.75	2197.777778	6444.736842	3547.619048	2990.243902	4155.263158	3973.170732	3979.487179	1960.526316	2117.021277	2303.389831	5049.056604	8762.5	1186.538462	1306.25	9255.555556	3139.583333	3000	2555	1923.404255	319.2982456	4936.111111	2342.105263	1113.461538
ASV12	13735.29412	1394.545455	1322.222222	4445.454545	5191.304348	2250	1833.333333	6821.428571	1718.181818	1186.046512	2576.470588	9092.857143	4467.741935	2321.621622	4030.769231	1218.181818	3509.375	3557.692308	750	1320	1579.487179	2258.064516	3416.666667	1824.444444	2128	2460.416667	3188.888889	3502.631579	1276.190476	1487.804878	1994.736842	1700	2600	4194.736842	1893.617021	2159.322034	2447.169811	957.5	1680.769231	506.25	4303.703704	2202.083333	2090.625	1750	1263.829787	538.5964912	3461.111111	5855.263158	1823.076923
ASV13	4164.705882	801.8181818	1347.222222	2186.363636	2726.086957	2046.666667	1442.857143	3335.714286	2557.575758	1293.023256	3114.705882	3339.285714	1851.612903	1778.378378	5784.615385	1809.090909	3300	4173.076923	637.5	3293.333333	2266.666667	3774.193548	5475	2126.666667	3420	2993.75	4128.888889	3586.842105	1126.190476	1224.390244	1813.157895	2660.97561	2305.128205	2328.947368	1440.425532	884.7457627	1966.037736	2370	1182.692308	629.1666667	3188.888889	2710.416667	2481.25	1520	1019.148936	724.5614035	2152.777778	3328.947368	1855.769231
ASV14	5911.764706	907.2727273	1361.111111	2268.181818	3756.521739	1303.333333	1457.142857	3242.857143	1821.212121	925.5813953	2702.941176	3760.714286	1961.290323	1621.621622	5653.846154	1577.272727	3512.5	3976.923077	779.1666667	2186.666667	1466.666667	3129.032258	4775	2500	3780	2304.166667	2922.222222	5468.421053	1940.47619	1292.682927	3644.736842	3443.902439	3692.307692	2168.421053	1834.042553	1445.762712	2433.962264	3107.5	1182.692308	737.5	4411.111111	2375	3018.75	1523.333333	1891.489362	1015.789474	2077.777778	2505.263158	1269.230769
ASV15	1411.764706	405.4545455	1561.111111	529.5454545	1695.652174	283.3333333	1128.571429	421.4285714	581.8181818	1081.395349	3620.588235	610.7142857	554.8387097	459.4594595	8292.307692	1536.363636	2915.625	4865.384615	650	2316.666667	1651.282051	3716.129032	5995.833333	4353.333333	2876	2579.166667	2000	4513.157895	1907.142857	900	3476.315789	2031.707317	6323.076923	2115.789474	2274.468085	2661.016949	681.1320755	1672.5	1355.769231	941.6666667	8540.740741	1166.666667	3665.625	890	2029.787234	717.5438596	11663.88889	2923.684211	1869.230769
ASV16	5688.235294	901.8181818	1219.444444	2302.272727	3708.695652	2223.333333	1483.333333	3760.714286	3148.484848	1241.860465	2326.470588	4253.571429	1870.967742	2070.27027	3769.230769	1590.909091	3331.25	2819.230769	600	4220	2515.384615	1967.741935	2925	2097.777778	3672	2404.166667	3257.777778	3484.210526	2100	1090.243902	2894.736842	2846.341463	2361.538462	1892.105263	1389.361702	983.0508475	3422.641509	3077.5	963.4615385	475	2607.407407	2493.75	1440.625	1611.666667	836.1702128	587.7192982	1719.444444	2315.789474	1394.230769
ASV17	12411.76471	1536.363636	1663.888889	3722.727273	5813.043478	2853.333333	2421.428571	6582.142857	2460.606061	1774.418605	2547.058824	8114.285714	3606.451613	3281.081081	5330.769231	2090.909091	2240.625	3342.307692	758.3333333	2933.333333	2658.974359	2890.322581	3066.666667	2753.333333	4012	2885.416667	4104.444444	3663.157895	1702.380952	1173.170732	2476.315789	2668.292683	2741.025641	2278.947368	1191.489362	1218.644068	2881.132075	2075	853.8461538	331.25	4129.62963	2727.083333	2406.25	1578.333333	748.9361702	521.0526316	2222.222222	1768.421053	709.6153846
ASV18	3217.647059	354.5454545	744.4444444	802.2727273	826.0869565	543.3333333	500	725	551.5151515	751.1627907	1026.470588	589.2857143	609.6774194	632.4324324	10776.92308	1077.272727	1503.125	1846.153846	477.0833333	1310	1128.205128	1012.903226	6079.166667	1282.222222	1604	1702.083333	737.7777778	3542.105263	2102.380952	1558.536585	1268.421053	1514.634146	1533.333333	2347.368421	1636.170213	1796.610169	3043.396226	622.5	1448.076923	591.6666667	4800	1395.833333	996.875	1051.666667	1736.170213	342.1052632	3975	2386.842105	511.5384615
ASV19	12064.70588	1352.727273	911.1111111	5629.545455	5286.956522	2190	1895.238095	6885.714286	1839.393939	1532.55814	1882.352941	7728.571429	3719.354839	1702.702703	3715.384615	872.7272727	2131.25	2688.461538	604.1666667	1356.666667	1089.74359	2519.354839	3491.666667	1726.666667	2132	2002.083333	1580	1955.263158	911.9047619	970.7317073	2071.052632	2090.243902	2028.205128	1365.789474	959.5744681	1091.525424	2173.584906	1265	730.7692308	347.9166667	3433.333333	2087.5	1875	1650	780.8510638	564.9122807	2558.333333	2221.052632	1061.538462
ASV20	1047.058824	227.2727273	672.2222222	618.1818182	1734.782609	753.3333333	280.952381	2146.428571	506.0606061	495.3488372	905.8823529	1064.285714	883.8709677	351.3513514	6846.153846	1050	675	1115.384615	412.5	2410	1320.512821	1790.322581	4391.666667	1520	2688	2006.25	5431.111111	2486.842105	1614.285714	3936.585366	826.3157895	2414.634146	1182.051282	1960.526316	2327.659574	1191.525424	762.2641509	502.5	298.0769231	202.0833333	3011.111111	645.8333333	2403.125	1528.333333	863.8297872	512.2807018	4700	847.3684211	515.3846154
ASV21	2635.294118	710.9090909	808.3333333	1677.272727	2626.086957	1866.666667	1107.142857	2725	2936.363636	1093.023256	1094.117647	3925	1161.290323	2400	2646.153846	1354.545455	1234.375	1919.230769	443.75	2196.666667	4256.410256	1377.419355	1954.166667	1255.555556	3456	1314.583333	2446.666667	728.9473684	2314.285714	953.6585366	1252.631579	2682.926829	1348.717949	900	2195.744681	510.1694915	783.0188679	1472.5	863.4615385	712.5	1422.222222	1418.75	1346.875	898.3333333	1359.574468	907.0175439	1363.888889	1465.789474	825
ASV22	1394.117647	263.6363636	883.3333333	656.8181818	1673.913043	670	466.6666667	642.8571429	1739.393939	872.0930233	1323.529412	771.4285714	329.0322581	543.2432432	5269.230769	1259.090909	1846.875	3734.615385	272.9166667	2006.666667	1669.230769	3509.677419	9620.833333	1493.333333	2584	1304.166667	1035.555556	960.5263158	5559.52381	1317.073171	2228.947368	3382.926829	6933.333333	1173.684211	2580.851064	1079.661017	911.3207547	1360	1080.769231	875	2307.407407	1241.666667	618.75	793.3333333	1670.212766	756.1403509	3086.111111	1268.421053	694.2307692
ASV23	176.4705882	154.5454545	838.8888889	288.6363636	126.0869565	306.6666667	311.9047619	425	442.4242424	283.7209302	1461.764706	446.4285714	419.3548387	4162.162162	2876.923077	1163.636364	1890.625	3473.076923	1008.333333	2966.666667	3861.538462	1354.83871	3266.666667	760	5260	3377.083333	1728.888889	468.4210526	838.0952381	1002.439024	1102.631579	1851.219512	1369.230769	6042.105263	1148.93617	974.5762712	586.7924528	19137.5	332.6923077	1618.75	2562.962963	2087.5	1221.875	1503.333333	214.893617	343.8596491	2355.555556	1463.157895	994.2307692
ASV24	911.7647059	372.7272727	255.5555556	375	656.5217391	1123.333333	402.3809524	403.5714286	796.969697	755.8139535	502.9411765	414.2857143	190.3225806	686.4864865	1207.692308	445.4545455	668.75	723.0769231	75	906.6666667	433.3333333	380.6451613	2466.666667	300	864	116.6666667	308.8888889	236.8421053	190.4761905	370.7317073	505.2631579	402.4390244	528.2051282	244.7368421	404.2553191	188.1355932	401.8867925	537.5	186.5384615	225	1088.888889	260.4166667	387.5	235	289.3617021	219.2982456	486.1111111	489.4736842	415.3846154
ASV25	12276.47059	2618.181818	819.4444444	4940.909091	6460.869565	9350	4857.142857	7635.714286	5406.060606	3760.465116	1332.352941	7985.714286	4177.419355	6835.135135	3376.923077	1800	1834.375	2288.461538	404.1666667	2003.333333	1169.230769	1390.322581	2383.333333	1184.444444	1024	1743.75	1191.111111	2005.263158	888.0952381	1275.609756	852.6315789	624.3902439	1423.076923	1921.052632	719.1489362	971.1864407	973.5849057	877.5	669.2307692	227.0833333	2959.259259	1710.416667	950	1015	510.6382979	168.4210526	1580.555556	1800	665.3846154
ASV26	876.4705882	254.5454545	538.8888889	445.4545455	3943.478261	546.6666667	302.3809524	346.4285714	1624.242424	430.2325581	726.4705882	410.7142857	609.6774194	524.3243243	2100	686.3636364	2146.875	2542.307692	243.75	1773.333333	1564.102564	1251.612903	2233.333333	2417.777778	2520	706.25	593.3333333	678.9473684	3921.428571	1175.609756	6092.105263	3990.243902	6838.461538	1107.894737	2102.12766	950.8474576	1290.566038	1765	1194.230769	608.3333333	2259.259259	1408.333333	1431.25	968.3333333	1117.021277	163.1578947	2758.333333	1021.052632	450
ASV27	2923.529412	618.1818182	619.4444444	1361.363636	2334.782609	1540	935.7142857	2550	2893.939394	1418.604651	961.7647059	2835.714286	1170.967742	2137.837838	3484.615385	1131.818182	1462.5	1719.230769	387.5	1343.333333	2900	1135.483871	2708.333333	1102.222222	3088	1177.083333	1302.222222	855.2631579	3700	775.6097561	1394.736842	2604.878049	2171.794872	1057.894737	1829.787234	611.8644068	915.0943396	1782.5	617.3076923	572.9166667	1640.740741	1318.75	1509.375	865	861.7021277	838.5964912	1594.444444	1063.157895	557.6923077
ASV28	3488.235294	850.9090909	880.5555556	1893.181818	3004.347826	3156.666667	1383.333333	2157.142857	2669.69697	1304.651163	1464.705882	2775	1348.387097	2697.297297	4484.615385	1450	1575	2288.461538	312.5	2040	2317.948718	1564.516129	1645.833333	1577.777778	4284	1312.5	831.1111111	1292.105263	2195.238095	1039.02439	1686.842105	2353.658537	3623.076923	1344.736842	1082.978723	725.4237288	1277.358491	2575	636.5384615	518.75	2359.259259	1533.333333	1150	1126.666667	521.2765957	175.4385965	1916.666667	797.3684211	530.7692308
ASV29	4941.176471	1252.727273	680.5555556	2875	3843.478261	4210	2209.52381	4053.571429	5478.787879	2188.372093	1217.647059	3900	2283.870968	4375.675676	2807.692308	1486.363636	2146.875	2119.230769	445.8333333	2483.333333	1251.282051	1451.612903	2875	1102.222222	2000	1208.333333	1613.333333	1226.315789	1061.904762	914.6341463	1586.842105	1673.170732	1353.846154	1263.157895	1025.531915	623.7288136	1320.754717	1012.5	644.2307692	377.0833333	1992.592593	1289.583333	1068.75	978.3333333	838.2978723	605.2631579	952.7777778	1071.052632	521.1538462
ASV30	9764.705882	1750.909091	630.5555556	7818.181818	7643.478261	2966.666667	2507.142857	9328.571429	2312.121212	1955.813953	1582.352941	9921.428571	3487.096774	2364.864865	2376.923077	900	937.5	1626.923077	470.8333333	1150	905.1282051	2396.774194	2150	1853.333333	1648	2052.083333	2664.444444	1502.631579	678.5714286	634.1463415	1694.736842	909.7560976	956.4102564	1255.263158	587.2340426	477.9661017	2005.660377	1017.5	553.8461538	306.25	1603.703704	2368.75	1150	1710	397.8723404	363.1578947	755.5555556	915.7894737	546.1538462
ASV31	0	0	0	0	0	0	0	0	0	0	0	0	0	0	0	0	0	0	0	0	0	0	891.6666667	0	0	0	0	0	0	0	0	0	0	0	0	0	0	0	0	0	0	0	0	0	0	0	0	0	0
ASV32	0	0	0	311.3636364	0	0	0	0	0	0	0	0	0	0	0	0	178.125	219.2307692	0	156.6666667	7.692307692	283.8709677	158.3333333	0	0	0	0	0	7.142857143	0	121.0526316	102.4390244	0	7.894736842	4995.744681	3.389830508	64.1509434	100	8667.307692	2983.333333	0	133.3333333	168.75	693.3333333	12548.93617	15619.29825	0	6823.684211	5828.846154
ASV33	0	0	0	0	0	0	0	0	0	0	0	0	0	0	0	0	0	0	0	0	0	0	0	0	0	0	0	0	0	0	0	0	0	0	0	0	0	0	0	0	0	0	0	0	0	0	0	0	0
ASV34	235.2941176	114.5454545	108.3333333	106.8181818	769.5652174	656.6666667	245.2380952	142.8571429	369.6969697	369.7674419	200	228.5714286	196.7741935	200	669.2307692	304.5454545	571.875	650	29.16666667	650	151.2820513	0	966.6666667	408.8888889	364	62.5	91.11111111	128.9473684	259.5238095	507.3170732	1328.947368	178.0487805	174.3589744	260.5263158	493.6170213	298.3050847	222.6415094	260	323.0769231	272.9166667	1244.444444	343.75	709.375	193.3333333	638.2978723	791.2280702	961.1111111	528.9473684	926.9230769
ASV35	3811.764706	492.7272727	680.5555556	1286.363636	1843.478261	883.3333333	778.5714286	2064.285714	784.8484848	567.4418605	1238.235294	2685.714286	1422.580645	802.7027027	2669.230769	613.6363636	1790.625	1788.461538	354.1666667	1063.333333	661.5384615	980.6451613	2079.166667	1040	732	900	1320	1818.421053	590.4761905	668.2926829	1505.263158	668.2926829	1487.179487	1515.789474	838.2978723	949.1525424	737.7358491	605	907.6923077	272.9166667	2655.555556	868.75	734.375	745	734.0425532	417.5438596	1683.333333	2631.578947	1109.615385
ASV36	1588.235294	380	958.3333333	986.3636364	1217.391304	526.6666667	440.4761905	642.8571429	1057.575758	355.8139535	1388.235294	1300	554.8387097	591.8918919	2792.307692	1054.545455	2118.75	1896.153846	604.1666667	1693.333333	1648.717949	1770.967742	2412.5	1360	3872	1039.583333	2520	1315.789474	1552.380952	790.2439024	2065.789474	2260.97561	2671.794872	1534.210526	891.4893617	925.4237288	1296.226415	917.5	384.6153846	314.5833333	2211.111111	1456.25	1175	1173.333333	602.1276596	273.6842105	1511.111111	1094.736842	796.1538462
ASV37	3900	447.2727273	677.7777778	1538.636364	4017.391304	680	557.1428571	2214.285714	724.2424242	381.3953488	1108.823529	2364.285714	1096.774194	802.7027027	2269.230769	713.6363636	1650	2146.153846	343.75	1320	1061.538462	1354.83871	1237.5	2044.444444	1232	1304.166667	1066.666667	2955.263158	861.9047619	629.2682927	5642.105263	1117.073171	2187.179487	1089.473684	972.3404255	671.1864407	3371.698113	1017.5	767.3076923	260.4166667	1448.148148	1347.916667	790.625	1101.666667	387.2340426	280.7017544	1380.555556	1065.789474	915.3846154
ASV38	7994.117647	3972.727273	366.6666667	3077.272727	7130.434783	30133.33333	12342.85714	4432.142857	23878.78788	11693.02326	1423.529412	4325	2406.451613	17524.32432	3623.076923	3054.545455	687.5	2103.846154	64.58333333	3046.666667	1210.25641	341.9354839	1904.166667	297.7777778	3012	252.0833333	115.5555556	181.5789474	1395.238095	1651.219512	226.3157895	1690.243902	105.1282051	847.3684211	0	284.7457627	332.0754717	970	0	0	1488.888889	293.75	128.125	310	46.80851064	0	1316.666667	34.21052632	0
ASV39	6252.941176	941.8181818	572.2222222	2625	3543.478261	3616.666667	1969.047619	4328.571429	3669.69697	1667.44186	1314.705882	4575	2132.258065	2954.054054	2869.230769	1390.909091	925	1984.615385	385.4166667	2253.333333	997.4358974	1458.064516	1729.166667	1326.666667	2252	1383.333333	2073.333333	1926.315789	773.8095238	734.1463415	1000	1419.512195	2579.487179	1450	614.893617	655.9322034	1158.490566	922.5	388.4615385	193.75	2622.222222	1422.916667	993.75	1085	551.0638298	229.8245614	1108.333333	739.4736842	734.6153846
ASV40	6282.352941	561.8181818	505.5555556	2561.363636	2847.826087	1360	650	3364.285714	775.7575758	595.3488372	1155.882353	4432.142857	1806.451613	1124.324324	2200	554.5454545	1471.875	1407.692308	187.5	1190	707.6923077	1609.677419	2325	815.5555556	1032	1343.75	906.6666667	2168.421053	838.0952381	375.6097561	1018.421053	1504.878049	2584.615385	1421.052632	619.1489362	461.0169492	1403.773585	1512.5	709.6153846	227.0833333	1285.185185	1085.416667	1231.25	680	251.0638298	212.2807018	708.3333333	1460.526316	1176.923077
ASV41	829.4117647	247.2727273	444.4444444	275	604.3478261	390	478.5714286	121.4285714	406.0606061	283.7209302	832.3529412	78.57142857	235.483871	581.0810811	2684.615385	522.7272727	1690.625	1819.230769	327.0833333	2113.333333	764.1025641	558.0645161	2800	760	1556	564.5833333	257.7777778	1718.421053	1259.52381	578.0487805	1176.315789	1487.804878	1976.923077	1497.368421	2044.680851	783.0508475	566.0377358	1347.5	803.8461538	900	3222.222222	783.3333333	712.5	710	1165.957447	928.0701754	933.3333333	697.3684211	398.0769231
ASV42	1147.058824	167.2727273	369.4444444	450	1517.391304	336.6666667	450	521.4285714	675.7575758	160.4651163	614.7058824	328.5714286	441.9354839	545.9459459	1584.615385	445.4545455	1406.25	1657.692308	310.4166667	850	1271.794872	619.3548387	1054.166667	1475.555556	1804	614.5833333	524.4444444	828.9473684	919.047619	470.7317073	3257.894737	1590.243902	3866.666667	1665.789474	887.2340426	489.8305085	2300	1105	394.2307692	356.25	2481.481481	931.25	762.5	823.3333333	778.7234043	229.8245614	858.3333333	823.6842105	496.1538462
ASV43	6564.705882	696.3636364	372.2222222	2338.636364	3821.73913	3106.666667	1414.285714	3835.714286	1933.333333	779.0697674	779.4117647	4489.285714	2187.096774	1589.189189	1123.076923	809.0909091	906.25	1780.769231	325	1603.333333	938.4615385	909.6774194	958.3333333	1124.444444	1360	1175	1282.222222	1284.210526	561.9047619	600	1815.789474	1253.658537	1751.282051	955.2631579	597.8723404	335.5932203	1192.45283	1237.5	394.2307692	170.8333333	929.6296296	1522.916667	931.25	778.3333333	438.2978723	184.2105263	433.3333333	734.2105263	351.9230769
ASV44	2964.705882	489.0909091	530.5555556	1177.272727	2517.391304	936.6666667	747.6190476	1860.714286	912.1212121	367.4418605	1332.352941	1507.142857	880.6451613	843.2432432	2276.923077	890.9090909	1584.375	1965.384615	341.6666667	2063.333333	1217.948718	1203.225806	1245.833333	1540	1436	1072.916667	735.5555556	1826.315789	1611.904762	619.5121951	3186.842105	1853.658537	2533.333333	771.0526316	821.2765957	503.3898305	2411.320755	2037.5	436.5384615	387.5	1162.962963	1625	721.875	1068.333333	472.3404255	308.7719298	822.2222222	618.4210526	296.1538462
ASV45	0	232.7272727	355.5555556	38.63636364	0	0	509.5238095	0	248.4848485	146.5116279	758.8235294	50	0	718.9189189	3123.076923	0	475	1011.538462	0	0	461.5384615	0	0	133.3333333	924	187.5	0	0	702.3809524	570.7317073	0	1097.560976	274.3589744	3747.368421	1148.93617	1513.559322	0	485	823.0769231	283.3333333	5966.666667	0	0	58.33333333	1631.914894	947.3684211	766.6666667	1076.315789	1113.461538
ASV46	864.7058824	518.1818182	788.8888889	131.8181818	473.9130435	66.66666667	395.2380952	100	51.51515152	181.3953488	817.6470588	135.7142857	161.2903226	448.6486486	2938.461538	436.3636364	2275	1265.384615	164.5833333	380	876.9230769	677.4193548	637.5	608.8888889	676	606.25	348.8888889	2221.052632	366.6666667	468.2926829	828.9473684	190.2439024	671.7948718	1742.105263	648.9361702	2349.152542	305.6603774	625	782.6923077	314.5833333	3425.925926	591.6666667	1403.125	370	846.8085106	412.2807018	1516.666667	2736.842105	650
ASV47	211.7647059	69.09090909	627.7777778	472.7272727	91.30434783	230	45.23809524	400	309.0909091	65.11627907	676.4705882	178.5714286	64.51612903	3656.756757	1530.769231	704.5454545	1078.125	1069.230769	137.5	1456.666667	2489.74359	980.6451613	1170.833333	780	4684	3714.583333	273.3333333	902.6315789	1409.52381	1560.97561	465.7894737	480.4878049	643.5897436	16028.94737	1142.553191	1357.627119	226.4150943	2322.5	423.0769231	1041.666667	2618.518519	1279.166667	296.875	1313.333333	185.106383	91.22807018	2075	726.3157895	109.6153846
ASV48	3576.470588	818.1818182	569.4444444	1595.454545	2304.347826	2540	1628.571429	2410.714286	2360.606061	1297.674419	950	2271.428571	1319.354839	2262.162162	3269.230769	881.8181818	996.875	1623.076923	366.6666667	1150	1087.179487	1045.16129	2041.666667	862.2222222	1928	1191.666667	937.7777778	1042.105263	1354.761905	636.5853659	818.4210526	1351.219512	2241.025641	952.6315789	657.4468085	571.1864407	966.0377358	1282.5	361.5384615	302.0833333	1511.111111	1122.916667	543.75	610	574.4680851	164.9122807	986.1111111	694.7368421	500
ASV49	288.2352941	65.45454545	558.3333333	393.1818182	86.95652174	166.6666667	40.47619048	242.8571429	0	381.3953488	688.2352941	657.1428571	225.8064516	775.6756757	2184.615385	695.4545455	656.25	1061.538462	527.0833333	1243.333333	1117.948718	1722.580645	6891.666667	533.3333333	716	472.9166667	2311.111111	742.1052632	369.047619	360.9756098	431.5789474	326.8292683	233.3333333	3815.789474	257.4468085	323.7288136	239.6226415	1022.5	171.1538462	108.3333333	570.3703704	2695.833333	368.75	1000	55.31914894	387.7192982	963.8888889	497.3684211	123.0769231
ASV50	2011.764706	209.0909091	391.6666667	384.0909091	982.6086957	1733.333333	592.8571429	642.8571429	1127.272727	448.8372093	729.4117647	610.7142857	325.8064516	1089.189189	2000	786.3636364	1031.25	1650	216.6666667	1290	1115.384615	1077.419355	3041.666667	726.6666667	1312	510.4166667	824.4444444	1378.947368	2466.666667	656.097561	1173.684211	2580.487805	3217.948718	1186.842105	912.7659574	440.6779661	1066.037736	1542.5	396.1538462	241.6666667	1348.148148	804.1666667	321.875	453.3333333	514.893617	114.0350877	838.8888889	497.3684211	367.3076923
ASV51	0	0	0	0	117.3913043	0	33.33333333	0	21.21212121	0	38.23529412	32.14285714	0	0	0	0	0	0	0	0	0	0	0	0	32	10.41666667	0	0	0	0	226.3157895	0	43.58974359	0	774.4680851	0	35.8490566	0	223.0769231	258.3333333	77.77777778	47.91666667	12.5	23.33333333	112.7659574	77.19298246	0	439.4736842	175
ASV52	3323.529412	476.3636364	483.3333333	584.0909091	1456.521739	3750	1138.095238	1100	1569.69697	851.1627907	1211.764706	1192.857143	687.0967742	1521.621622	2869.230769	1254.545455	1403.125	1953.846154	302.0833333	1713.333333	792.3076923	522.5806452	2500	811.1111111	2216	687.5	1555.555556	663.1578947	985.7142857	968.2926829	1005.263158	1800	1107.692308	1052.631579	844.6808511	589.8305085	724.5283019	947.5	417.3076923	368.75	2022.222222	891.6666667	1212.5	463.3333333	478.7234043	122.8070175	1519.444444	947.3684211	392.3076923
ASV53	4494.117647	1361.818182	519.4444444	2300	4260.869565	7713.333333	4466.666667	3457.142857	4884.848485	2530.232558	1314.705882	3957.142857	1912.903226	4708.108108	1953.846154	1868.181818	865.625	2142.307692	197.9166667	1863.333333	953.8461538	816.1290323	1037.5	993.3333333	1256	910.4166667	704.4444444	878.9473684	642.8571429	909.7560976	763.1578947	741.4634146	1341.025641	963.1578947	389.3617021	405.0847458	837.7358491	962.5	353.8461538	160.4166667	1522.222222	954.1666667	312.5	516.6666667	223.4042553	94.73684211	877.7777778	692.1052632	390.3846154
ASV54	3176.470588	581.8181818	536.1111111	1090.909091	2417.391304	1330	757.1428571	2003.571429	1193.939394	883.7209302	820.5882353	2135.714286	1180.645161	832.4324324	1761.538462	600	912.5	1265.384615	275	710	505.1282051	1016.129032	1008.333333	873.3333333	992	797.9166667	1340	1000	754.7619048	526.8292683	1123.684211	978.0487805	830.7692308	536.8421053	504.2553191	401.6949153	586.7924528	785	332.6923077	166.6666667	1314.814815	766.6666667	706.25	356.6666667	825.5319149	259.6491228	994.4444444	581.5789474	244.2307692
ASV55	517.6470588	189.0909091	477.7777778	168.1818182	800	190	628.5714286	96.42857143	251.5151515	309.3023256	1114.705882	100	274.1935484	194.5945946	1338.461538	377.2727273	1312.5	1957.692308	252.0833333	726.6666667	643.5897436	1003.225806	2600	868.8888889	964	452.0833333	355.5555556	1357.894737	669.047619	526.8292683	1413.157895	678.0487805	625.6410256	910.5263158	668.0851064	761.0169492	822.6415094	592.5	378.8461538	195.8333333	6562.962963	577.0833333	1428.125	351.6666667	387.2340426	380.7017544	2852.777778	1047.368421	582.6923077
ASV56	2752.941176	683.6363636	483.3333333	1518.181818	2478.26087	1653.333333	1169.047619	2500	3157.575758	762.7906977	1029.411765	2992.857143	1277.419355	1554.054054	1561.538462	959.0909091	1034.375	1380.769231	293.75	1430	828.2051282	1025.806452	829.1666667	917.7777778	2292	1027.083333	1384.444444	1439.473684	792.8571429	431.7073171	689.4736842	1231.707317	3428.205128	1118.421053	868.0851064	459.3220339	522.6415094	1002.5	700	264.5833333	1540.740741	1066.666667	631.25	690	502.1276596	266.6666667	563.8888889	752.6315789	338.4615385
ASV57	5576.470588	1247.272727	450	2629.545455	3539.130435	4730	2816.666667	4585.714286	4300	1997.674419	861.7647059	3446.428571	2364.516129	3510.810811	2323.076923	977.2727273	837.5	1342.307692	279.1666667	1253.333333	535.8974359	858.0645161	1420.833333	682.2222222	1200	1033.333333	564.4444444	868.4210526	561.9047619	660.9756098	405.2631579	512.195122	638.4615385	792.1052632	419.1489362	461.0169492	503.7735849	495	298.0769231	145.8333333	1737.037037	983.3333333	584.375	598.3333333	189.3617021	173.6842105	1000	768.4210526	311.5384615
ASV58	0	0	0	0	0	16.66666667	0	14.28571429	0	0	0	35.71428571	0	0	0	0	0	0	0	0	0	0	0	0	0	0	0	0	0	0	0	0	51.28205128	0	1040.425532	16.94915254	0	0	311.5384615	362.5	103.7037037	0	40.625	0	121.2765957	115.7894737	0	555.2631579	319.2307692
ASV59	829.4117647	140	275	122.7272727	1413.043478	170	264.2857143	89.28571429	133.3333333	139.5348837	685.2941176	100	174.1935484	329.7297297	1453.846154	240.9090909	1340.625	1565.384615	147.9166667	496.6666667	476.9230769	677.4193548	695.8333333	1040	532	806.25	375.5555556	2347.368421	607.1428571	895.1219512	5205.263158	565.8536585	205.1282051	1765.789474	319.1489362	586.440678	1535.849057	500	292.3076923	77.08333333	3829.62963	462.5	1537.5	706.6666667	446.8085106	182.4561404	1600	363.1578947	580.7692308
ASV60	270.5882353	210.9090909	555.5555556	77.27272727	569.5652174	43.33333333	464.2857143	132.1428571	239.3939394	297.6744186	805.8823529	121.4285714	225.8064516	221.6216216	2484.615385	454.5454545	931.25	1969.230769	137.5	456.6666667	517.9487179	416.1290323	1062.5	848.8888889	1592	895.8333333	208.8888889	689.4736842	742.8571429	407.3170732	494.7368421	490.2439024	297.4358974	434.2105263	429.787234	764.4067797	364.1509434	1032.5	107.6923077	64.58333333	3637.037037	612.5	1337.5	253.3333333	136.1702128	108.7719298	2561.111111	457.8947368	194.2307692
ASV61	2576.470588	470.9090909	497.2222222	1261.363636	2713.043478	690	528.5714286	2196.428571	727.2727273	523.255814	1008.823529	2089.285714	1403.225806	586.4864865	1969.230769	654.5454545	1056.25	1380.769231	297.9166667	1303.333333	805.1282051	1532.258065	1945.833333	1053.333333	1652	1075	1244.444444	1139.473684	421.4285714	287.804878	1794.736842	1343.902439	833.3333333	294.7368421	638.2978723	262.7118644	1724.528302	747.5	569.2307692	250	525.9259259	1075	1200	758.3333333	682.9787234	554.3859649	625	542.1052632	282.6923077
ASV62	0	0	0	0	0	0	0	0	0	0	0	0	0	0	0	0	0	0	0	0	0	0	0	0	0	0	0	0	23.80952381	0	0	0	0	0	0	0	0	0	0	0	0	0	0	0	10.63829787	0	0	18.42105263	7.692307692
ASV63	2370.588235	389.0909091	438.8888889	990.9090909	1404.347826	513.3333333	552.3809524	1439.285714	451.5151515	381.3953488	800	1628.571429	683.8709677	700	1007.692308	354.5454545	1109.375	984.6153846	256.25	516.6666667	679.4871795	796.7741935	395.8333333	688.8888889	880	956.25	742.2222222	1055.263158	461.9047619	558.5365854	610.5263158	690.2439024	523.0769231	1044.736842	357.4468085	484.7457627	749.0566038	560	371.1538462	131.25	1362.962963	627.0833333	662.5	465	165.9574468	182.4561404	650	1292.105263	338.4615385
ASV64	441.1764706	74.54545455	405.5555556	134.0909091	243.4782609	153.3333333	119.047619	92.85714286	427.2727273	269.7674419	461.7647059	278.5714286	229.0322581	291.8918919	3284.615385	518.1818182	712.5	1326.923077	220.8333333	700	1230.769231	729.0322581	2520.833333	562.2222222	1104	506.25	602.2222222	1186.842105	319.047619	136.5853659	642.1052632	2331.707317	87.17948718	155.2631579	1127.659574	120.3389831	424.5283019	1397.5	373.0769231	316.6666667	148.1481481	443.75	771.875	343.3333333	2800	200	380.5555556	652.6315789	451.9230769
ASV65	0	0	0	0	0	0	0	0	0	0	0	0	0	0	0	0	0	0	0	0	0	0	0	0	0	0	0	0	0	0	0	0	0	0	0	0	0	0	0	0	0	0	0	0	0	0	0	0	0
ASV66	4523.529412	867.2727273	508.3333333	2372.727273	3126.086957	2560	1147.619048	2632.142857	2609.090909	1213.953488	747.0588235	3075	1261.290323	1829.72973	1876.923077	963.6363636	690.625	1092.307692	237.5	1023.333333	692.3076923	1654.83871	1004.166667	828.8888889	992	916.6666667	1124.444444	1242.105263	580.952381	500	684.2105263	1424.390244	466.6666667	755.2631579	408.5106383	349.1525424	609.4339623	610	257.6923077	189.5833333	725.9259259	1006.25	628.125	693.3333333	231.9148936	166.6666667	661.1111111	560.5263158	409.6153846
ASV67	117.6470588	38.18181818	386.1111111	334.0909091	134.7826087	93.33333333	54.76190476	185.7142857	39.39393939	0	452.9411765	0	467.7419355	689.1891892	1092.307692	413.6363636	459.375	453.8461538	970.8333333	440	748.7179487	461.2903226	254.1666667	582.2222222	464	812.5	120	305.2631579	290.4761905	397.5609756	250	153.6585366	341.025641	2884.210526	995.7446809	344.0677966	81.13207547	712.5	128.8461538	231.25	859.2592593	535.4166667	346.875	540	76.59574468	119.2982456	608.3333333	336.8421053	219.2307692
ASV68	0	0	0	0	0	0	0	0	0	0	0	0	0	0	0	0	0	0	0	0	0	0	0	0	0	0	0	0	0	0	0	0	0	0	4.255319149	0	0	0	0	0	0	0	0	0	4.255319149	0	0	10.52631579	11.53846154
ASV69	764.7058824	34.54545455	394.4444444	129.5454545	204.3478261	60	169.047619	107.1428571	451.5151515	160.4651163	491.1764706	242.8571429	74.19354839	64.86486486	1230.769231	327.2727273	625	1711.538462	112.5	483.3333333	353.8461538	564.516129	1654.166667	448.8888889	1792	287.5	888.8888889	1739.473684	264.2857143	53.65853659	323.6842105	1697.560976	192.3076923	0	2957.446809	35.59322034	301.8867925	345	3382.692308	710.4166667	174.0740741	368.75	309.375	271.6666667	2006.382979	731.5789474	302.7777778	1057.894737	1340.384615
ASV70	0	0	0	195.4545455	0	0	0	0	0	0	0	0	0	0	0	0	162.5	138.4615385	0	86.66666667	0	106.4516129	75	0	0	0	0	0	0	0	63.15789474	43.90243902	0	0	2395.744681	0	0	60	3882.692308	1368.75	0	64.58333333	31.25	423.3333333	7065.957447	8873.684211	0	2834.210526	3309.615385
ASV71	2023.529412	370.9090909	452.7777778	788.6363636	1713.043478	863.3333333	576.1904762	1342.857143	960.6060606	372.0930233	664.7058824	1032.142857	735.483871	708.1081081	1784.615385	559.0909091	1487.5	1276.923077	208.3333333	933.3333333	630.7692308	935.483871	816.6666667	900	1036	595.8333333	622.2222222	842.1052632	1107.142857	536.5853659	1828.947368	1182.926829	1446.153846	818.4210526	534.0425532	354.2372881	986.7924528	830	271.1538462	212.5	1955.555556	881.25	300	665	391.4893617	77.19298246	519.4444444	478.9473684	332.6923077
ASV72	1123.529412	258.1818182	402.7777778	654.5454545	1230.434783	383.3333333	357.1428571	803.5714286	403.030303	211.627907	670.5882353	828.5714286	483.8709677	437.8378378	1723.076923	386.3636364	1068.75	1303.846154	177.0833333	1353.333333	515.3846154	635.483871	416.6666667	617.7777778	1356	810.4166667	1073.333333	1118.421053	811.9047619	265.8536585	1389.473684	531.7073171	669.2307692	705.2631579	451.0638298	435.5932203	1239.622642	787.5	371.1538462	112.5	1340.740741	772.9166667	528.125	563.3333333	244.6808511	147.3684211	288.8888889	797.3684211	609.6153846
ASV73	0	0	19.44444444	22.72727273	0	0	0	0	0	0	26.47058824	0	0	0	61.53846154	50	15.625	0	0	0	425.6410256	19.35483871	0	28.88888889	116	29.16666667	0	0	0	0	15.78947368	9.756097561	0	0	1223.404255	0	0	17.5	2834.615385	564.5833333	0	0	12.5	41.66666667	3565.957447	3361.403509	0	5257.894737	4457.692308
ASV74	3529.411765	492.7272727	313.8888889	2088.636364	2047.826087	893.3333333	807.1428571	2539.285714	636.3636364	560.4651163	620.5882353	3121.428571	1177.419355	727.027027	1115.384615	418.1818182	975	1215.384615	170.8333333	763.3333333	471.7948718	874.1935484	1683.333333	673.3333333	820	862.5	840	639.4736842	247.6190476	329.2682927	807.8947368	1065.853659	923.0769231	665.7894737	534.0425532	223.7288136	909.4339623	527.5	273.0769231	172.9166667	1159.259259	887.5	921.875	716.6666667	323.4042553	342.1052632	605.5555556	497.3684211	294.2307692
ASV75	0	0	0	0	0	0	0	0	0	0	0	0	0	0	0	0	0	0	0	0	0	0	0	0	0	0	0	0	0	0	0	0	0	0	0	0	0	0	0	0	0	0	0	0	0	0	0	0	57.69230769
ASV76	1729.411765	254.5454545	316.6666667	743.1818182	1647.826087	283.3333333	311.9047619	1167.857143	439.3939394	232.5581395	817.6470588	1382.142857	464.516129	456.7567568	1430.769231	363.6363636	840.625	1188.461538	102.0833333	690	638.4615385	896.7741935	837.5	913.3333333	1072	639.5833333	402.2222222	1573.684211	630.952381	348.7804878	2192.105263	819.5121951	1358.974359	852.6315789	734.0425532	349.1525424	2111.320755	657.5	586.5384615	152.0833333	1011.111111	768.75	643.75	543.3333333	227.6595745	129.8245614	580.5555556	602.6315789	288.4615385
ASV77	1988.235294	263.6363636	377.7777778	961.3636364	1421.73913	513.3333333	490.4761905	1457.142857	321.2121212	388.372093	723.5294118	1907.142857	603.2258065	375.6756757	2207.692308	531.8181818	690.625	1157.692308	143.75	613.3333333	466.6666667	948.3870968	1466.666667	753.3333333	564	666.6666667	1195.555556	989.4736842	257.1428571	307.3170732	921.0526316	458.5365854	612.8205128	389.4736842	614.893617	244.0677966	488.6792453	502.5	403.8461538	245.8333333	844.4444444	660.4166667	559.375	580	448.9361702	556.1403509	1230.555556	784.2105263	615.3846154
ASV78	3935.294118	13101.81818	1766.666667	1779.545455	3426.086957	7130	8009.52381	1678.571429	2303.030303	6172.093023	1761.764706	1960.714286	967.7419355	1962.162162	2976.923077	909.0909091	2087.5	1330.769231	50	1053.333333	776.9230769	506.4516129	1320.833333	557.7777778	4524	354.1666667	291.1111111	186.8421053	157.1428571	365.8536585	389.4736842	253.6585366	20.51282051	128.9473684	25.53191489	855.9322034	169.8113208	122.5	7.692307692	0	807.4074074	175	87.5	195	6.382978723	0	672.2222222	28.94736842	5.769230769
ASV79	1217.647059	327.2727273	513.8888889	543.1818182	856.5217391	1863.333333	942.8571429	496.4285714	1363.636364	976.744186	891.1764706	1203.571429	393.5483871	964.8648649	2069.230769	959.0909091	1028.125	1257.692308	197.9166667	1423.333333	1276.923077	761.2903226	1866.666667	562.2222222	1572	460.4166667	1775.555556	752.6315789	347.6190476	380.4878049	392.1052632	746.3414634	238.4615385	321.0526316	493.6170213	238.9830508	394.3396226	1170	367.3076923	175	1096.296296	485.4166667	909.375	390	551.0638298	243.8596491	386.1111111	486.8421053	205.7692308
ASV80	4305.882353	405.4545455	272.2222222	1470.454545	1852.173913	950	1826.190476	2260.714286	724.2424242	411.627907	923.5294118	2785.714286	1358.064516	889.1891892	892.3076923	359.0909091	518.75	1773.076923	200	460	315.3846154	454.8387097	545.8333333	546.6666667	824	658.3333333	991.1111111	697.3684211	238.0952381	212.195122	568.4210526	419.5121951	615.3846154	831.5789474	448.9361702	291.5254237	556.6037736	362.5	269.2307692	95.83333333	1622.222222	608.3333333	325	531.6666667	231.9148936	133.3333333	252.7777778	642.1052632	430.7692308
ASV81	3276.470588	376.3636364	325	1075	1969.565217	736.6666667	530.952381	2017.857143	545.4545455	348.8372093	535.2941176	2328.571429	1429.032258	808.1081081	753.8461538	304.5454545	484.375	692.3076923	239.5833333	486.6666667	325.6410256	725.8064516	645.8333333	491.1111111	468	522.9166667	833.3333333	1110.526316	316.6666667	321.9512195	536.8421053	260.9756098	717.9487179	1281.578947	553.1914894	410.1694915	632.0754717	277.5	323.0769231	164.5833333	511.1111111	558.3333333	331.25	400	361.7021277	0	450	968.4210526	282.6923077
ASV82	500	78.18181818	413.8888889	318.1818182	273.9130435	166.6666667	107.1428571	403.5714286	184.8484848	109.3023256	788.2352941	478.5714286	254.8387097	316.2162162	1430.769231	500	612.5	803.8461538	143.75	663.3333333	630.7692308	1112.903226	570.8333333	677.7777778	1468	866.6666667	1120	660.5263158	404.7619048	273.1707317	510.5263158	353.6585366	1010.25641	1460.526316	514.893617	496.6101695	313.2075472	415	207.6923077	129.1666667	977.7777778	1079.166667	428.125	851.6666667	248.9361702	322.8070175	1208.333333	634.2105263	300
ASV83	1141.176471	294.5454545	458.3333333	618.1818182	1130.434783	463.3333333	464.2857143	942.8571429	572.7272727	302.3255814	800	982.1428571	490.3225806	505.4054054	1523.076923	554.5454545	671.875	1100	241.6666667	1043.333333	712.8205128	1164.516129	1295.833333	715.5555556	912	702.0833333	1068.888889	642.1052632	595.2380952	326.8292683	684.2105263	553.6585366	597.4358974	584.2105263	463.8297872	376.2711864	696.2264151	795	319.2307692	156.25	1248.148148	645.8333333	1012.5	446.6666667	76.59574468	231.5789474	550	563.1578947	380.7692308
ASV84	2764.705882	358.1818182	263.8888889	954.5454545	1369.565217	680	511.9047619	1621.428571	915.1515152	490.6976744	367.6470588	1460.714286	877.4193548	808.1081081	1130.769231	350	381.25	1046.153846	187.5	500	723.0769231	732.2580645	541.6666667	557.7777778	1268	670.8333333	751.1111111	705.2631579	464.2857143	282.9268293	697.3684211	775.6097561	392.3076923	381.5789474	346.8085106	245.7627119	511.3207547	632.5	163.4615385	147.9166667	859.2592593	610.4166667	653.125	318.3333333	453.1914894	363.1578947	444.4444444	397.3684211	246.1538462
ASV85	958.8235294	165.4545455	388.8888889	95.45454545	421.7391304	206.6666667	230.952381	85.71428571	372.7272727	174.4186047	382.3529412	92.85714286	51.61290323	162.1621622	1184.615385	372.7272727	1556.25	1296.153846	89.58333333	640	307.6923077	441.9354839	1212.5	468.8888889	908	672.9166667	111.1111111	2089.473684	883.3333333	434.1463415	728.9473684	1390.243902	676.9230769	413.1578947	423.4042553	386.440678	841.509434	235	250	143.75	1718.518519	395.8333333	409.375	235	214.893617	91.22807018	1166.666667	542.1052632	388.4615385
ASV86	0	147.2727273	225	202.2727273	878.2608696	0	0	0	387.8787879	97.6744186	182.3529412	0	0	143.2432432	446.1538462	172.7272727	1000	1080.769231	70.83333333	390	194.8717949	777.4193548	529.1666667	577.7777778	536	227.0833333	126.6666667	89.47368421	676.1904762	78.04878049	1621.052632	1519.512195	1923.076923	155.2631579	774.4680851	96.61016949	450.9433962	545	130.7692308	175	129.6296296	520.8333333	393.75	368.3333333	272.3404255	40.35087719	561.1111111	263.1578947	192.3076923
ASV87	2817.647059	1265.454545	180.5555556	1020.454545	2491.304348	2823.333333	1664.285714	19035.71429	1751.515152	1397.674419	479.4117647	1417.857143	887.0967742	1675.675676	376.9230769	290.9090909	256.25	226.9230769	25	253.3333333	110.2564103	116.1290323	200	180	216	1885.416667	42.22222222	115.7894737	107.1428571	151.2195122	50	85.36585366	61.53846154	47.36842105	0	100	41.50943396	0	86.53846154	41.66666667	137.037037	2377.083333	59.375	46.66666667	51.06382979	70.1754386	369.4444444	123.6842105	142.3076923
ASV88	0	0	0	104.5454545	0	0	0	0	0	0	0	0	0	0	0	0	59.375	80.76923077	0	50	0	77.41935484	54.16666667	0	0	0	0	0	0	0	39.47368421	17.07317073	0	0	1887.234043	0	0	60	5784.615385	1179.166667	0	29.16666667	18.75	653.3333333	4393.617021	6785.964912	0	3773.684211	2740.384615
ASV89	0	21.81818182	0	27.27272727	104.3478261	193.3333333	33.33333333	50	136.3636364	25.58139535	0	0	0	100	0	0	0	0	0	70	0	0	0	0	0	0	0	0	0	0	0	0	0	0	87.23404255	0	0	0	26.92307692	0	0	0	0	0	0	0	0	39.47368421	0
ASV90	3647.058824	276.3636364	213.8888889	1272.727273	1456.521739	603.3333333	480.952381	1828.571429	854.5454545	306.9767442	332.3529412	2032.142857	941.9354839	589.1891892	1376.923077	440.9090909	496.875	907.6923077	175	800	835.8974359	667.7419355	687.5	591.1111111	948	666.6666667	913.3333333	923.6842105	873.8095238	446.3414634	692.1052632	1309.756098	792.3076923	500	412.7659574	315.2542373	749.0566038	832.5	198.0769231	89.58333333	1307.407407	654.1666667	471.875	491.6666667	346.8085106	114.0350877	447.2222222	515.7894737	236.5384615
ASV91	782.3529412	216.3636364	308.3333333	781.8181818	882.6086957	300	309.5238095	735.7142857	348.4848485	190.6976744	570.5882353	1157.142857	387.0967742	416.2162162	1338.461538	400	556.25	811.5384615	147.9166667	1140	700	893.5483871	529.1666667	820	1636	735.4166667	1251.111111	934.2105263	540.4761905	239.0243902	913.1578947	551.2195122	456.4102564	602.6315789	355.3191489	277.9661017	575.4716981	560	238.4615385	108.3333333	600	708.3333333	506.25	666.6666667	142.5531915	212.2807018	211.1111111	650	325
ASV92	47.05882353	43.63636364	525	213.6363636	817.3913043	226.6666667	550	128.5714286	527.2727273	251.1627907	1144.117647	582.1428571	135.483871	56.75675676	2107.692308	577.2727273	471.875	1600	177.0833333	403.3333333	346.1538462	1064.516129	575	973.3333333	2568	929.1666667	1493.333333	239.4736842	533.3333333	463.4146341	1039.473684	1887.804878	582.0512821	260.5263158	121.2765957	296.6101695	145.2830189	447.5	198.0769231	66.66666667	4096.296296	406.25	440.625	621.6666667	59.57446809	43.85964912	2680.555556	1165.789474	417.3076923
ASV93	1129.411765	158.1818182	216.6666667	36.36363636	895.6521739	0	176.1904762	28.57142857	163.6363636	51.1627907	317.6470588	89.28571429	54.83870968	816.2162162	0	154.5454545	1493.75	2373.076923	0	633.3333333	417.9487179	77.41935484	1237.5	457.7777778	196	0	0	592.1052632	388.0952381	351.2195122	1618.421053	956.097561	261.5384615	2655.263158	85.10638298	350.8474576	2728.301887	870	73.07692308	131.25	703.7037037	570.8333333	384.375	396.6666667	246.8085106	268.4210526	416.6666667	242.1052632	836.5384615
ASV94	794.1176471	94.54545455	269.4444444	302.2727273	282.6086957	193.3333333	133.3333333	264.2857143	148.4848485	316.2790698	482.3529412	439.2857143	235.483871	218.9189189	2861.538462	327.2727273	371.875	438.4615385	133.3333333	440	384.6153846	800	2312.5	377.7777778	736	495.8333333	364.4444444	1594.736842	323.8095238	253.6585366	265.7894737	341.4634146	1107.692308	757.8947368	370.212766	330.5084746	392.4528302	237.5	300	177.0833333	655.5555556	320.8333333	850	358.3333333	285.106383	105.2631579	1152.777778	605.2631579	486.5384615
ASV95	3423.529412	1830.909091	308.3333333	1245.454545	2843.478261	10673.33333	3009.52381	1753.571429	7963.636364	3604.651163	479.4117647	1910.714286	1083.870968	6683.783784	1246.153846	1309.090909	446.875	673.0769231	45.83333333	1263.333333	525.6410256	212.9032258	687.5	260	804	260.4166667	160	294.7368421	495.2380952	690.2439024	315.7894737	582.9268293	107.6923077	489.4736842	38.29787234	254.2372881	156.6037736	437.5	46.15384615	37.5	448.1481481	297.9166667	156.25	123.3333333	80.85106383	17.54385965	577.7777778	155.2631579	138.4615385
ASV96	1376.470588	156.3636364	252.7777778	622.7272727	1173.913043	403.3333333	388.0952381	1053.571429	509.0909091	290.6976744	523.5294118	475	509.6774194	421.6216216	1438.461538	313.6363636	700	923.0769231	127.0833333	503.3333333	346.1538462	593.5483871	1087.5	391.1111111	912	468.75	273.3333333	644.7368421	385.7142857	380.4878049	655.2631579	1239.02439	569.2307692	313.1578947	276.5957447	167.7966102	345.2830189	590	284.6153846	212.5	1381.481481	531.25	768.75	430	714.893617	121.0526316	538.8888889	426.3157895	192.3076923
ASV97	2388.235294	350.9090909	288.8888889	518.1818182	773.9130435	1700	800	628.5714286	948.4848485	962.7906977	647.0588235	628.5714286	325.8064516	1024.324324	1561.538462	668.1818182	746.875	919.2307692	206.25	1053.333333	653.8461538	819.3548387	1979.166667	417.7777778	876	406.25	1608.888889	447.3684211	173.8095238	292.6829268	700	729.2682927	310.2564103	239.4736842	623.4042553	193.220339	564.1509434	442.5	303.8461538	122.9166667	1122.222222	377.0833333	500	316.6666667	453.1914894	131.5789474	861.1111111	571.0526316	386.5384615
ASV98	764.7058824	69.09090909	236.1111111	127.2727273	1143.478261	540	292.8571429	153.5714286	396.969697	76.74418605	526.4705882	164.2857143	109.6774194	275.6756757	1046.153846	400	728.125	1234.615385	168.75	856.6666667	364.1025641	387.0967742	441.6666667	586.6666667	564	547.9166667	253.3333333	865.7894737	926.1904762	1307.317073	1623.684211	1402.439024	925.6410256	563.1578947	538.2978723	479.6610169	526.4150943	952.5	219.2307692	245.8333333	2292.592593	456.25	709.375	403.3333333	174.4680851	100	911.1111111	457.8947368	215.3846154
ASV99	0	0	0	0	0	0	0	0	0	0	0	0	0	0	0	0	0	0	0	0	0	0	0	0	0	0	0	0	0	0	0	0	0	0	0	0	0	0	0	0	0	0	0	0	0	0	0	0	0
ASV100	347.0588235	212.7272727	241.6666667	136.3636364	1056.521739	143.3333333	280.952381	535.7142857	378.7878788	293.0232558	182.3529412	117.8571429	145.1612903	305.4054054	907.6923077	172.7272727	696.875	661.5384615	75	346.6666667	428.2051282	500	816.6666667	500	556	304.1666667	57.77777778	76.31578947	1369.047619	260.9756098	1002.631579	778.0487805	217.9487179	155.2631579	317.0212766	267.7966102	450.9433962	1190	150	60.41666667	362.962963	504.1666667	525	163.3333333	217.0212766	0	558.3333333	168.4210526	61.53846154
ASV101	135.2941176	12.72727273	111.1111111	0	73.91304348	53.33333333	19.04761905	0	69.6969697	151.1627907	141.1764706	157.1428571	0	32.43243243	584.6153846	177.2727273	196.875	188.4615385	31.25	193.3333333	128.2051282	96.77419355	204.1666667	151.1111111	216	110.4166667	660	331.5789474	88.0952381	102.4390244	115.7894737	141.4634146	464.1025641	113.1578947	1482.978723	57.62711864	71.69811321	290	459.6153846	222.9166667	77.77777778	102.0833333	40.625	20	593.6170213	92.98245614	1447.222222	489.4736842	176.9230769
ASV102	35.29411765	25.45454545	41.66666667	215.9090909	56.52173913	63.33333333	66.66666667	71.42857143	48.48484848	69.76744186	58.82352941	0	51.61290323	1021.621622	238.4615385	72.72727273	393.75	176.9230769	118.75	283.3333333	769.2307692	203.2258065	1058.333333	57.77777778	284	39.58333333	24.44444444	0	561.9047619	578.0487805	84.21052632	119.5121951	258.974359	7373.684211	368.0851064	425.4237288	52.83018868	865	117.3076923	291.6666667	818.5185185	212.5	96.875	575	36.17021277	40.35087719	744.4444444	257.8947368	63.46153846
ASV103	1205.882353	376.3636364	288.8888889	552.2727273	1247.826087	470	469.047619	989.2857143	921.2121212	300	400	1171.428571	374.1935484	443.2432432	1138.461538	472.7272727	850	1026.923077	154.1666667	1020	592.3076923	683.8709677	775	684.4444444	1364	550	415.5555556	434.2105263	1657.142857	353.6585366	1181.578947	1326.829268	1735.897436	489.4736842	640.4255319	344.0677966	530.1886792	847.5	261.5384615	222.9166667	851.8518519	675	521.875	425	361.7021277	154.3859649	483.3333333	284.2105263	100
ASV104	0	121.8181818	261.1111111	63.63636364	0	100	119.047619	0	0	60.46511628	402.9411765	182.1428571	0	97.2972973	623.0769231	318.1818182	1718.75	1084.615385	58.33333333	440	256.4102564	396.7741935	295.8333333	222.2222222	316	189.5833333	575.5555556	250	147.6190476	324.3902439	192.1052632	156.097561	430.7692308	468.4210526	174.4680851	247.4576271	177.3584906	310	363.4615385	54.16666667	655.5555556	156.25	228.125	121.6666667	223.4042553	129.8245614	727.7777778	1321.052632	873.0769231
ASV105	3635.294118	438.1818182	280.5555556	1393.181818	1434.782609	833.3333333	578.5714286	1632.142857	609.0909091	511.627907	505.8823529	1721.428571	841.9354839	808.1081081	1438.461538	336.3636364	528.125	769.2307692	166.6666667	546.6666667	392.3076923	867.7419355	1220.833333	453.3333333	796	735.4166667	608.8888889	686.8421053	385.7142857	348.7804878	273.6842105	565.8536585	782.0512821	560.5263158	236.1702128	345.7627119	413.2075472	355	151.9230769	68.75	892.5925926	672.9166667	437.5	516.6666667	287.2340426	135.0877193	655.5555556	368.4210526	178.8461538
ASV106	488.2352941	130.9090909	336.1111111	86.36363636	182.6086957	66.66666667	128.5714286	125	45.45454545	55.81395349	350	385.7142857	90.32258065	178.3783784	923.0769231	190.9090909	937.5	503.8461538	87.5	270	312.8205128	348.3870968	283.3333333	331.1111111	456	350	746.6666667	636.8421053	192.8571429	234.1463415	215.7894737	202.4390244	302.5641026	763.1578947	357.4468085	266.1016949	347.1698113	242.5	565.3846154	147.9166667	829.6296296	260.4166667	281.25	250	238.2978723	250.877193	630.5555556	1589.473684	548.0769231
ASV107	0	0	0	0	0	0	0	0	0	0	0	0	0	0	0	0	0	0	0	0	0	0	0	0	0	0	0	0	0	0	0	0	0	0	0	0	0	0	0	0	0	0	0	0	0	0	0	0	0
ASV108	1964.705882	620	316.6666667	827.2727273	1878.26087	3073.333333	1780.952381	1075	2921.212121	1281.395349	708.8235294	1150	664.516129	2040.540541	1815.384615	709.0909091	406.25	1000	85.41666667	750	666.6666667	416.1290323	416.6666667	566.6666667	1532	302.0833333	217.7777778	647.3684211	700	412.195122	373.6842105	490.2439024	1258.974359	615.7894737	334.0425532	194.9152542	269.8113208	552.5	280.7692308	104.1666667	866.6666667	333.3333333	153.125	201.6666667	221.2765957	49.12280702	611.1111111	352.6315789	142.3076923
ASV109	1158.823529	220	363.8888889	565.9090909	1034.782609	363.3333333	278.5714286	732.1428571	518.1818182	174.4186047	594.1176471	867.8571429	429.0322581	386.4864865	1346.153846	436.3636364	790.625	1103.846154	172.9166667	986.6666667	802.5641026	1058.064516	925	693.3333333	1752	708.3333333	771.1111111	526.3157895	697.6190476	278.0487805	1076.315789	926.8292683	1192.307692	552.6315789	717.0212766	261.0169492	564.1509434	712.5	259.6153846	139.5833333	714.8148148	1068.75	468.75	571.6666667	208.5106383	182.4561404	263.8888889	326.3157895	251.9230769
ASV110	429.4117647	165.4545455	322.2222222	90.90909091	200	63.33333333	300	96.42857143	127.2727273	86.04651163	467.6470588	207.1428571	58.06451613	183.7837838	976.9230769	322.7272727	740.625	1007.692308	75	136.6666667	207.6923077	358.0645161	441.6666667	344.4444444	732	381.25	293.3333333	1452.631579	314.2857143	221.9512195	210.5263158	326.8292683	841.025641	673.6842105	270.212766	655.9322034	147.1698113	200	198.0769231	129.1666667	3066.666667	154.1666667	318.75	176.6666667	193.6170213	147.3684211	938.8888889	755.2631579	325
ASV111	164.7058824	0	158.3333333	245.4545455	56.52173913	213.3333333	66.66666667	232.1428571	312.1212121	48.8372093	547.0588235	210.7142857	61.29032258	324.3243243	484.6153846	400	331.25	461.5384615	152.0833333	1426.666667	1064.102564	767.7419355	516.6666667	242.2222222	1400	395.8333333	777.7777778	315.7894737	264.2857143	207.3170732	263.1578947	970.7317073	6879.487179	289.4736842	1434.042553	64.40677966	141.509434	925	244.2307692	239.5833333	77.77777778	2045.833333	118.75	326.6666667	140.4255319	91.22807018	150	226.3157895	205.7692308
ASV112	1735.294118	0	425	0	0	0	0	0	0	0	1173.529412	0	0	0	1615.384615	445.4545455	0	0	164.5833333	1433.333333	0	958.0645161	945.8333333	882.2222222	1176	0	1175.555556	1478.947368	0	324.3902439	2047.368421	0	0	928.9473684	593.6170213	450.8474576	0	1030	0	241.6666667	1514.814815	0	906.25	855	336.1702128	431.5789474	802.7777778	1065.789474	540.3846154
ASV113	2247.058824	676.3636364	336.1111111	929.5454545	1843.478261	2616.666667	2026.190476	1621.428571	2248.484848	1253.488372	773.5294118	1650	941.9354839	1824.324324	1723.076923	704.5454545	456.25	830.7692308	133.3333333	816.6666667	648.7179487	409.6774194	641.6666667	553.3333333	896	593.75	804.4444444	473.6842105	585.7142857	456.097561	263.1578947	634.1463415	1110.25641	615.7894737	327.6595745	269.4915254	200	312.5	246.1538462	129.1666667	862.962963	458.3333333	346.875	236.6666667	248.9361702	108.7719298	397.2222222	310.5263158	159.6153846
ASV114	4641.176471	456.3636364	230.5555556	1309.090909	2017.391304	4296.666667	1676.190476	1703.571429	2484.848485	1286.046512	670.5882353	2210.714286	1006.451613	2475.675676	961.5384615	859.0909091	478.125	653.8461538	162.5	890	310.2564103	458.0645161	879.1666667	415.5555556	804	529.1666667	326.6666667	421.0526316	292.8571429	692.6829268	513.1578947	475.6097561	384.6153846	505.2631579	0	216.9491525	360.3773585	477.5	146.1538462	191.6666667	1266.666667	420.8333333	287.5	271.6666667	68.08510638	64.9122807	447.2222222	144.7368421	313.4615385
ASV115	0	0	83.33333333	0	0	0	1580.952381	0	333.3333333	76.74418605	1623.529412	0	0	0	1623.076923	118.1818182	306.25	4376.923077	25	250	94.87179487	51.61290323	291.6666667	75.55555556	432	58.33333333	26.66666667	55.26315789	616.6666667	553.6585366	218.4210526	1529.268293	274.3589744	584.2105263	68.08510638	501.6949153	120.754717	122.5	386.5384615	85.41666667	10929.62963	222.9166667	96.875	140	1129.787234	105.2631579	750	773.6842105	630.7692308
ASV116	0	0	0	81.81818182	0	0	0	0	0	0	0	0	0	0	0	0	71.875	61.53846154	0	86.66666667	0	0	0	0	0	0	0	0	0	0	39.47368421	0	0	0	1514.893617	0	0	20	2913.461538	897.9166667	0	47.91666667	21.875	156.6666667	4114.893617	6431.578947	0	2481.578947	2336.538462
ASV117	635.2941176	58.18181818	136.1111111	163.6363636	639.1304348	86.66666667	0	375	145.4545455	151.1627907	79.41176471	0	229.0322581	97.2972973	2423.076923	104.5454545	450	465.3846154	108.3333333	233.3333333	538.4615385	190.3225806	1029.166667	322.2222222	212	406.25	42.22222222	486.8421053	826.1904762	187.804878	2228.947368	765.8536585	694.8717949	515.7894737	323.4042553	166.1016949	1081.132075	365	351.9230769	118.75	318.5185185	329.1666667	237.5	178.3333333	412.7659574	80.70175439	1044.444444	244.7368421	71.15384615
ASV118	0	0	0	0	0	0	0	0	0	0	0	0	0	0	0	0	0	0	0	0	0	0	0	0	0	0	0	0	0	0	0	0	0	0	0	0	0	0	0	0	0	0	0	0	0	0	0	0	0
ASV119	3500	467.2727273	286.1111111	1181.818182	1660.869565	753.3333333	671.4285714	1932.142857	781.8181818	541.8604651	505.8823529	2260.714286	1074.193548	783.7837838	1446.153846	368.1818182	506.25	965.3846154	208.3333333	590	361.5384615	616.1290323	1316.666667	591.1111111	908	716.6666667	626.6666667	610.5263158	285.7142857	290.2439024	678.9473684	482.9268293	679.4871795	552.6315789	180.8510638	264.4067797	441.509434	447.5	198.0769231	104.1666667	1207.407407	847.9166667	596.875	471.6666667	129.787234	152.6315789	1047.222222	276.3157895	128.8461538
ASV120	1052.941176	136.3636364	313.8888889	181.8181818	360.8695652	150	240.4761905	250	121.2121212	160.4651163	538.2352941	125	248.3870968	154.0540541	1615.384615	290.9090909	734.375	1050	135.4166667	370	384.6153846	370.9677419	912.5	531.1111111	536	347.9166667	162.2222222	2128.947368	452.3809524	282.9268293	584.2105263	453.6585366	3079.487179	439.4736842	704.2553191	354.2372881	577.3584906	375	428.8461538	239.5833333	1659.259259	218.75	409.375	233.3333333	240.4255319	101.754386	866.6666667	771.0526316	280.7692308
ASV121	2117.647059	318.1818182	350	670.4545455	1260.869565	590	466.6666667	1171.428571	430.3030303	395.3488372	573.5294118	1821.428571	722.5806452	683.7837838	969.2307692	418.1818182	321.875	565.3846154	116.6666667	616.6666667	366.6666667	419.3548387	600	588.8888889	724	622.9166667	864.4444444	1036.842105	247.6190476	236.5853659	300	229.2682927	425.6410256	757.8947368	440.4255319	284.7457627	241.509434	282.5	373.0769231	133.3333333	651.8518519	568.75	271.875	231.6666667	242.5531915	82.45614035	294.4444444	505.2631579	190.3846154
ASV122	1200	223.6363636	188.8888889	1006.818182	1169.565217	553.3333333	297.6190476	1185.714286	415.1515152	283.7209302	520.5882353	1200	509.6774194	486.4864865	761.5384615	286.3636364	381.25	573.0769231	175	700	412.8205128	645.1612903	1370.833333	544.4444444	676	472.9166667	484.4444444	265.7894737	192.8571429	202.4390244	931.5789474	446.3414634	225.6410256	144.7368421	591.4893617	88.13559322	520.754717	332.5	544.2307692	189.5833333	251.8518519	450	390.625	376.6666667	325.5319149	359.6491228	141.6666667	394.7368421	211.5384615
ASV123	547.0588235	130.9090909	166.6666667	152.2727273	317.3913043	36.66666667	238.0952381	296.4285714	84.84848485	102.3255814	288.2352941	171.4285714	448.3870968	110.8108108	1076.923077	90.90909091	890.625	707.6923077	116.6666667	133.3333333	264.1025641	396.7741935	912.5	268.8888889	156	233.3333333	262.2222222	673.6842105	197.6190476	114.6341463	255.2631579	175.6097561	1374.358974	389.4736842	278.7234043	361.0169492	241.509434	175	423.0769231	79.16666667	1681.481481	156.25	284.375	178.3333333	197.8723404	161.4035088	491.6666667	1081.578947	569.2307692
ASV124	2182.352941	758.1818182	297.2222222	952.2727273	2695.652174	1726.666667	1069.047619	2525	1003.030303	1090.697674	514.7058824	2117.857143	861.2903226	1032.432432	984.6153846	431.8181818	750	653.8461538	97.91666667	433.3333333	261.5384615	309.6774194	262.5	435.5555556	396	504.1666667	253.3333333	1163.157895	216.6666667	173.1707317	468.4210526	634.1463415	123.0769231	231.5789474	395.7446809	128.8135593	869.8113208	287.5	236.5384615	145.8333333	162.962963	512.5	215.625	180	1097.87234	271.9298246	163.8888889	178.9473684	128.8461538
ASV125	882.3529412	214.5454545	275	427.2727273	913.0434783	413.3333333	326.1904762	853.5714286	448.4848485	232.5581395	732.3529412	1232.142857	412.9032258	310.8108108	953.8461538	263.6363636	771.875	953.8461538	135.4166667	673.3333333	710.2564103	474.1935484	475	606.6666667	776	450	840	560.5263158	383.3333333	168.2926829	789.4736842	673.1707317	1223.076923	339.4736842	308.5106383	225.4237288	490.5660377	635	273.0769231	135.4166667	740.7407407	508.3333333	384.375	343.3333333	178.7234043	119.2982456	247.2222222	392.1052632	309.6153846
ASV126	1347.058824	325.4545455	388.8888889	461.3636364	713.0434783	1230	666.6666667	350	921.2121212	844.1860465	714.7058824	860.7142857	345.1612903	778.3783784	1830.769231	640.9090909	993.75	1176.923077	129.1666667	1000	574.3589744	512.9032258	1345.833333	344.4444444	1064	300	906.6666667	568.4210526	395.2380952	212.195122	386.8421053	780.4878049	207.6923077	281.5789474	374.4680851	164.4067797	479.245283	692.5	265.3846154	177.0833333	555.5555556	454.1666667	306.25	300	351.0638298	156.1403509	583.3333333	344.7368421	330.7692308
ASV127	2164.705882	167.2727273	102.7777778	1836.363636	908.6956522	440	304.7619048	1421.428571	281.8181818	209.3023256	450	1314.285714	1370.967742	421.6216216	707.6923077	163.6363636	240.625	280.7692308	106.25	290	274.3589744	922.5806452	175	193.3333333	560	347.9166667	1022.222222	1192.105263	447.6190476	239.0243902	739.4736842	587.804878	510.2564103	410.5263158	357.4468085	423.7288136	1201.886792	87.5	144.2307692	106.25	670.3703704	427.0833333	1018.75	226.6666667	425.5319149	363.1578947	733.3333333	368.4210526	117.3076923
ASV128	752.9411765	130.9090909	238.8888889	104.5454545	256.5217391	143.3333333	97.61904762	128.5714286	93.93939394	100	285.2941176	117.8571429	112.9032258	175.6756757	569.2307692	163.6363636	403.125	411.5384615	81.25	383.3333333	233.3333333	229.0322581	1391.666667	315.5555556	288	454.1666667	133.3333333	805.2631579	295.2380952	282.9268293	600	356.097561	230.7692308	626.3157895	521.2765957	449.1525424	683.0188679	255	142.3076923	120.8333333	488.8888889	233.3333333	318.75	245	359.5744681	143.8596491	472.2222222	400	315.3846154
ASV129	323.5294118	198.1818182	394.4444444	247.7272727	0	0	0	78.57142857	103.030303	144.1860465	361.7647059	0	100	118.9189189	861.5384615	354.5454545	509.375	261.5384615	135.4166667	110	569.2307692	1838.709677	1254.166667	244.4444444	480	316.6666667	120	857.8947368	250	97.56097561	134.2105263	468.2926829	974.3589744	202.6315789	782.9787234	879.6610169	230.1886792	210	263.4615385	131.25	270.3703704	245.8333333	328.125	205	270.212766	52.63157895	402.7777778	444.7368421	78.84615385
ASV130	0	0	0	143.1818182	0	0	0	0	0	0	0	0	0	0	30.76923077	0	96.875	96.15384615	0	43.33333333	0	48.38709677	62.5	0	40	0	0	0	0	0	68.42105263	34.14634146	0	0	1544.680851	0	28.30188679	62.5	2036.538462	725	0	45.83333333	34.375	271.6666667	4089.361702	4577.192982	0	1513.157895	1446.153846
ASV131	3258.823529	481.8181818	244.4444444	1102.272727	1965.217391	873.3333333	554.7619048	2389.285714	481.8181818	439.5348837	244.1176471	2417.857143	1067.741935	713.5135135	392.3076923	236.3636364	815.625	611.5384615	139.5833333	606.6666667	494.8717949	558.0645161	495.8333333	446.6666667	288	527.0833333	406.6666667	631.5789474	238.0952381	168.2926829	713.1578947	426.8292683	617.9487179	539.4736842	323.4042553	222.0338983	675.4716981	485	151.9230769	54.16666667	437.037037	762.5	337.5	383.3333333	200	89.47368421	236.1111111	371.0526316	192.3076923
ASV132	0	0	0	0	0	0	0	0	27.27272727	74.41860465	0	0	0	0	184.6153846	0	56.25	65.38461538	0	136.6666667	0	0	1050	0	0	0	0	0	0	0	34.21052632	82.92682927	0	0	0	0	0	10	0	0	0	37.5	0	28.33333333	0	0	50	0	9.615384615
ASV133	694.1176471	150.9090909	205.5555556	302.2727273	1200	230	285.7142857	507.1428571	860.6060606	176.744186	320.5882353	371.4285714	416.1290323	483.7837838	1107.692308	281.8181818	793.75	1234.615385	168.75	760	543.5897436	445.1612903	1020.833333	735.5555556	1116	502.0833333	320	531.5789474	2009.52381	297.5609756	1552.631579	1634.146341	1717.948718	397.3684211	421.2765957	381.3559322	596.2264151	1500	215.3846154	125	1029.62963	637.5	646.875	318.3333333	255.3191489	50.87719298	547.2222222	171.0526316	159.6153846
ASV134	1635.294118	190.9090909	233.3333333	640.9090909	804.3478261	526.6666667	340.4761905	753.5714286	496.969697	251.1627907	455.8823529	1528.571429	535.483871	451.3513514	1115.384615	354.5454545	440.625	723.0769231	189.5833333	563.3333333	405.1282051	438.7096774	429.1666667	466.6666667	448	508.3333333	668.8888889	386.8421053	230.952381	321.9512195	605.2631579	775.6097561	853.8461538	344.7368421	231.9148936	208.4745763	203.7735849	477.5	150	108.3333333	388.8888889	450	446.875	378.3333333	104.2553191	0	322.2222222	444.7368421	253.8461538
ASV135	1100	163.6363636	200	372.7272727	786.9565217	273.3333333	473.8095238	842.8571429	324.2424242	188.372093	435.2941176	828.5714286	422.5806452	391.8918919	738.4615385	236.3636364	425	2657.692308	114.5833333	500	0	435.483871	454.1666667	391.1111111	0	508.3333333	313.3333333	228.9473684	176.1904762	336.5853659	536.8421053	263.4146341	487.1794872	594.7368421	274.4680851	161.0169492	271.6981132	305	167.3076923	0	496.2962963	370.8333333	625	143.3333333	244.6808511	203.5087719	463.8888889	394.7368421	334.6153846
ASV136	0	0	0	38.63636364	30.43478261	76.66666667	0	0	0	0	23.52941176	0	0	0	0	45.45454545	62.5	50	0	76.66666667	0	22.58064516	37.5	13.33333333	0	0	0	0	11.9047619	300	55.26315789	0	12.82051282	39.47368421	927.6595745	35.59322034	15.09433962	30	2288.461538	456.25	37.03703704	12.5	46.875	131.6666667	2038.297872	2431.578947	55.55555556	1100	921.1538462
ASV137	0	0	0	134.0909091	0	0	0	0	0	11.62790698	0	0	16.12903226	0	0	0	40.625	26.92307692	0	53.33333333	0	80.64516129	29.16666667	0	0	0	0	0	0	0	0	0	0	0	929.787234	0	0	32.5	2371.153846	589.5833333	0	27.08333333	53.125	333.3333333	2906.382979	3622.807018	0	1610.526316	1628.846154
ASV138	1235.294118	181.8181818	225	356.8181818	708.6956522	376.6666667	638.0952381	625	836.3636364	313.9534884	497.0588235	885.7142857	335.483871	329.7297297	830.7692308	295.4545455	440.625	961.5384615	120.8333333	320	361.5384615	396.7741935	533.3333333	466.6666667	780	266.6666667	1028.888889	884.2105263	121.4285714	70.73170732	226.3157895	363.4146341	112.8205128	0	572.3404255	67.79661017	735.8490566	167.5	561.5384615	162.5	359.2592593	206.25	571.875	140	729.787234	249.122807	511.1111111	418.4210526	503.8461538
ASV139	382.3529412	0	238.8888889	129.5454545	152.173913	50	66.66666667	46.42857143	115.1515152	0	320.5882353	103.5714286	80.64516129	148.6486486	900	290.9090909	337.5	503.8461538	131.25	406.6666667	253.8461538	1061.290323	312.5	286.6666667	1116	370.8333333	282.2222222	907.8947368	254.7619048	0	215.7894737	582.9268293	607.6923077	289.4736842	457.4468085	186.440678	252.8301887	555	157.6923077	218.75	785.1851852	179.1666667	462.5	251.6666667	57.44680851	135.0877193	963.8888889	344.7368421	167.3076923
ASV140	0	0	0	0	0	0	0	0	0	0	0	0	0	0	0	0	0	0	0	0	0	0	0	0	0	0	0	0	0	0	0	0	0	0	206.3829787	0	0	0	113.4615385	0	0	0	0	0	0	0	0	263.1578947	0
ASV141	935.2941176	212.7272727	327.7777778	470.4545455	808.6956522	453.3333333	333.3333333	603.5714286	387.8787879	309.3023256	464.7058824	817.8571429	380.6451613	491.8918919	915.3846154	372.7272727	490.625	892.3076923	114.5833333	543.3333333	315.3846154	341.9354839	1187.5	282.2222222	704	518.75	215.5555556	402.6315789	490.4761905	253.6585366	326.3157895	390.2439024	1420.512821	421.0526316	423.4042553	322.0338983	294.3396226	580	213.4615385	114.5833333	603.7037037	510.4166667	284.375	386.6666667	159.5744681	129.8245614	477.7777778	360.5263158	198.0769231
ASV142	88.23529412	203.6363636	497.2222222	52.27272727	91.30434783	140	133.3333333	235.7142857	227.2727273	20.93023256	432.3529412	260.7142857	167.7419355	564.8648649	876.9230769	477.2727273	1362.5	607.6923077	256.25	250	876.9230769	335.483871	466.6666667	453.3333333	2240	1595.833333	166.6666667	157.8947368	383.3333333	234.1463415	186.8421053	219.5121951	269.2307692	1242.105263	465.9574468	350.8474576	109.4339623	465	161.5384615	256.25	1018.518519	304.1666667	271.875	133.3333333	57.44680851	275.4385965	255.5555556	131.5789474	94.23076923
ASV143	441.1764706	50.90909091	105.5555556	131.8181818	569.5652174	143.3333333	102.3809524	146.4285714	321.2121212	106.9767442	220.5882353	185.7142857	109.6774194	278.3783784	661.5384615	177.2727273	465.625	757.6923077	83.33333333	453.3333333	246.1538462	238.7096774	645.8333333	368.8888889	608	154.1666667	46.66666667	342.1052632	659.5238095	346.3414634	700	834.1463415	2851.282051	268.4210526	478.7234043	189.8305085	403.7735849	652.5	369.2307692	133.3333333	329.6296296	302.0833333	384.375	296.6666667	327.6595745	36.84210526	213.8888889	318.4210526	119.2307692
ASV144	1323.529412	198.1818182	230.5555556	761.3636364	930.4347826	313.3333333	316.6666667	1096.428571	321.2121212	253.4883721	532.3529412	925	645.1612903	370.2702703	1200	272.7272727	334.375	619.2307692	200	376.6666667	269.2307692	580.6451613	637.5	422.2222222	528	483.3333333	426.6666667	600	269.047619	219.5121951	434.2105263	485.3658537	441.025641	373.6842105	227.6595745	240.6779661	247.1698113	475	251.9230769	81.25	540.7407407	370.8333333	521.875	308.3333333	178.7234043	124.5614035	305.5555556	455.2631579	223.0769231
ASV145	0	0	0	0	0	0	0	0	0	0	0	0	0	0	0	0	0	0	0	0	0	0	0	0	0	0	0	0	0	0	0	0	58.97435897	0	538.2978723	0	0	0	94.23076923	152.0833333	0	0	0	0	0	28.07017544	0	239.4736842	84.61538462
ASV146	0	43.63636364	16.66666667	52.27272727	13.04347826	413.3333333	33.33333333	0	0	65.11627907	14.70588235	0	0	35.13513514	200	181.8181818	290.625	346.1538462	0	650	0	38.70967742	366.6666667	13.33333333	8	0	0	0	40.47619048	982.9268293	0	39.02439024	53.84615385	60.52631579	459.5744681	62.71186441	30.18867925	0	590.3846154	322.9166667	96.2962963	77.08333333	0	135	1212.765957	1877.192982	127.7777778	413.1578947	567.3076923
ASV147	870.5882353	89.09090909	225	422.7272727	352.173913	183.3333333	200	350	175.7575758	186.0465116	538.2352941	664.2857143	241.9354839	208.1081081	1015.384615	277.2727273	531.25	742.3076923	110.4166667	426.6666667	258.974359	493.5483871	1237.5	326.6666667	480	381.25	426.6666667	657.8947368	180.952381	300	342.1052632	387.804878	471.7948718	463.1578947	334.0425532	213.559322	273.5849057	207.5	190.3846154	79.16666667	625.9259259	502.0833333	521.875	246.6666667	125.5319149	98.24561404	569.4444444	355.2631579	282.6923077
ASV148	947.0588235	103.6363636	61.11111111	215.9090909	760.8695652	73.33333333	61.9047619	335.7142857	178.7878788	130.2325581	141.1764706	196.4285714	183.8709677	181.0810811	607.6923077	122.7272727	421.875	615.3846154	62.5	410	179.4871795	212.9032258	804.1666667	342.2222222	160	147.9166667	126.6666667	494.7368421	359.5238095	0	952.6315789	360.9756098	646.1538462	363.1578947	572.3404255	164.4067797	1096.226415	265	209.6153846	125	122.2222222	287.5	228.125	270	404.2553191	171.9298246	136.1111111	257.8947368	409.6153846
ASV149	1617.647059	309.0909091	244.4444444	1070.454545	1621.73913	463.3333333	435.7142857	1864.285714	542.4242424	358.1395349	485.2941176	2278.571429	641.9354839	421.6216216	992.3076923	468.1818182	250	426.9230769	193.75	246.6666667	389.7435897	467.7419355	291.6666667	566.6666667	1176	629.1666667	1860	231.5789474	371.4285714	0	471.0526316	400	382.0512821	205.2631579	263.8297872	84.74576271	294.3396226	165	284.6153846	181.25	233.3333333	812.5	265.625	335	225.5319149	152.6315789	186.1111111	236.8421053	151.9230769
ASV150	3094.117647	323.6363636	197.2222222	818.1818182	1165.217391	576.6666667	414.2857143	1310.714286	400	283.7209302	282.3529412	1582.142857	864.516129	654.0540541	400	259.0909091	737.5	461.5384615	158.3333333	303.3333333	276.9230769	470.9677419	91.66666667	424.4444444	244	437.5	275.5555556	463.1578947	195.2380952	195.1219512	368.4210526	87.80487805	387.1794872	800	225.5319149	254.2372881	264.1509434	260	294.2307692	70.83333333	603.7037037	366.6666667	287.5	331.6666667	144.6808511	138.5964912	319.4444444	615.7894737	192.3076923
ASV151	970.5882353	165.4545455	294.4444444	325	478.2608696	306.6666667	259.5238095	439.2857143	296.969697	179.0697674	338.2352941	675	196.7741935	297.2972973	853.8461538	336.3636364	418.75	676.9230769	79.16666667	473.3333333	369.2307692	325.8064516	454.1666667	448.8888889	716	427.0833333	308.8888889	1076.315789	371.4285714	207.3170732	581.5789474	434.1463415	694.8717949	350	297.8723404	193.220339	171.6981132	452.5	300	129.1666667	759.2592593	316.6666667	453.125	268.3333333	153.1914894	98.24561404	391.6666667	481.5789474	228.8461538
ASV152	929.4117647	0	238.8888889	0	126.0869565	46.66666667	0	82.14285714	0	230.2325581	229.4117647	0	129.0322581	0	1061.538462	481.8181818	137.5	219.2307692	356.25	240	494.8717949	309.6774194	3254.166667	482.2222222	288	287.5	195.5555556	2905.263158	0	0	136.8421053	0	0	0	0	0	235.8490566	87.5	0	0	0	397.9166667	212.5	51.66666667	136.1702128	0	241.6666667	0	0
ASV153	1835.294118	301.8181818	300	1115.909091	773.9130435	733.3333333	359.5238095	882.1428571	548.4848485	353.4883721	326.4705882	1057.142857	464.516129	597.2972973	876.9230769	636.3636364	306.25	369.2307692	202.0833333	783.3333333	617.9487179	464.516129	504.1666667	331.1111111	664	487.5	471.1111111	794.7368421	292.8571429	382.9268293	215.7894737	331.7073171	164.1025641	389.4736842	134.0425532	305.0847458	358.490566	185	213.4615385	127.0833333	377.7777778	502.0833333	181.25	435	140.4255319	0	441.6666667	507.8947368	234.6153846
ASV154	1135.294118	312.7272727	255.5555556	797.7272727	1134.782609	520	383.3333333	989.2857143	306.0606061	297.6744186	526.4705882	1628.571429	464.516129	535.1351351	923.0769231	354.5454545	653.125	546.1538462	104.1666667	703.3333333	330.7692308	551.6129032	416.6666667	460	320	404.1666667	1035.555556	439.4736842	121.4285714	214.6341463	394.7368421	226.8292683	258.974359	447.3684211	157.4468085	177.9661017	362.2641509	467.5	190.3846154	77.08333333	548.1481481	610.4166667	218.75	473.3333333	114.893617	108.7719298	238.8888889	439.4736842	250
ASV155	2452.941176	196.3636364	141.6666667	647.7272727	439.1304348	270	164.2857143	2003.571429	181.8181818	153.4883721	335.2941176	1850	874.1935484	183.7837838	1161.538462	95.45454545	531.25	165.3846154	150	93.33333333	105.1282051	361.2903226	666.6666667	266.6666667	164	470.8333333	657.7777778	539.4736842	214.2857143	95.12195122	215.7894737	160.9756098	941.025641	781.5789474	195.7446809	194.9152542	298.1132075	140	176.9230769	43.75	237.037037	193.75	306.25	313.3333333	225.5319149	135.0877193	877.7777778	189.4736842	165.3846154
ASV156	870.5882353	98.18181818	136.1111111	827.2727273	1000	213.3333333	176.1904762	603.5714286	351.5151515	90.69767442	202.9411765	550	345.1612903	256.7567568	1015.384615	154.5454545	246.875	380.7692308	141.6666667	263.3333333	369.2307692	393.5483871	375	428.8888889	428	339.5833333	631.1111111	286.8421053	733.3333333	197.5609756	902.6315789	626.8292683	1256.410256	250	334.0425532	130.5084746	222.6415094	395	267.3076923	89.58333333	333.3333333	504.1666667	225	316.6666667	225.5319149	103.5087719	241.6666667	276.3157895	134.6153846
ASV157	305.8823529	36.36363636	166.6666667	79.54545455	413.0434783	126.6666667	88.0952381	103.5714286	239.3939394	67.44186047	258.8235294	60.71428571	112.9032258	121.6216216	976.9230769	290.9090909	496.875	473.0769231	179.1666667	876.6666667	407.6923077	458.0645161	391.6666667	404.4444444	792	570.8333333	64.44444444	352.6315789	623.8095238	275.6097561	1023.684211	714.6341463	697.4358974	326.3157895	655.3191489	194.9152542	418.8679245	750	248.0769231	145.8333333	466.6666667	243.75	440.625	258.3333333	278.7234043	15.78947368	416.6666667	265.7894737	63.46153846
ASV158	0	392.7272727	0	1013.636364	1630.434783	656.6666667	588.0952381	1675	675.7575758	451.1627907	0	1560.714286	767.7419355	594.5945946	0	0	1271.875	1669.230769	0	0	879.4871795	0	0	0	0	1000	0	0	852.3809524	0	0	1085.365854	797.4358974	0	0	0	1207.54717	0	371.1538462	0	0	1352.083333	0	0	0	0	0	0	0
ASV159	52.94117647	0	419.4444444	34.09090909	495.6521739	190	57.14285714	46.42857143	163.6363636	67.44186047	485.2941176	285.7142857	41.93548387	51.35135135	1169.230769	568.1818182	146.875	280.7692308	114.5833333	360	428.2051282	451.6129032	1216.666667	3057.777778	1644	291.6666667	1086.666667	194.7368421	145.2380952	495.1219512	328.9473684	258.5365854	238.4615385	50	74.46808511	35.59322034	79.24528302	95	98.07692308	33.33333333	74.07407407	177.0833333	440.625	106.6666667	19.14893617	38.59649123	138.8888889	447.3684211	246.1538462
ASV160	735.2941176	150.9090909	255.5555556	477.2727273	747.826087	260	197.6190476	767.8571429	363.6363636	216.2790698	214.7058824	414.2857143	309.6774194	240.5405405	823.0769231	295.4545455	671.875	765.3846154	93.75	590	430.7692308	400	875	384.4444444	940	608.3333333	475.5555556	260.5263158	785.7142857	239.0243902	457.8947368	475.6097561	684.6153846	300	253.1914894	223.7288136	613.2075472	532.5	155.7692308	108.3333333	470.3703704	893.75	353.125	490	180.8510638	82.45614035	413.8888889	234.2105263	180.7692308
ASV161	876.4705882	100	191.6666667	331.8181818	695.6521739	396.6666667	233.3333333	417.8571429	348.4848485	186.0465116	355.8823529	400	241.9354839	364.8648649	553.8461538	272.7272727	428.125	476.9230769	118.75	293.3333333	405.1282051	432.2580645	391.6666667	366.6666667	316	245.8333333	317.7777778	992.1052632	271.4285714	87.80487805	994.7368421	378.0487805	620.5128205	286.8421053	204.2553191	208.4745763	533.9622642	810	225	108.3333333	233.3333333	306.25	137.5	268.3333333	206.3829787	87.71929825	66.66666667	652.6315789	286.5384615
ASV162	441.1764706	90.90909091	252.7777778	252.2727273	595.6521739	206.6666667	178.5714286	546.4285714	212.1212121	113.9534884	320.5882353	453.5714286	245.1612903	164.8648649	915.3846154	177.2727273	415.625	403.8461538	104.1666667	446.6666667	420.5128205	348.3870968	412.5	444.4444444	1108	560.4166667	395.5555556	752.6315789	516.6666667	170.7317073	521.0526316	660.9756098	261.5384615	228.9473684	212.7659574	211.8644068	286.7924528	280	82.69230769	77.08333333	1048.148148	400	312.5	215	195.7446809	107.0175439	147.2222222	281.5789474	63.46153846
ASV163	0	0	266.6666667	20.45454545	747.826087	0	26.19047619	57.14285714	0	81.39534884	338.2352941	0	122.5806452	45.94594595	1015.384615	390.9090909	128.125	146.1538462	368.75	93.33333333	333.3333333	332.2580645	1275	4404.444444	424	433.3333333	126.6666667	163.1578947	52.38095238	0	384.2105263	41.46341463	69.23076923	289.4736842	521.2765957	50.84745763	54.71698113	140	386.5384615	139.5833333	248.1481481	339.5833333	115.625	136.6666667	68.08510638	133.3333333	177.7777778	357.8947368	92.30769231
ASV164	1688.235294	287.2727273	188.8888889	495.4545455	1004.347826	836.6666667	540.4761905	1146.428571	1030.30303	451.1627907	464.7058824	1464.285714	483.8709677	737.8378378	823.0769231	272.7272727	278.125	426.9230769	0	416.6666667	351.2820513	348.3870968	300	382.2222222	732	441.6666667	253.3333333	565.7894737	188.0952381	248.7804878	168.4210526	358.5365854	679.4871795	394.7368421	161.7021277	161.0169492	205.6603774	312.5	140.3846154	0	388.8888889	364.5833333	231.25	175	157.4468085	96.49122807	263.8888889	297.3684211	136.5384615
ASV165	1247.058824	252.7272727	233.3333333	486.3636364	952.173913	276.6666667	188.0952381	1064.285714	269.6969697	206.9767442	214.7058824	1192.857143	645.1612903	248.6486486	676.9230769	227.2727273	553.125	346.1538462	108.3333333	603.3333333	251.2820513	458.0645161	637.5	451.1111111	372	312.5	511.1111111	442.1052632	200	224.3902439	615.7894737	351.2195122	510.2564103	444.7368421	255.3191489	250.8474576	411.3207547	265	125	64.58333333	451.8518519	329.1666667	325	200	117.0212766	0	175	315.7894737	128.8461538
ASV166	300	118.1818182	141.6666667	34.09090909	160.8695652	136.6666667	207.1428571	82.14285714	60.60606061	58.13953488	450	107.1428571	83.87096774	113.5135135	438.4615385	150	578.125	553.8461538	60.41666667	386.6666667	202.5641026	125.8064516	145.8333333	157.7777778	340	162.5	148.8888889	473.6842105	126.1904762	195.1219512	278.9473684	114.6341463	297.4358974	421.0526316	204.2553191	257.6271186	179.245283	150	326.9230769	54.16666667	1448.148148	112.5	300	95	157.4468085	119.2982456	769.4444444	900	344.2307692
ASV167	223.5294118	43.63636364	69.44444444	50	69.56521739	53.33333333	61.9047619	42.85714286	0	51.1627907	144.1176471	35.71428571	103.2258065	83.78378378	607.6923077	81.81818182	459.375	565.3846154	52.08333333	183.3333333	174.3589744	296.7741935	254.1666667	102.2222222	112	266.6666667	44.44444444	0	92.85714286	156.097561	157.8947368	114.6341463	317.9487179	376.3157895	257.4468085	150.8474576	535.8490566	160	292.3076923	58.33333333	596.2962963	102.0833333	287.5	110	123.4042553	56.14035088	1136.111111	1228.947368	221.1538462
ASV168	823.5294118	132.7272727	155.5555556	400	426.0869565	233.3333333	221.4285714	614.2857143	203.030303	111.627907	385.2941176	403.5714286	164.516129	362.1621622	584.6153846	259.0909091	240.625	534.6153846	81.25	356.6666667	325.6410256	267.7419355	200	195.5555556	568	358.3333333	422.2222222	542.1052632	240.4761905	278.0487805	171.0526316	707.3170732	153.8461538	826.3157895	234.0425532	206.779661	218.8679245	217.5	153.8461538	41.66666667	885.1851852	404.1666667	181.25	241.6666667	148.9361702	121.0526316	369.4444444	323.6842105	344.2307692
ASV169	1035.294118	116.3636364	122.2222222	297.7272727	439.1304348	100	107.1428571	428.5714286	60.60606061	183.7209302	200	346.4285714	129.0322581	229.7297297	692.3076923	195.4545455	628.125	626.9230769	93.75	146.6666667	258.974359	474.1935484	1345.833333	444.4444444	0	335.4166667	64.44444444	878.9473684	150	160.9756098	594.7368421	70.73170732	338.4615385	1073.684211	148.9361702	400	369.8113208	275	290.3846154	116.6666667	862.962963	275	168.75	258.3333333	110.6382979	133.3333333	205.5555556	1139.473684	117.3076923
ASV170	305.8823529	49.09090909	297.2222222	115.9090909	0	136.6666667	133.3333333	228.5714286	118.1818182	0	455.8823529	485.7142857	193.5483871	148.6486486	676.9230769	431.8181818	346.875	611.5384615	112.5	643.3333333	561.5384615	464.516129	0	373.3333333	880	379.1666667	1348.888889	194.7368421	214.2857143	224.3902439	184.2105263	195.1219512	525.6410256	555.2631579	117.0212766	169.4915254	83.01886792	250	78.84615385	47.91666667	955.5555556	329.1666667	846.875	170	55.31914894	128.0701754	263.8888889	418.4210526	290.3846154
ASV171	0	0	0	54.54545455	0	0	0	0	0	0	0	0	0	0	0	0	0	19.23076923	0	53.33333333	0	22.58064516	0	0	0	0	0	0	0	34.14634146	0	14.63414634	0	0	1280.851064	0	0	0	2378.846154	554.1666667	0	20.83333333	40.625	155	2417.021277	3785.964912	0	1613.157895	1230.769231
ASV172	235.2941176	1267.272727	1219.444444	120.4545455	1308.695652	233.3333333	1276.190476	1078.571429	412.1212121	1004.651163	826.4705882	185.7142857	151.6129032	178.3783784	1700	140.9090909	1603.125	1703.846154	29.16666667	103.3333333	158.974359	83.87096774	1041.666667	515.5555556	152	389.5833333	48.88888889	60.52631579	126.1904762	121.9512195	576.3157895	97.56097561	135.8974359	0	0	766.1016949	43.39622642	95	0	0	1011.111111	506.25	318.75	58.33333333	0	15.78947368	825	57.89473684	0
ASV173	917.6470588	158.1818182	158.3333333	452.2727273	765.2173913	466.6666667	330.952381	800	363.6363636	218.6046512	329.4117647	857.1428571	467.7419355	340.5405405	746.1538462	218.1818182	234.375	503.8461538	91.66666667	420	261.5384615	325.8064516	220.8333333	280	284	393.75	246.6666667	494.7368421	195.2380952	148.7804878	294.7368421	258.5365854	366.6666667	344.7368421	223.4042553	140.6779661	492.4528302	117.5	113.4615385	66.66666667	433.3333333	300	196.875	151.6666667	72.34042553	91.22807018	163.8888889	276.3157895	150
ASV174	547.0588235	158.1818182	255.5555556	240.9090909	243.4782609	176.6666667	211.9047619	246.4285714	151.5151515	123.255814	435.2941176	207.1428571	170.9677419	148.6486486	692.3076923	195.4545455	500	873.0769231	79.16666667	796.6666667	505.1282051	493.5483871	412.5	288.8888889	544	454.1666667	462.2222222	426.3157895	357.1428571	307.3170732	305.2631579	275.6097561	323.0769231	273.6842105	176.5957447	237.2881356	449.0566038	305	150	62.5	659.2592593	318.75	740.625	273.3333333	87.23404255	75.43859649	211.1111111	339.4736842	311.5384615
ASV175	317.6470588	92.72727273	188.8888889	95.45454545	295.6521739	126.6666667	80.95238095	207.1428571	193.9393939	293.0232558	376.4705882	225	167.7419355	191.8918919	1715.384615	318.1818182	303.125	338.4615385	95.83333333	350	284.6153846	254.8387097	1312.5	346.6666667	548	318.75	460	397.3684211	226.1904762	156.097561	323.6842105	295.1219512	207.6923077	205.2631579	178.7234043	127.1186441	177.3584906	215	192.3076923	64.58333333	259.2592593	375	196.875	175	153.1914894	138.5964912	825	321.0526316	130.7692308
ASV176	1294.117647	203.6363636	172.2222222	454.5454545	569.5652174	293.3333333	345.2380952	800	272.7272727	220.9302326	264.7058824	846.4285714	393.5483871	435.1351351	407.6923077	295.4545455	196.875	373.0769231	66.66666667	240	215.3846154	309.6774194	183.3333333	195.5555556	256	260.4166667	366.6666667	363.1578947	119.047619	153.6585366	147.3684211	290.2439024	361.5384615	442.1052632	285.106383	154.2372881	158.490566	162.5	215.3846154	77.08333333	1074.074074	379.1666667	312.5	146.6666667	151.0638298	96.49122807	336.1111111	331.5789474	134.6153846
ASV177	400	340	336.1111111	231.8181818	1069.565217	200	573.8095238	646.4285714	157.5757576	400	544.1176471	296.4285714	161.2903226	197.2972973	1476.923077	140.9090909	456.25	1280.769231	54.16666667	433.3333333	100	364.516129	612.5	442.2222222	288	375	224.4444444	118.4210526	78.57142857	173.1707317	336.8421053	163.4146341	133.3333333	197.3684211	165.9574468	198.3050847	101.8867925	127.5	57.69230769	62.5	596.2962963	350	181.25	111.6666667	140.4255319	91.22807018	550	152.6315789	84.61538462
ASV178	0	0	0	0	0	0	0	0	0	0	0	0	0	0	0	0	0	0	0	0	0	0	0	0	0	0	0	0	0	0	0	0	0	0	0	0	0	0	0	0	0	0	0	0	0	0	0	0	0
ASV179	717.6470588	460	427.7777778	215.9090909	1378.26087	126.6666667	633.3333333	753.5714286	0	409.3023256	647.0588235	378.5714286	187.0967742	175.6756757	946.1538462	131.8181818	775	888.4615385	39.58333333	200	84.61538462	135.483871	550	597.7777778	148	327.0833333	322.2222222	257.8947368	0	104.8780488	871.0526316	0	130.7692308	131.5789474	68.08510638	250.8474576	126.4150943	132.5	61.53846154	37.5	429.6296296	495.8333333	93.75	98.33333333	42.55319149	0	466.6666667	115.7894737	88.46153846
ASV180	0	58.18181818	161.1111111	36.36363636	108.6956522	50	119.047619	0	57.57575758	41.86046512	352.9411765	114.2857143	51.61290323	91.89189189	1061.538462	195.4545455	787.5	484.6153846	39.58333333	216.6666667	153.8461538	200	150	151.1111111	212	139.5833333	206.6666667	344.7368421	140.4761905	165.8536585	186.8421053	160.9756098	171.7948718	339.4736842	112.7659574	171.1864407	139.6226415	132.5	301.9230769	72.91666667	974.0740741	154.1666667	215.625	50	202.1276596	73.68421053	261.1111111	1042.105263	390.3846154
ASV181	2735.294118	230.9090909	194.4444444	800	1386.956522	496.6666667	328.5714286	1239.285714	300	234.8837209	441.1764706	1625	832.2580645	629.7297297	446.1538462	250	390.625	369.2307692	166.6666667	333.3333333	461.5384615	367.7419355	287.5	313.3333333	284	387.5	342.2222222	555.2631579	333.3333333	339.0243902	639.4736842	448.7804878	371.7948718	484.2105263	257.4468085	213.559322	607.5471698	417.5	100	120.8333333	481.4814815	447.9166667	396.875	263.3333333	0	115.7894737	0	181.5789474	0
ASV182	229.4117647	63.63636364	125	86.36363636	452.173913	33.33333333	378.5714286	0	181.8181818	102.3255814	367.6470588	128.5714286	0	218.9189189	1261.538462	159.0909091	356.25	623.0769231	39.58333333	163.3333333	300	119.3548387	216.6666667	400	360	233.3333333	157.7777778	313.1578947	583.3333333	302.4390244	378.9473684	548.7804878	100	657.8947368	582.9787234	240.6779661	145.2830189	162.5	359.6153846	122.9166667	2862.962963	100	71.875	140	508.5106383	126.3157895	622.2222222	255.2631579	119.2307692
ASV183	129.4117647	80	222.2222222	31.81818182	352.173913	116.6666667	30.95238095	35.71428571	251.5151515	113.9534884	229.4117647	207.1428571	48.38709677	124.3243243	1423.076923	204.5454545	565.625	411.5384615	56.25	416.6666667	471.7948718	319.3548387	725	380	772	222.9166667	688.8888889	297.3684211	778.5714286	256.097561	715.7894737	495.1219512	1243.589744	213.1578947	170.212766	201.6949153	137.7358491	502.5	151.9230769	68.75	518.5185185	206.25	221.875	125	68.08510638	31.57894737	438.8888889	252.6315789	178.8461538
ASV184	3500	469.0909091	119.4444444	984.0909091	1234.782609	760	654.7619048	2421.428571	506.0606061	513.9534884	211.7647059	1621.428571	1083.870968	624.3243243	730.7692308	154.5454545	340.625	346.1538462	110.4166667	326.6666667	110.2564103	306.4516129	616.6666667	206.6666667	124	429.1666667	128.8888889	515.7894737	126.1904762	117.0731707	273.6842105	170.7317073	151.2820513	347.3684211	163.8297872	116.9491525	362.2641509	0	148.0769231	37.5	240.7407407	475	309.375	245	121.2765957	52.63157895	216.6666667	302.6315789	126.9230769
ASV185	341.1764706	67.27272727	252.7777778	40.90909091	86.95652174	96.66666667	102.3809524	128.5714286	100	104.6511628	326.4705882	207.1428571	93.5483871	118.9189189	953.8461538	281.8181818	456.25	457.6923077	72.91666667	513.3333333	192.3076923	303.2258065	1004.166667	282.2222222	348	285.4166667	580	655.2631579	138.0952381	131.7073171	331.5789474	331.7073171	148.7179487	147.3684211	106.3829787	140.6779661	258.490566	362.5	175	85.41666667	248.1481481	204.1666667	293.75	126.6666667	78.72340426	149.122807	530.5555556	413.1578947	392.3076923
ASV186	688.2352941	121.8181818	175	177.2727273	491.3043478	130	140.4761905	410.7142857	157.5757576	148.8372093	223.5294118	378.5714286	306.4516129	178.3783784	538.4615385	150	337.5	503.8461538	75	156.6666667	153.8461538	180.6451613	587.5	286.6666667	220	277.0833333	160	471.0526316	173.8095238	146.3414634	360.5263158	185.3658537	358.974359	200	291.4893617	144.0677966	141.509434	140	176.9230769	58.33333333	322.2222222	164.5833333	443.75	133.3333333	176.5957447	40.35087719	163.8888889	352.6315789	194.2307692
ASV187	0	47.27272727	116.6666667	54.54545455	0	70	45.23809524	0	0	100	229.4117647	67.85714286	0	72.97297297	846.1538462	181.8181818	315.625	196.1538462	95.83333333	116.6666667	151.2820513	409.6774194	541.6666667	191.1111111	244	239.5833333	304.4444444	123.6842105	221.4285714	139.0243902	113.1578947	148.7804878	517.9487179	460.5263158	263.8297872	179.6610169	128.3018868	107.5	419.2307692	116.6666667	814.8148148	166.6666667	78.125	215	159.5744681	43.85964912	872.2222222	405.2631579	115.3846154
ASV188	111.7647059	101.8181818	100	72.72727273	217.3913043	63.33333333	38.0952381	32.14285714	87.87878788	48.8372093	167.6470588	53.57142857	32.25806452	56.75675676	353.8461538	140.9090909	525	426.9230769	29.16666667	140	151.2820513	154.8387097	645.8333333	146.6666667	128	172.9166667	80	418.4210526	235.7142857	253.6585366	402.6315789	473.1707317	687.1794872	213.1578947	142.5531915	191.5254237	132.0754717	195	144.2307692	127.0833333	614.8148148	258.3333333	71.875	196.6666667	121.2765957	66.66666667	386.1111111	321.0526316	134.6153846
ASV189	0	0	0	31.81818182	0	0	0	0	0	0	0	0	0	18.91891892	38.46153846	13.63636364	0	26.92307692	0	13.33333333	217.9487179	51.61290323	0	11.11111111	0	0	0	0	0	0	0	14.63414634	0	7.894736842	717.0212766	0	3.773584906	0	788.4615385	154.1666667	0	0	15.625	125	2370.212766	2107.017544	0	807.8947368	4209.615385
ASV190	117.6470588	0	69.44444444	197.7272727	73.91304348	30	388.0952381	0	0	0	461.7647059	0	0	405.4054054	123.0769231	72.72727273	178.125	834.6153846	22.91666667	140	310.2564103	245.1612903	116.6666667	146.6666667	80	358.3333333	28.88888889	26.31578947	404.7619048	307.3170732	63.15789474	56.09756098	169.2307692	2542.105263	68.08510638	311.8644068	237.7358491	395	17.30769231	58.33333333	4544.444444	122.9166667	40.625	656.6666667	0	63.15789474	480.5555556	0	0
ASV191	2005.882353	960	97.22222222	752.2727273	1726.086957	6586.666667	2085.714286	1232.142857	5981.818182	2269.767442	264.7058824	1092.857143	619.3548387	4370.27027	692.3076923	936.3636364	118.75	569.2307692	0	836.6666667	333.3333333	83.87096774	645.8333333	95.55555556	652	83.33333333	35.55555556	186.8421053	307.1428571	436.5853659	86.84210526	382.9268293	0	268.4210526	0	86.44067797	88.67924528	327.5	0	0	229.6296296	72.91666667	59.375	91.66666667	0	0	219.4444444	0	0
ASV192	1023.529412	278.1818182	241.6666667	275	613.0434783	283.3333333	152.3809524	610.7142857	196.969697	134.8837209	173.5294118	567.8571429	322.5806452	281.0810811	776.9230769	195.4545455	590.625	415.3846154	62.5	160	115.3846154	206.4516129	233.3333333	211.1111111	180	372.9166667	75.55555556	460.5263158	140.4761905	224.3902439	221.0526316	139.0243902	282.0512821	410.5263158	304.2553191	184.7457627	328.3018868	212.5	201.9230769	93.75	300	341.6666667	378.125	176.6666667	225.5319149	52.63157895	202.7777778	465.7894737	138.4615385
ASV193	388.2352941	81.81818182	155.5555556	97.72727273	369.5652174	286.6666667	150	385.7142857	248.4848485	148.8372093	388.2352941	467.8571429	332.2580645	148.6486486	815.3846154	227.2727273	365.625	423.0769231	102.0833333	726.6666667	200	158.0645161	375	231.1111111	540	191.6666667	175.5555556	302.6315789	580.952381	180.4878049	407.8947368	456.097561	776.9230769	234.2105263	225.5319149	110.1694915	167.9245283	395	155.7692308	85.41666667	370.3703704	266.6666667	175	111.6666667	148.9361702	40.35087719	269.4444444	231.5789474	134.6153846
ASV194	1429.411765	114.5454545	100	536.3636364	565.2173913	116.6666667	135.7142857	432.1428571	145.4545455	97.6744186	185.2941176	542.8571429	264.516129	156.7567568	753.8461538	140.9090909	384.375	350	58.33333333	233.3333333	71.79487179	367.7419355	150	253.3333333	280	183.3333333	177.7777778	450	380.952381	107.3170732	534.2105263	417.0731707	753.8461538	236.8421053	236.1702128	184.7457627	401.8867925	195	132.6923077	68.75	285.1851852	202.0833333	315.625	186.6666667	114.893617	63.15789474	116.6666667	171.0526316	71.15384615
ASV195	2182.352941	467.2727273	127.7777778	1084.090909	1013.043478	1660	759.5238095	1428.571429	875.7575758	620.9302326	382.3529412	1482.142857	725.8064516	881.0810811	0	313.6363636	287.5	534.6153846	0	343.3333333	284.6153846	293.5483871	366.6666667	208.8888889	0	445.8333333	220	378.9473684	154.7619048	251.2195122	136.8421053	160.9756098	215.3846154	386.8421053	155.3191489	272.8813559	158.490566	152.5	111.5384615	0	1140.740741	335.4166667	246.875	250	163.8297872	89.47368421	252.7777778	334.2105263	103.8461538
ASV196	0	0	0	15.90909091	0	36.66666667	14.28571429	0	0	0	17.64705882	0	0	167.5675676	0	0	0	0	0	20	79.48717949	0	0	26.66666667	0	0	0	7.894736842	0	56.09756098	0	0	0	23.68421053	0	6.779661017	0	47.5	36.53846154	0	0	0	0	0	0	0	138.8888889	0	0
ASV197	447.0588235	723.6363636	616.6666667	302.2727273	1204.347826	256.6666667	935.7142857	539.2857143	175.7575758	760.4651163	561.7647059	310.7142857	122.5806452	218.9189189	1600	113.6363636	853.125	1192.307692	22.91666667	183.3333333	105.1282051	125.8064516	770.8333333	608.8888889	256	304.1666667	146.6666667	192.1052632	102.3809524	102.4390244	689.4736842	129.2682927	112.8205128	165.7894737	55.31914894	420.3389831	186.7924528	152.5	50	35.41666667	955.5555556	395.8333333	71.875	103.3333333	93.61702128	0	711.1111111	113.1578947	48.07692308
ASV198	158.8235294	65.45454545	163.8888889	100	108.6956522	43.33333333	166.6666667	89.28571429	42.42424242	41.86046512	447.0588235	67.85714286	45.16129032	113.5135135	523.0769231	90.90909091	596.875	511.5384615	58.33333333	163.3333333	233.3333333	274.1935484	837.5	151.1111111	128	212.5	166.6666667	147.3684211	71.42857143	119.5121951	205.2631579	114.6341463	107.6923077	386.8421053	131.9148936	142.3728814	264.1509434	182.5	128.8461538	62.5	788.8888889	191.6666667	218.75	255	97.87234043	42.10526316	136.1111111	363.1578947	257.6923077
ASV199	0	0	0	0	0	386.6666667	0	0	0	0	0	0	0	0	0	100	0	0	0	250	0	0	0	0	0	0	0	0	40.47619048	1597.560976	0	0	25.64102564	55.26315789	129.787234	59.3220339	0	17.5	334.6153846	0	55.55555556	0	0	0	329.787234	452.6315789	77.77777778	257.8947368	223.0769231
ASV200	1100	196.3636364	119.4444444	677.2727273	1330.434783	336.6666667	378.5714286	1482.142857	309.0909091	262.7906977	229.4117647	1175	683.8709677	348.6486486	684.6153846	259.0909091	228.125	476.9230769	147.9166667	333.3333333	235.8974359	625.8064516	1504.166667	395.5555556	428	354.1666667	175.5555556	302.6315789	233.3333333	121.9512195	692.1052632	568.2926829	420.5128205	0	289.3617021	64.40677966	449.0566038	147.5	355.7692308	89.58333333	429.6296296	412.5	284.375	231.6666667	131.9148936	266.6666667	263.8888889	157.8947368	0
ASV201	770.5882353	158.1818182	138.8888889	609.0909091	856.5217391	330	319.047619	925	542.4242424	190.6976744	232.3529412	839.2857143	396.7741935	459.4594595	423.0769231	236.3636364	300	469.2307692	72.91666667	200	146.1538462	309.6774194	225	257.7777778	268	235.4166667	193.3333333	392.1052632	273.8095238	73.17073171	713.1578947	302.4390244	692.3076923	255.2631579	176.5957447	130.5084746	311.3207547	165	184.6153846	72.91666667	262.962963	268.75	162.5	168.3333333	208.5106383	47.36842105	88.88888889	413.1578947	78.84615385
ASV202	764.7058824	0	0	288.6363636	495.6521739	323.3333333	164.2857143	578.5714286	0	0	394.1176471	603.5714286	416.1290323	0	961.5384615	0	315.625	469.2307692	0	316.6666667	0	319.3548387	0	213.3333333	280	272.9166667	362.2222222	407.8947368	0	0	402.6315789	278.0487805	776.9230769	0	148.9361702	122.0338983	245.2830189	310	161.5384615	0	0	300	325	205	178.7234043	0	311.1111111	434.2105263	301.9230769
ASV203	0	0	0	0	0	13.33333333	0	0	0	0	0	0	0	0	0	18.18181818	0	0	0	0	0	0	0	0	0	0	0	0	0	31.70731707	0	0	0	0	0	3.389830508	0	0	0	0	0	0	0	0	0	0	0	0	0
ASV204	0	0	0	0	0	0	0	0	0	0	0	0	0	0	0	0	0	0	0	0	0	0	0	0	0	0	0	0	0	0	0	0	0	0	0	0	0	0	0	0	0	0	0	0	0	0	0	0	0
ASV205	0	74.54545455	294.4444444	81.81818182	0	0	42.85714286	0	0	0	247.0588235	467.8571429	0	32.43243243	515.3846154	390.9090909	153.125	88.46153846	85.41666667	63.33333333	353.8461538	793.5483871	45.83333333	244.4444444	248	266.6666667	2146.666667	157.8947368	59.52380952	0	0	43.90243902	0	55.26315789	0	355.9322034	18.86792453	142.5	0	0	88.88888889	102.0833333	37.5	76.66666667	59.57446809	0	44.44444444	50	0
ASV206	1894.117647	3094.545455	1391.666667	720.4545455	1478.26087	1940	2352.380952	842.8571429	1063.636364	1832.55814	850	885.7142857	593.5483871	783.7837838	1600	445.4545455	1731.25	826.9230769	77.08333333	443.3333333	256.4102564	387.0967742	1037.5	351.1111111	2532	229.1666667	324.4444444	126.3157895	109.5238095	163.4146341	78.94736842	170.7317073	0	0	40.42553191	633.8983051	69.81132075	75	0	0	433.3333333	75	0	55	0	0	450	0	0
ASV207	1052.941176	189.0909091	111.1111111	459.0909091	1143.478261	276.6666667	242.8571429	1121.428571	424.2424242	165.1162791	211.7647059	925	554.8387097	305.4054054	407.6923077	0	550	461.5384615	0	330	253.8461538	193.5483871	270.8333333	437.7777778	336	270.8333333	313.3333333	284.2105263	347.6190476	100	1081.578947	551.2195122	533.3333333	165.7894737	374.4680851	83.05084746	688.6792453	230	151.9230769	112.5	0	431.25	225	278.3333333	325.5319149	75.43859649	0	126.3157895	151.9230769
ASV208	517.6470588	76.36363636	127.7777778	122.7272727	243.4782609	126.6666667	130.952381	307.1428571	324.2424242	0	126.4705882	282.1428571	225.8064516	121.6216216	469.2307692	231.8181818	262.5	369.2307692	177.0833333	130	228.2051282	132.2580645	500	162.2222222	280	127.0833333	186.6666667	276.3157895	207.1428571	270.7317073	189.4736842	265.8536585	217.9487179	189.4736842	189.3617021	186.440678	335.8490566	260	173.0769231	97.91666667	381.4814815	172.9166667	131.25	155	268.0851064	84.21052632	255.5555556	173.6842105	0
ASV209	523.5294118	221.8181818	108.3333333	156.8181818	682.6086957	866.6666667	571.4285714	439.2857143	906.0606061	290.6976744	238.2352941	257.1428571	196.7741935	518.9189189	684.6153846	177.2727273	256.25	534.6153846	29.16666667	273.3333333	192.3076923	77.41935484	491.6666667	226.6666667	316	114.5833333	60	155.2631579	390.4761905	163.4146341	576.3157895	285.3658537	169.2307692	123.6842105	159.5744681	128.8135593	405.6603774	190	90.38461538	39.58333333	544.4444444	356.25	121.875	68.33333333	146.8085106	24.56140351	258.3333333	100	44.23076923
ASV210	270.5882353	70.90909091	152.7777778	220.4545455	373.9130435	110	80.95238095	264.2857143	109.0909091	67.44186047	273.5294118	332.1428571	61.29032258	132.4324324	538.4615385	209.0909091	315.625	346.1538462	79.16666667	220	617.9487179	270.9677419	408.3333333	331.1111111	356	233.3333333	713.3333333	265.7894737	152.3809524	60.97560976	350	207.3170732	92.30769231	65.78947368	410.6382979	62.71186441	258.490566	175	313.4615385	125	366.6666667	227.0833333	121.875	163.3333333	244.6808511	108.7719298	194.4444444	336.8421053	90.38461538
ASV211	170.5882353	107.2727273	105.5555556	109.0909091	182.6086957	86.66666667	104.7619048	89.28571429	51.51515152	83.72093023	197.0588235	75	83.87096774	75.67567568	292.3076923	122.7272727	459.375	323.0769231	43.75	173.3333333	202.5641026	164.516129	1254.166667	191.1111111	268	289.5833333	73.33333333	94.73684211	109.5238095	207.3170732	357.8947368	200	202.5641026	428.9473684	317.0212766	323.7288136	137.7358491	127.5	132.6923077	100	700	177.0833333	278.125	140	68.08510638	159.6491228	438.8888889	260.5263158	361.5384615
ASV212	0	0	0	65.90909091	0	0	0	0	0	0	0	0	0	0	0	0	31.25	0	0	23.33333333	0	0	0	0	0	0	0	0	0	0	31.57894737	12.19512195	0	0	991.4893617	0	11.32075472	0	1486.538462	562.5	0	25	12.5	106.6666667	2597.87234	3114.035088	0	1100	1096.153846
ASV213	1782.352941	181.8181818	133.3333333	315.9090909	730.4347826	943.3333333	269.047619	521.4285714	1275.757576	200	208.8235294	635.7142857	338.7096774	424.3243243	276.9230769	209.0909091	303.125	323.0769231	45.83333333	333.3333333	153.8461538	116.1290323	0	182.2222222	464	318.75	142.2222222	278.9473684	173.8095238	104.8780488	336.8421053	258.5365854	151.2820513	236.8421053	168.0851064	122.0338983	152.8301887	307.5	103.8461538	0	300	175	75	125	138.2978723	33.33333333	297.2222222	384.2105263	61.53846154
ASV214	4670.588235	221.8181818	127.7777778	1065.909091	1117.391304	556.6666667	283.3333333	1692.857143	324.2424242	172.0930233	200	1682.142857	674.1935484	383.7837838	207.6923077	140.9090909	246.875	176.9230769	93.75	103.3333333	161.5384615	574.1935484	125	273.3333333	136	370.8333333	304.4444444	589.4736842	138.0952381	78.04878049	221.0526316	226.8292683	482.0512821	181.5789474	114.893617	77.96610169	252.8301887	157.5	71.15384615	72.91666667	225.9259259	389.5833333	218.75	173.3333333	108.5106383	73.68421053	66.66666667	134.2105263	105.7692308
ASV215	888.2352941	74.54545455	0	245.4545455	704.3478261	153.3333333	150	332.1428571	257.5757576	113.9534884	188.2352941	342.8571429	132.2580645	121.6216216	569.2307692	159.0909091	315.625	473.0769231	0	290	176.9230769	258.0645161	441.6666667	300	304	231.25	102.2222222	560.5263158	447.6190476	119.5121951	947.3684211	397.5609756	500	318.4210526	89.36170213	100	437.7358491	225	86.53846154	0	262.962963	281.25	106.25	211.6666667	140.4255319	119.2982456	166.6666667	260.5263158	0
ASV216	894.1176471	160	119.4444444	300	404.3478261	196.6666667	261.9047619	417.8571429	236.3636364	181.3953488	300	657.1428571	238.7096774	256.7567568	738.4615385	168.1818182	287.5	488.4615385	52.08333333	293.3333333	161.5384615	300	120.8333333	184.4444444	316	220.8333333	244.4444444	536.8421053	140.4761905	160.9756098	86.84210526	309.7560976	258.974359	528.9473684	121.2765957	252.5423729	169.8113208	135	188.4615385	81.25	562.962963	208.3333333	296.875	158.3333333	125.5319149	22.80701754	169.4444444	371.0526316	86.53846154
ASV217	423.5294118	60	191.6666667	120.4545455	139.1304348	133.3333333	128.5714286	128.5714286	266.6666667	188.372093	370.5882353	235.7142857	48.38709677	172.972973	992.3076923	250	321.875	423.0769231	89.58333333	376.6666667	207.6923077	535.483871	1000	224.4444444	720	239.5833333	224.4444444	1115.789474	202.3809524	139.0243902	273.6842105	756.097561	228.2051282	202.6315789	161.7021277	137.2881356	211.3207547	525	76.92307692	37.5	170.3703704	347.9166667	262.5	208.3333333	55.31914894	80.70175439	516.6666667	178.9473684	88.46153846
ASV218	0	0	0	122.7272727	0	0	0	0	0	0	0	0	0	0	0	0	34.375	42.30769231	0	50	0	51.61290323	0	0	0	0	0	0	0	0	36.84210526	12.19512195	0	0	729.787234	0	0	0	2632.692308	472.9166667	0	0	0	498.3333333	1397.87234	2538.596491	0	1657.894737	836.5384615
ASV219	1841.176471	112.7272727	75	511.3636364	630.4347826	353.3333333	209.5238095	946.4285714	327.2727273	165.1162791	200	907.1428571	500	232.4324324	476.9230769	113.6363636	196.875	269.2307692	110.4166667	330	151.2820513	183.8709677	125	197.7777778	288	370.8333333	126.6666667	336.8421053	178.5714286	139.0243902	255.2631579	387.804878	302.5641026	105.2631579	193.6170213	144.0677966	333.9622642	192.5	138.4615385	41.66666667	137.037037	304.1666667	121.875	185	72.34042553	17.54385965	161.1111111	321.0526316	184.6153846
ASV220	1776.470588	2938.181818	1363.888889	847.7272727	1608.695652	1813.333333	1845.238095	835.7142857	1269.69697	1455.813953	782.3529412	1032.142857	503.2258065	951.3513514	1284.615385	509.0909091	1700	734.6153846	62.5	443.3333333	330.7692308	516.1290323	762.5	393.3333333	2544	243.75	155.5555556	128.9473684	183.3333333	217.0731707	150	307.3170732	0	50	12.76595745	637.2881356	107.5471698	117.5	5.769230769	8.333333333	511.1111111	175	46.875	158.3333333	0	0	455.5555556	42.10526316	0
ASV221	435.2941176	105.4545455	125	238.6363636	317.3913043	166.6666667	133.3333333	271.4285714	160.6060606	162.7906977	235.2941176	278.5714286	170.9677419	208.1081081	423.0769231	100	268.75	315.3846154	62.5	286.6666667	135.8974359	354.8387097	483.3333333	242.2222222	216	139.5833333	120	260.5263158	240.4761905	87.80487805	228.9473684	129.2682927	389.7435897	284.2105263	253.1914894	179.6610169	126.4150943	165	138.4615385	70.83333333	474.0740741	247.9166667	262.5	105	148.9361702	49.12280702	488.8888889	289.4736842	207.6923077
ASV222	0	0	11.11111111	0	0	0	0	0	0	0	0	0	0	0	0	0	0	0	0	0	120.5128205	0	0	0	0	0	0	0	0	0	0	0	0	0	0	0	0	0	9.615384615	8.333333333	0	0	0	0	0	0	0	0	0
ASV223	1858.823529	236.3636364	102.7777778	631.8181818	1208.695652	423.3333333	366.6666667	1482.142857	406.0606061	323.255814	217.6470588	1453.571429	622.5806452	418.9189189	361.5384615	0	175	265.3846154	0	260	164.1025641	551.6129032	420.8333333	362.2222222	352	270.8333333	317.7777778	205.2631579	333.3333333	134.1463415	676.3157895	431.7073171	379.4871795	0	129.787234	81.3559322	475.4716981	177.5	105.7692308	0	188.8888889	452.0833333	203.125	253.3333333	0	142.1052632	119.4444444	105.2631579	92.30769231
ASV224	0	0	0	0	0	0	0	0	0	0	0	0	0	0	0	0	0	0	0	0	0	0	0	0	0	0	0	0	0	0	0	0	0	0	0	0	0	0	0	0	0	0	0	0	0	0	0	0	0
ASV225	0	0	0	0	391.3043478	0	0	146.4285714	224.2424242	0	0	0	0	181.0810811	0	0	559.375	430.7692308	0	303.3333333	189.7435897	245.1612903	329.1666667	271.1111111	488	156.25	0	231.5789474	704.7619048	165.8536585	631.5789474	968.2926829	1000	205.2631579	189.3617021	215.2542373	366.0377358	502.5	150	0	185.1851852	206.25	268.75	200	110.6382979	0	513.8888889	226.3157895	100
ASV226	747.0588235	103.6363636	158.3333333	54.54545455	139.1304348	30	50	78.57142857	66.66666667	34.88372093	264.7058824	32.14285714	58.06451613	167.5675676	876.9230769	145.4545455	393.75	300	47.91666667	363.3333333	146.1538462	241.9354839	179.1666667	208.8888889	216	118.75	53.33333333	657.8947368	140.4761905	97.56097561	242.1052632	178.0487805	230.7692308	328.9473684	131.9148936	159.3220339	1160.377358	155	280.7692308	72.91666667	133.3333333	156.25	125	135	182.9787234	38.59649123	138.8888889	600	65.38461538
ASV227	0	0	380.5555556	13.63636364	0	46.66666667	38.0952381	207.1428571	160.6060606	20.93023256	573.5294118	957.1428571	0	29.72972973	976.9230769	559.0909091	143.75	323.0769231	95.83333333	560	320.5128205	361.2903226	320.8333333	386.6666667	1600	387.5	2757.777778	197.3684211	33.33333333	34.14634146	94.73684211	190.2439024	0	110.5263158	53.19148936	0	62.26415094	77.5	53.84615385	14.58333333	62.96296296	1879.166667	68.75	65	17.0212766	108.7719298	16.66666667	47.36842105	25
ASV228	0	0	0	0	0	0	0	0	0	0	0	0	0	0	0	0	0	0	0	0	0	0	0	0	0	0	0	0	0	0	0	0	0	0	0	0	0	0	0	0	0	0	0	0	0	0	0	0	0
ASV229	0	0	0	0	0	0	0	0	0	0	0	0	0	0	0	0	0	0	0	0	43.58974359	0	0	0	0	0	0	0	0	0	0	0	0	0	0	0	0	0	0	0	0	0	0	0	0	0	0	0	0
ASV230	1282.352941	94.54545455	161.1111111	302.2727273	395.6521739	273.3333333	223.8095238	650	387.8787879	106.9767442	235.2941176	785.7142857	309.6774194	264.8648649	376.9230769	145.4545455	225	392.3076923	45.83333333	280	235.8974359	225.8064516	466.6666667	253.3333333	360	320.8333333	315.5555556	400	140.4761905	104.8780488	294.7368421	653.6585366	335.8974359	257.8947368	153.1914894	130.5084746	535.8490566	167.5	100	72.91666667	577.7777778	333.3333333	112.5	226.6666667	95.74468085	100	302.7777778	255.2631579	113.4615385
ASV231	1717.647059	367.2727273	113.8888889	445.4545455	1343.478261	2363.333333	709.5238095	817.8571429	957.5757576	453.4883721	226.4705882	796.4285714	625.8064516	767.5675676	592.3076923	622.7272727	353.125	373.0769231	62.5	753.3333333	256.4102564	241.9354839	262.5	255.5555556	344	200	97.77777778	402.6315789	252.3809524	336.5853659	263.1578947	319.5121951	300	302.6315789	119.1489362	145.7627119	130.1886792	347.5	0	31.25	429.6296296	210.4166667	0	135	110.6382979	35.0877193	144.4444444	152.6315789	67.30769231
ASV232	658.8235294	194.5454545	200	238.6363636	613.0434783	350	190.4761905	735.7142857	296.969697	225.5813953	244.1176471	596.4285714	203.2258065	167.5675676	830.7692308	204.5454545	446.875	788.4615385	70.83333333	583.3333333	94.87179487	151.6129032	1450	171.1111111	180	300	157.7777778	434.2105263	128.5714286	178.0487805	165.7894737	407.3170732	115.3846154	0	229.787234	132.2033898	215.0943396	112.5	128.8461538	0	0	210.4166667	334.375	98.33333333	217.0212766	91.22807018	161.1111111	197.3684211	109.6153846
ASV233	1258.823529	132.7272727	122.2222222	318.1818182	321.7391304	286.6666667	185.7142857	764.2857143	166.6666667	137.2093023	258.8235294	703.5714286	267.7419355	245.9459459	538.4615385	72.72727273	181.25	253.8461538	64.58333333	156.6666667	92.30769231	161.2903226	516.6666667	84.44444444	112	189.5833333	162.2222222	305.2631579	114.2857143	92.68292683	76.31578947	148.7804878	148.7179487	328.9473684	125.5319149	123.7288136	150.9433962	70	175	91.66666667	396.2962963	233.3333333	140.625	96.66666667	248.9361702	49.12280702	158.3333333	371.0526316	117.3076923
ASV234	0	0	0	0	0	6.666666667	0	0	0	20.93023256	0	0	0	0	38.46153846	0	0	0	0	0	0	0	25	0	0	0	0	0	0	0	0	0	0	0	0	0	26.41509434	0	23.07692308	0	44.44444444	0	0	0	0	19.29824561	72.22222222	0	44.23076923
ASV235	1017.647059	210.9090909	155.5555556	522.7272727	639.1304348	383.3333333	300	578.5714286	272.7272727	262.7906977	232.3529412	835.7142857	396.7741935	321.6216216	253.8461538	150	271.875	473.0769231	66.66666667	293.3333333	82.05128205	422.5806452	570.8333333	282.2222222	460	275	173.3333333	307.8947368	164.2857143	0	150	482.9268293	135.8974359	205.2631579	206.3829787	113.559322	186.7924528	207.5	107.6923077	85.41666667	366.6666667	289.5833333	156.25	296.6666667	168.0851064	161.4035088	130.5555556	242.1052632	207.6923077
ASV236	0	0	0	63.63636364	0	0	0	0	0	0	0	17.85714286	0	0	0	0	0	53.84615385	0	0	0	38.70967742	0	0	0	0	0	0	0	0	0	0	0	0	840.4255319	0	0	32.5	1711.538462	510.4166667	0	0	31.25	213.3333333	2214.893617	2915.789474	0	1150	1592.307692
ASV237	605.8823529	112.7272727	177.7777778	431.8181818	278.2608696	296.6666667	171.4285714	360.7142857	181.8181818	158.1395349	285.2941176	482.1428571	222.5806452	340.5405405	476.9230769	309.0909091	153.125	296.1538462	97.91666667	270	212.8205128	319.3548387	462.5	302.2222222	364	266.6666667	751.1111111	155.2631579	171.4285714	168.2926829	94.73684211	134.1463415	351.2820513	460.5263158	93.61702128	130.5084746	60.37735849	152.5	84.61538462	83.33333333	374.0740741	295.8333333	425	218.3333333	189.3617021	196.4912281	238.8888889	215.7894737	0
ASV238	723.5294118	134.5454545	172.2222222	313.6363636	465.2173913	0	252.3809524	557.1428571	0	0	267.6470588	578.5714286	335.483871	264.8648649	746.1538462	227.2727273	206.25	280.7692308	0	0	207.6923077	245.1612903	0	280	0	329.1666667	260	668.4210526	178.5714286	153.6585366	228.9473684	158.5365854	0	173.6842105	195.7446809	174.5762712	443.3962264	277.5	140.3846154	0	955.5555556	277.0833333	234.375	246.6666667	104.2553191	0	125	260.5263158	0
ASV239	405.8823529	72.72727273	0	147.7272727	578.2608696	0	119.047619	121.4285714	275.7575758	123.255814	79.41176471	57.14285714	83.87096774	129.7297297	238.4615385	168.1818182	400	265.3846154	112.5	226.6666667	82.05128205	145.1612903	812.5	244.4444444	364	133.3333333	0	318.4210526	364.2857143	117.0731707	742.1052632	595.1219512	1192.307692	78.94736842	231.9148936	116.9491525	198.1132075	240	80.76923077	72.91666667	174.0740741	193.75	171.875	121.6666667	234.0425532	8.771929825	122.2222222	157.8947368	76.92307692
ASV240	0	0	0	0	0	0	47.61904762	0	57.57575758	111.627907	55.88235294	0	51.61290323	24.32432432	153.8461538	95.45454545	62.5	196.1538462	0	123.3333333	46.15384615	0	258.3333333	57.77777778	40	0	0	0	54.76190476	165.8536585	23.68421053	0	274.3589744	65.78947368	189.3617021	57.62711864	109.4339623	0	134.6153846	72.91666667	466.6666667	39.58333333	468.75	38.33333333	102.1276596	264.9122807	483.3333333	231.5789474	157.6923077
ASV241	294.1176471	363.6363636	291.6666667	75	1152.173913	253.3333333	464.2857143	578.5714286	187.8787879	258.1395349	397.0588235	160.7142857	100	129.7297297	607.6923077	0	531.25	676.9230769	29.16666667	220	76.92307692	48.38709677	304.1666667	504.4444444	104	304.1666667	55.55555556	47.36842105	0	0	457.8947368	73.17073171	0	0	0	189.8305085	33.96226415	52.5	0	0	407.4074074	375	0	65	0	0	263.8888889	0	38.46153846
ASV242	1076.470588	174.5454545	116.6666667	770.4545455	604.3478261	333.3333333	226.1904762	885.7142857	212.1212121	258.1395349	170.5882353	1210.714286	416.1290323	262.1621622	469.2307692	150	193.75	176.9230769	75	0	0	516.1290323	887.5	151.1111111	112	197.9166667	131.1111111	247.3684211	92.85714286	158.5365854	192.1052632	156.097561	312.8205128	221.0526316	214.893617	76.27118644	205.6603774	132.5	326.9230769	91.66666667	203.7037037	304.1666667	181.25	255	155.3191489	91.22807018	150	486.8421053	63.46153846
ASV243	300	34.54545455	108.3333333	100	191.3043478	60	64.28571429	28.57142857	78.78787879	69.76744186	170.5882353	39.28571429	0	159.4594595	400	54.54545455	343.75	326.9230769	22.91666667	153.3333333	171.7948718	100	562.5	131.1111111	188	245.8333333	46.66666667	642.1052632	190.4761905	126.8292683	302.6315789	265.8536585	79.48717949	463.1578947	261.7021277	174.5762712	273.5849057	190	175	81.25	422.2222222	222.9166667	40.625	263.3333333	55.31914894	171.9298246	341.6666667	418.4210526	219.2307692
ASV244	1676.470588	2661.818182	1125	638.6363636	1313.043478	2186.666667	1695.238095	839.2857143	948.4848485	1860.465116	617.6470588	939.2857143	500	729.7297297	1438.461538	659.0909091	1256.25	684.6153846	56.25	376.6666667	261.5384615	316.1290323	775	340	2180	237.5	93.33333333	115.7894737	202.3809524	229.2682927	78.94736842	236.5853659	0	68.42105263	0	544.0677966	52.83018868	87.5	0	0	400	108.3333333	84.375	141.6666667	0	0	616.6666667	0	0
ASV245	111.7647059	21.81818182	180.5555556	38.63636364	139.1304348	56.66666667	76.19047619	0	203.030303	46.51162791	226.4705882	132.1428571	0	116.2162162	553.8461538	131.8181818	200	257.6923077	47.91666667	203.3333333	141.025641	148.3870968	279.1666667	135.5555556	328	135.4166667	151.1111111	197.3684211	466.6666667	129.2682927	186.8421053	519.5121951	505.1282051	139.4736842	76.59574468	205.0847458	349.0566038	545	82.69230769	56.25	518.5185185	118.75	53.125	131.6666667	70.21276596	77.19298246	144.4444444	294.7368421	146.1538462
ASV246	0	0	0	0	0	0	0	0	0	0	0	0	0	24.32432432	61.53846154	0	0	0	0	0	115.3846154	0	0	13.33333333	72	0	0	0	0	0	0	0	0	0	423.4042553	0	0	0	776.9230769	264.5833333	0	0	15.625	50	1036.170213	871.9298246	0	1768.421053	936.5384615
ASV247	294.1176471	0	55.55555556	27.27272727	726.0869565	70	0	0	215.1515152	0	97.05882353	0	41.93548387	51.35135135	384.6153846	109.0909091	371.875	365.3846154	100	333.3333333	58.97435897	74.19354839	387.5	493.3333333	316	152.0833333	31.11111111	144.7368421	752.3809524	229.2682927	1610.526316	609.7560976	243.5897436	192.1052632	155.3191489	140.6779661	513.2075472	322.5	53.84615385	50	148.1481481	212.5	162.5	198.3333333	112.7659574	19.29824561	172.2222222	152.6315789	69.23076923
ASV248	929.4117647	107.2727273	86.11111111	322.7272727	743.4782609	183.3333333	202.3809524	575	251.5151515	109.3023256	73.52941176	425	119.3548387	183.7837838	330.7692308	86.36363636	293.75	403.8461538	75	150	89.74358974	83.87096774	225	260	212	154.1666667	73.33333333	250	361.9047619	100	618.4210526	268.2926829	176.9230769	328.9473684	104.2553191	155.9322034	967.9245283	195	48.07692308	47.91666667	322.2222222	306.25	96.875	223.3333333	138.2978723	22.80701754	130.5555556	142.1052632	80.76923077
ASV249	400	72.72727273	91.66666667	200	265.2173913	0	88.0952381	257.1428571	133.3333333	130.2325581	147.0588235	0	170.9677419	305.4054054	623.0769231	145.4545455	203.125	419.2307692	62.5	290	307.6923077	209.6774194	458.3333333	142.2222222	236	260.4166667	62.22222222	144.7368421	278.5714286	146.3414634	200	265.8536585	335.8974359	300	191.4893617	100	233.9622642	485	63.46153846	141.6666667	211.1111111	202.0833333	312.5	130	91.4893617	59.64912281	947.2222222	139.4736842	86.53846154
ASV250	476.4705882	34.54545455	138.8888889	120.4545455	308.6956522	63.33333333	61.9047619	132.1428571	93.93939394	69.76744186	300	203.5714286	80.64516129	81.08108108	1138.461538	163.6363636	343.75	576.9230769	41.66666667	230	238.4615385	187.0967742	220.8333333	262.2222222	156	229.1666667	113.3333333	605.2631579	211.9047619	48.7804878	526.3157895	326.8292683	435.8974359	171.0526316	200	96.61016949	318.8679245	190	125	81.25	174.0740741	191.6666667	0	118.3333333	127.6595745	28.07017544	208.3333333	257.8947368	236.5384615
ASV251	1905.882353	2980	1188.888889	581.8181818	1752.173913	2176.666667	1583.333333	703.5714286	1184.848485	1576.744186	738.2352941	800	403.2258065	989.1891892	1400	550	1537.5	688.4615385	39.58333333	663.3333333	261.5384615	174.1935484	733.3333333	262.2222222	948	145.8333333	62.22222222	168.4210526	157.1428571	234.1463415	118.4210526	268.2926829	0	52.63157895	0	581.3559322	113.2075472	95	0	0	429.6296296	62.5	93.75	58.33333333	0	0	330.5555556	0	0
ASV252	164.7058824	58.18181818	666.6666667	0	839.1304348	126.6666667	66.66666667	0	0	127.9069767	708.8235294	732.1428571	0	45.94594595	2215.384615	677.2727273	112.5	138.4615385	185.4166667	76.66666667	669.2307692	719.3548387	1279.166667	4662.222222	1088	458.3333333	3384.444444	326.3157895	92.85714286	80.48780488	465.7894737	131.7073171	0	0	0	64.40677966	81.13207547	42.5	0	0	0	60.41666667	0	0	0	0	177.7777778	86.84210526	0
ASV253	211.7647059	0	0	245.4545455	786.9565217	780	345.2380952	510.7142857	284.8484848	334.8837209	102.9411765	271.4285714	216.1290323	159.4594595	715.3846154	227.2727273	615.625	603.8461538	66.66666667	340	182.0512821	338.7096774	808.3333333	317.7777778	368	295.8333333	82.22222222	0	307.1428571	124.3902439	634.2105263	780.4878049	151.2820513	68.42105263	70.21276596	0	154.7169811	252.5	0	72.91666667	322.2222222	306.25	565.625	140	310.6382979	38.59649123	291.6666667	73.68421053	0
ASV254	411.7647059	141.8181818	158.3333333	229.5454545	465.2173913	630	402.3809524	439.2857143	1009.090909	365.1162791	238.2352941	303.5714286	232.2580645	475.6756757	976.9230769	240.9090909	265.625	407.6923077	43.75	286.6666667	225.6410256	238.7096774	425	222.2222222	592	200	246.6666667	263.1578947	280.952381	148.7804878	128.9473684	219.5121951	597.4358974	239.4736842	240.4255319	164.4067797	92.45283019	562.5	78.84615385	87.5	507.4074074	262.5	193.75	108.3333333	114.893617	140.3508772	408.3333333	131.5789474	78.84615385
ASV255	594.1176471	145.4545455	0	240.9090909	395.6521739	473.3333333	192.8571429	417.8571429	793.9393939	123.255814	208.8235294	378.5714286	261.2903226	721.6216216	0	0	0	273.0769231	0	226.6666667	307.6923077	0	154.1666667	202.2222222	328	0	164.4444444	0	297.6190476	0	300	243.902439	630.7692308	263.1578947	157.4468085	0	133.9622642	220	144.2307692	0	0	216.6666667	0	125	234.0425532	0	55.55555556	257.8947368	213.4615385
ASV256	0	0	0	0	0	0	0	0	0	0	0	0	0	0	0	0	0	0	0	0	0	0	0	0	0	0	0	0	0	0	0	0	53.84615385	0	21.27659574	0	0	0	0	0	0	0	0	0	0	0	0	0	0
ASV257	1405.882353	178.1818182	97.22222222	356.8181818	656.5217391	343.3333333	259.5238095	1128.571429	345.4545455	276.744186	58.82352941	689.2857143	451.6129032	302.7027027	623.0769231	145.4545455	112.5	161.5384615	79.16666667	203.3333333	274.3589744	190.3225806	216.6666667	160	0	235.4166667	215.5555556	431.5789474	95.23809524	63.41463415	121.0526316	46.34146341	225.6410256	805.2631579	231.9148936	142.3728814	135.8490566	90	150	39.58333333	144.4444444	193.75	346.875	120	91.4893617	52.63157895	163.8888889	163.1578947	65.38461538
ASV258	682.3529412	143.6363636	0	509.0909091	804.3478261	460	440.4761905	742.8571429	439.3939394	365.1162791	276.4705882	910.7142857	409.6774194	237.8378378	484.6153846	118.1818182	243.75	550	122.9166667	186.6666667	125.6410256	158.0645161	216.6666667	184.4444444	404	202.0833333	240	276.3157895	192.8571429	102.4390244	226.3157895	346.3414634	346.1538462	247.3684211	246.8085106	113.559322	249.0566038	110	205.7692308	39.58333333	455.5555556	350	0	121.6666667	174.4680851	107.0175439	141.6666667	163.1578947	57.69230769
ASV259	76.47058824	47.27272727	55.55555556	0	0	73.33333333	0	0	27.27272727	223.255814	58.82352941	50	83.87096774	0	692.3076923	0	309.375	376.9230769	33.33333333	306.6666667	0	0	3295.833333	42.22222222	0	0	0	110.5263158	0	12.19512195	178.9473684	134.1463415	0	0	0	27.11864407	0	147.5	0	0	33.33333333	243.75	375	120	0	0	172.2222222	0	0
ASV260	0	0	0	0	0	0	0	0	0	13.95348837	0	0	0	0	0	0	0	0	0	0	0	0	0	0	0	0	0	0	0	0	0	0	0	0	14.89361702	0	0	0	0	0	0	12.5	0	0	0	0	0	0	0
ASV261	1000	0	122.2222222	152.2727273	560.8695652	153.3333333	171.4285714	314.2857143	257.5757576	179.0697674	252.9411765	346.4285714	245.1612903	189.1891892	430.7692308	150	0	488.4615385	0	0	307.6923077	0	729.1666667	233.3333333	440	127.0833333	291.1111111	115.7894737	483.3333333	380.4878049	386.8421053	524.3902439	600	276.3157895	304.2553191	196.6101695	335.8490566	347.5	100	64.58333333	903.7037037	208.3333333	231.25	121.6666667	91.4893617	49.12280702	633.3333333	255.2631579	92.30769231
ASV262	747.0588235	178.1818182	122.2222222	138.6363636	756.5217391	280	176.1904762	389.2857143	184.8484848	118.6046512	123.5294118	728.5714286	358.0645161	216.2162162	153.8461538	104.5454545	206.25	388.4615385	20.83333333	230	156.4102564	129.0322581	162.5	226.6666667	124	145.8333333	133.3333333	321.0526316	183.3333333	82.92682927	400	251.2195122	141.025641	278.9473684	155.3191489	113.559322	143.3962264	97.5	71.15384615	72.91666667	259.2592593	145.8333333	118.75	96.66666667	138.2978723	61.40350877	119.4444444	223.6842105	36.53846154
ASV263	376.4705882	110.9090909	88.88888889	245.4545455	265.2173913	93.33333333	104.7619048	157.1428571	118.1818182	123.255814	158.8235294	225	200	183.7837838	330.7692308	209.0909091	440.625	365.3846154	89.58333333	103.3333333	264.1025641	296.7741935	233.3333333	175.5555556	156	229.1666667	46.66666667	613.1578947	138.0952381	51.2195122	123.6842105	153.6585366	130.7692308	284.2105263	187.2340426	116.9491525	428.3018868	82.5	125	43.75	92.59259259	160.4166667	131.25	173.3333333	157.4468085	70.1754386	197.2222222	202.6315789	115.3846154
ASV264	0	0	0	0	0	0	0	0	0	0	0	0	0	0	0	0	0	0	0	0	0	0	0	0	0	0	0	0	0	0	0	0	0	0	0	0	0	0	0	0	0	0	0	0	0	0	0	0	0
ASV265	335.2941176	72.72727273	97.22222222	259.0909091	230.4347826	160	102.3809524	371.4285714	103.030303	79.06976744	273.5294118	328.5714286	277.4193548	159.4594595	638.4615385	154.5454545	184.375	257.6923077	47.91666667	496.6666667	251.2820513	396.7741935	333.3333333	173.3333333	200	212.5	215.5555556	73.68421053	178.5714286	207.3170732	107.8947368	263.4146341	158.974359	242.1052632	55.31914894	77.96610169	66.03773585	110	107.6923077	39.58333333	333.3333333	397.9166667	109.375	150	148.9361702	42.10526316	172.2222222	244.7368421	153.8461538
ASV266	711.7647059	198.1818182	77.77777778	165.9090909	613.0434783	1720	538.0952381	407.1428571	1663.636364	506.9767442	147.0588235	332.1428571	309.6774194	1170.27027	653.8461538	468.1818182	75	284.6153846	50	503.3333333	235.8974359	100	179.1666667	126.6666667	488	56.25	0	257.8947368	423.8095238	219.5121951	192.1052632	431.7073171	930.7692308	210.5263158	123.4042553	47.45762712	58.49056604	185	176.9230769	50	174.0740741	170.8333333	53.125	73.33333333	63.82978723	50.87719298	233.3333333	84.21052632	67.30769231
ASV267	0	0	0	0	0	0	0	0	0	0	0	0	0	0	46.15384615	0	0	0	0	0	0	0	0	0	0	0	0	0	0	0	0	0	0	0	0	0	0	0	0	0	0	0	0	0	0	0	0	0	0
ASV268	464.7058824	89.09090909	183.3333333	231.8181818	330.4347826	200	123.8095238	332.1428571	133.3333333	132.5581395	308.8235294	332.1428571	154.8387097	178.3783784	646.1538462	172.7272727	406.25	369.2307692	70.83333333	236.6666667	341.025641	509.6774194	112.5	262.2222222	640	254.1666667	613.3333333	434.2105263	159.5238095	129.2682927	200	260.9756098	423.0769231	215.7894737	76.59574468	125.4237288	258.490566	335	126.9230769	68.75	596.2962963	175	209.375	136.6666667	65.95744681	36.84210526	94.44444444	223.6842105	61.53846154
ASV269	417.6470588	118.1818182	94.44444444	172.7272727	330.4347826	210	202.3809524	285.7142857	148.4848485	97.6744186	173.5294118	239.2857143	200	127.027027	461.5384615	136.3636364	203.125	365.3846154	62.5	233.3333333	238.4615385	248.3870968	129.1666667	137.7777778	248	210.4166667	95.55555556	286.8421053	185.7142857	180.4878049	192.1052632	268.2926829	392.3076923	242.1052632	185.106383	106.779661	218.8679245	162.5	63.46153846	91.66666667	600	193.75	209.375	128.3333333	95.74468085	0	138.8888889	147.3684211	126.9230769
ASV270	117.6470588	32.72727273	111.1111111	22.72727273	195.6521739	0	0	32.14285714	72.72727273	25.58139535	138.2352941	28.57142857	0	48.64864865	423.0769231	118.1818182	125	180.7692308	43.75	113.3333333	205.1282051	119.3548387	120.8333333	157.7777778	484	160.4166667	51.11111111	318.4210526	309.5238095	63.41463415	247.3684211	341.4634146	341.025641	105.2631579	178.7234043	137.2881356	188.6792453	192.5	125	89.58333333	125.9259259	100	121.875	60	68.08510638	19.29824561	127.7777778	155.2631579	44.23076923
ASV271	776.4705882	263.6363636	55.55555556	236.3636364	665.2173913	2130	597.6190476	367.8571429	724.2424242	462.7906977	167.6470588	421.4285714	248.3870968	586.4864865	507.6923077	450	143.75	319.2307692	35.41666667	600	133.3333333	235.483871	379.1666667	142.2222222	152	150	44.44444444	192.1052632	159.5238095	226.8292683	136.8421053	90.24390244	212.8205128	200	108.5106383	44.06779661	160.3773585	52.5	115.3846154	64.58333333	396.2962963	227.0833333	359.375	65	153.1914894	33.33333333	97.22222222	113.1578947	75
ASV272	0	38.18181818	86.11111111	65.90909091	0	36.66666667	88.0952381	107.1428571	42.42424242	25.58139535	329.4117647	171.4285714	132.2580645	181.0810811	461.5384615	59.09090909	318.75	453.8461538	47.91666667	113.3333333	138.4615385	74.19354839	150	88.88888889	108	147.9166667	166.6666667	0	71.42857143	51.2195122	0	85.36585366	158.974359	636.8421053	206.3829787	103.3898305	0	120	148.0769231	41.66666667	188.8888889	122.9166667	84.375	70	129.787234	47.36842105	102.7777778	315.7894737	94.23076923
ASV273	0	0	0	0	0	16.66666667	0	28.57142857	51.51515152	0	0	0	0	0	0	0	43.75	42.30769231	0	120	0	0	87.5	0	36	6.25	0	0	21.42857143	0	36.84210526	126.8292683	0	0	208.5106383	0	11.32075472	50	53.84615385	133.3333333	0	0	0	23.33333333	42.55319149	0	0	65.78947368	150
ASV274	170.5882353	47.27272727	72.22222222	93.18181818	495.6521739	96.66666667	52.38095238	192.8571429	154.5454545	37.20930233	161.7647059	192.8571429	154.8387097	78.37837838	261.5384615	100	178.125	357.6923077	52.08333333	390	253.8461538	206.4516129	291.6666667	280	380	181.25	206.6666667	63.15789474	338.0952381	90.24390244	797.3684211	417.0731707	907.6923077	78.94736842	165.9574468	38.98305085	222.6415094	170	119.2307692	70.83333333	133.3333333	239.5833333	140.625	121.6666667	74.46808511	14.03508772	83.33333333	157.8947368	50
ASV275	0	9.090909091	0	56.81818182	0	0	0	0	0	0	0	0	0	0	0	0	15.625	0	0	26.66666667	0	45.16129032	0	0	0	0	0	0	0	0	0	4.87804878	53.84615385	0	419.1489362	0	13.20754717	0	882.6923077	231.25	0	14.58333333	9.375	171.6666667	1242.553191	1347.368421	0	686.8421053	548.0769231
ASV276	323.5294118	0	83.33333333	154.5454545	173.9130435	96.66666667	71.42857143	242.8571429	0	109.3023256	173.5294118	0	0	116.2162162	346.1538462	0	212.5	100	45.83333333	246.6666667	166.6666667	258.0645161	258.3333333	195.5555556	324	218.75	80	176.3157895	152.3809524	97.56097561	115.7894737	100	207.6923077	305.2631579	280.8510638	101.6949153	103.7735849	132.5	136.5384615	56.25	170.3703704	264.5833333	190.625	276.6666667	159.5744681	85.96491228	575	331.5789474	288.4615385
ASV277	1317.647059	241.8181818	83.33333333	331.8181818	839.1304348	553.3333333	323.8095238	589.2857143	790.9090909	220.9302326	97.05882353	492.8571429	209.6774194	302.7027027	376.9230769	145.4545455	225	296.1538462	66.66666667	190	161.5384615	138.7096774	145.8333333	175.5555556	200	214.5833333	73.33333333	478.9473684	207.1428571	109.7560976	331.5789474	409.7560976	279.4871795	176.3157895	138.2978723	140.6779661	150.9433962	345	96.15384615	35.41666667	388.8888889	231.25	93.75	161.6666667	31.91489362	56.14035088	177.7777778	68.42105263	76.92307692
ASV278	964.7058824	0	113.8888889	0	300	63.33333333	0	200	0	0	179.4117647	75	141.9354839	124.3243243	438.4615385	0	243.75	369.2307692	60.41666667	0	120.5128205	196.7741935	0	168.8888889	0	287.5	211.1111111	765.7894737	0	51.2195122	315.7894737	107.3170732	192.3076923	184.2105263	274.4680851	106.779661	1645.283019	0	307.6923077	0	88.88888889	135.4166667	146.875	75	0	0	0	413.1578947	128.8461538
ASV279	511.7647059	110.9090909	216.6666667	252.2727273	352.173913	183.3333333	140.4761905	357.1428571	121.2121212	111.627907	305.8823529	335.7142857	258.0645161	205.4054054	523.0769231	172.7272727	175	388.4615385	70.83333333	253.3333333	146.1538462	319.3548387	183.3333333	300	364	197.9166667	335.5555556	489.4736842	180.952381	0	136.8421053	143.902439	553.8461538	168.4210526	178.7234043	174.5762712	275.4716981	402.5	111.5384615	60.41666667	262.962963	185.4166667	500	170	106.3829787	105.2631579	466.6666667	244.7368421	103.8461538
ASV280	1276.470588	254.5454545	44.44444444	768.1818182	747.826087	363.3333333	371.4285714	1750	290.9090909	186.0465116	158.8235294	1150	674.1935484	335.1351351	153.8461538	27.27272727	71.875	730.7692308	62.5	93.33333333	56.41025641	332.2580645	0	157.7777778	96	247.9166667	240	60.52631579	26.19047619	12.19512195	218.4210526	46.34146341	158.974359	144.7368421	136.1702128	22.03389831	154.7169811	0	117.3076923	54.16666667	88.88888889	337.5	290.625	226.6666667	104.2553191	47.36842105	38.88888889	281.5789474	150
ASV281	841.1764706	141.8181818	102.7777778	256.8181818	504.3478261	280	200	782.1428571	166.6666667	190.6976744	144.1176471	335.7142857	290.3225806	278.3783784	769.2307692	63.63636364	253.125	215.3846154	52.08333333	86.66666667	141.025641	167.7419355	683.3333333	171.1111111	140	231.25	153.3333333	673.6842105	42.85714286	80.48780488	168.4210526	80.48780488	189.7435897	331.5789474	146.8085106	67.79661017	139.6226415	120	121.1538462	29.16666667	129.6296296	227.0833333	56.25	88.33333333	168.0851064	131.5789474	136.1111111	197.3684211	100
ASV282	217.6470588	0	200	115.9090909	160.8695652	0	107.1428571	175	148.4848485	0	202.9411765	0	70.96774194	183.7837838	538.4615385	145.4545455	212.5	169.2307692	106.25	0	448.7179487	370.9677419	0	195.5555556	544	462.5	71.11111111	307.8947368	319.047619	0	123.6842105	239.0243902	448.7179487	244.7368421	0	125.4237288	264.1509434	0	121.1538462	0	570.3703704	160.4166667	187.5	121.6666667	300	0	169.4444444	0	111.5384615
ASV283	1058.823529	156.3636364	147.2222222	315.9090909	573.9130435	733.3333333	438.0952381	546.4285714	472.7272727	295.3488372	255.8823529	625	270.9677419	600	0	272.7272727	237.5	319.2307692	0	236.6666667	220.5128205	258.0645161	0	235.5555556	272	262.5	240	300	323.8095238	182.9268293	334.2105263	363.4146341	479.4871795	260.5263158	202.1276596	0	347.1698113	267.5	101.9230769	0	0	343.75	175	163.3333333	121.2765957	0	200	107.8947368	0
ASV284	205.8823529	80	161.1111111	0	117.3913043	100	128.5714286	0	45.45454545	60.46511628	288.2352941	128.5714286	41.93548387	148.6486486	1123.076923	195.4545455	340.625	250	66.66666667	240	158.974359	200	108.3333333	268.8888889	216	187.5	177.7777778	402.6315789	216.6666667	180.4878049	384.2105263	151.2195122	164.1025641	294.7368421	140.4255319	198.3050847	169.8113208	115	123.0769231	52.08333333	651.8518519	204.1666667	175	83.33333333	42.55319149	0	305.5555556	250	148.0769231
ASV285	0	0	0	0	0	0	0	0	0	0	0	0	0	0	0	0	0	0	0	0	0	0	0	0	0	0	0	0	0	0	0	0	41.02564103	0	0	0	0	0	0	0	0	0	0	0	0	0	0	0	0
ASV286	0	0	0	0	0	136.6666667	0	0	0	0	0	0	0	0	0	40.90909091	0	0	0	76.66666667	0	0	0	0	0	0	0	0	21.42857143	217.0731707	15.78947368	0	7.692307692	39.47368421	468.0851064	23.72881356	13.20754717	0	725	281.25	66.66666667	0	25	56.66666667	1425.531915	1531.578947	41.66666667	605.2631579	528.8461538
ASV287	41.17647059	0	0	0	0	0	19.04761905	0	0	46.51162791	29.41176471	0	0	0	92.30769231	0	18.75	46.15384615	0	0	0	0	70.83333333	31.11111111	12	0	53.33333333	0	0	39.02439024	0	0	25.64102564	0	40.42553191	0	22.64150943	0	0	20.83333333	29.62962963	27.08333333	0	0	14.89361702	0	227.7777778	31.57894737	0
ASV288	0	18.18181818	0	0	0	0	0	0	0	83.72093023	0	0	0	0	153.8461538	0	43.75	57.69230769	0	90	0	0	800	0	0	0	0	0	0	0	0	21.95121951	0	0	155.3191489	0	15.09433962	32.5	500	95.83333333	0	22.91666667	0	13.33333333	29.78723404	78.94736842	47.22222222	178.9473684	0
ASV289	341.1764706	303.6363636	283.3333333	118.1818182	686.9565217	143.3333333	347.6190476	392.8571429	184.8484848	490.6976744	285.2941176	200	112.9032258	59.45945946	984.6153846	113.6363636	368.75	565.3846154	50	113.3333333	153.8461538	122.5806452	445.8333333	340	380	327.0833333	191.1111111	200	80.95238095	97.56097561	326.3157895	0	87.17948718	68.42105263	68.08510638	211.8644068	115.0943396	82.5	80.76923077	52.08333333	244.4444444	293.75	78.125	101.6666667	100	40.35087719	394.4444444	92.10526316	90.38461538
ASV290	0	0	58.33333333	0	73.91304348	0	0	0	0	0	50	0	112.9032258	559.4594595	161.5384615	0	125	203.8461538	252.0833333	220	379.4871795	80.64516129	0	68.88888889	156	68.75	0	18.42105263	271.4285714	207.3170732	55.26315789	278.0487805	143.5897436	1865.789474	106.3829787	205.0847458	18.86792453	340	71.15384615	254.1666667	366.6666667	79.16666667	84.375	76.66666667	0	280.7017544	341.6666667	113.1578947	65.38461538
ASV291	1482.352941	2803.636364	975	459.0909091	1156.521739	1150	1600	714.2857143	787.8787879	1216.27907	664.7058824	925	461.2903226	781.0810811	892.3076923	331.8181818	1400	711.5384615	68.75	256.6666667	176.9230769	232.2580645	287.5	211.1111111	1244	158.3333333	82.22222222	0	76.19047619	92.68292683	102.6315789	134.1463415	61.53846154	44.73684211	0	662.7118644	52.83018868	65	0	0	344.4444444	64.58333333	0	58.33333333	0	0	266.6666667	0	0
ASV292	0	0	200	0	0	0	38.0952381	0	221.2121212	58.13953488	273.5294118	0	45.16129032	0	538.4615385	163.6363636	162.5	226.9230769	60.41666667	0	161.5384615	174.1935484	233.3333333	195.5555556	2244	197.9166667	106.6666667	100	109.5238095	0	0	156.097561	51.28205128	0	89.36170213	0	0	0	67.30769231	0	174.0740741	0	268.75	56.66666667	44.68085106	0	0	102.6315789	213.4615385
ASV293	170.5882353	85.45454545	105.5555556	59.09090909	134.7826087	63.33333333	116.6666667	264.2857143	33.33333333	104.6511628	223.5294118	28.57142857	145.1612903	127.027027	446.1538462	86.36363636	150	388.4615385	50	80	79.48717949	377.4193548	283.3333333	100	128	172.9166667	15.55555556	265.7894737	107.1428571	121.9512195	136.8421053	78.04878049	1169.230769	184.2105263	227.6595745	111.8644068	94.33962264	135	196.1538462	79.16666667	325.9259259	116.6666667	134.375	115	104.2553191	66.66666667	516.6666667	421.0526316	86.53846154
ASV294	70.58823529	0	597.2222222	0	0	30	0	0	775.7575758	0	738.2352941	0	19.35483871	56.75675676	1000	795.4545455	0	84.61538462	175	16.66666667	646.1538462	435.483871	0	617.7777778	12288	422.9166667	220	328.9473684	545.2380952	12.19512195	0	548.7804878	0	47.36842105	348.9361702	28.81355932	20.75471698	0	57.69230769	14.58333333	25.92592593	27.08333333	0	26.66666667	14.89361702	17.54385965	25	110.5263158	50
ASV295	288.2352941	63.63636364	108.3333333	29.54545455	160.8695652	83.33333333	66.66666667	132.1428571	96.96969697	46.51162791	232.3529412	114.2857143	87.09677419	94.59459459	638.4615385	150	218.75	338.4615385	35.41666667	303.3333333	141.025641	125.8064516	187.5	160	212	191.6666667	164.4444444	507.8947368	111.9047619	95.12195122	223.6842105	468.2926829	717.9487179	265.7894737	204.2553191	171.1864407	266.0377358	275	132.6923077	95.83333333	392.5925926	172.9166667	175	56.66666667	125.5319149	68.42105263	255.5555556	331.5789474	134.6153846
ASV296	0	0	0	106.8181818	260.8695652	0	0	0	0	0	0	0	0	0	0	0	175	396.1538462	197.9166667	0	361.5384615	132.2580645	0	293.3333333	384	0	0	247.3684211	171.4285714	0	507.8947368	619.5121951	182.0512821	592.1052632	329.787234	116.9491525	126.4150943	165	115.3846154	187.5	488.8888889	141.6666667	0	280	0	0	0	257.8947368	0
ASV297	641.1764706	154.5454545	0	172.7272727	526.0869565	213.3333333	157.1428571	671.4285714	160.6060606	113.9534884	117.6470588	507.1428571	209.6774194	164.8648649	0	0	250	192.3076923	0	280	71.79487179	232.2580645	116.6666667	175.5555556	124	170.8333333	182.2222222	178.9473684	128.5714286	0	526.3157895	287.804878	279.4871795	250	242.5531915	74.57627119	216.9811321	132.5	182.6923077	64.58333333	185.1851852	268.75	400	105	134.0425532	0	127.7777778	207.8947368	125
ASV298	0	78.18181818	88.88888889	0	0	0	0	0	0	34.88372093	0	0	0	64.86486486	0	0	718.75	80.76923077	0	0	0	0	437.5	0	0	0	0	0	0	0	57.89473684	0	0	0	159.5744681	0	0	147.5	48.07692308	127.0833333	0	56.25	0	0	40.42553191	0	0	94.73684211	98.07692308
ASV299	794.1176471	34.54545455	41.66666667	145.4545455	304.3478261	123.3333333	61.9047619	342.8571429	178.7878788	30.23255814	102.9411765	278.5714286	258.0645161	216.2162162	330.7692308	40.90909091	87.5	107.6923077	50	173.3333333	300	158.0645161	58.33333333	144.4444444	316	141.6666667	44.44444444	105.2631579	454.7619048	100	242.1052632	143.902439	787.1794872	278.9473684	182.9787234	54.23728814	171.6981132	500	40.38461538	125	151.8518519	156.25	81.25	131.6666667	38.29787234	73.68421053	33.33333333	115.7894737	63.46153846
ASV300	570.5882353	134.5454545	180.5555556	336.3636364	347.826087	236.6666667	176.1904762	450	169.6969697	125.5813953	250	475	348.3870968	251.3513514	569.2307692	381.8181818	359.375	361.5384615	110.4166667	550	128.2051282	364.516129	254.1666667	213.3333333	440	237.5	904.4444444	294.7368421	90.47619048	53.65853659	147.3684211	190.2439024	530.7692308	271.0526316	208.5106383	96.61016949	103.7735849	185	161.5384615	56.25	281.4814815	141.6666667	137.5	171.6666667	159.5744681	0	0	260.5263158	0
ASV301	0	0	0	72.72727273	0	0	0	96.42857143	0	0	0	0	0	300	123.0769231	0	0	115.3846154	0	46.66666667	341.025641	83.87096774	0	144.4444444	0	364.5833333	0	0	138.0952381	131.7073171	150	0	720.5128205	1797.368421	372.3404255	106.779661	183.0188679	247.5	0	91.66666667	303.7037037	64.58333333	75	115	48.93617021	0	158.3333333	136.8421053	67.30769231
ASV302	1152.941176	270.9090909	0	743.1818182	552.173913	656.6666667	290.4761905	617.8571429	245.4545455	244.1860465	126.4705882	828.5714286	332.2580645	335.1351351	0	0	284.375	180.7692308	0	0	0	529.0322581	233.3333333	275.5555556	0	272.9166667	273.3333333	200	0	0	231.5789474	0	202.5641026	394.7368421	129.787234	0	205.6603774	247.5	0	0	0	225	140.625	215	0	150.877193	261.1111111	250	638.4615385
ASV303	141.1764706	45.45454545	158.3333333	27.27272727	0	90	30.95238095	0	0	0	176.4705882	153.5714286	87.09677419	64.86486486	315.3846154	159.0909091	406.25	369.2307692	39.58333333	483.3333333	184.6153846	238.7096774	104.1666667	153.3333333	444	160.4166667	444.4444444	160.5263158	116.6666667	80.48780488	150	121.9512195	128.2051282	226.3157895	42.55319149	152.5423729	62.26415094	287.5	113.4615385	25	237.037037	133.3333333	537.5	73.33333333	0	33.33333333	116.6666667	352.6315789	123.0769231
ASV304	517.6470588	72.72727273	91.66666667	236.3636364	260.8695652	126.6666667	73.80952381	314.2857143	75.75757576	51.1627907	147.0588235	328.5714286	148.3870968	108.1081081	307.6923077	77.27272727	196.875	376.9230769	47.91666667	300	105.1282051	151.6129032	304.1666667	182.2222222	104	179.1666667	435.5555556	381.5789474	80.95238095	107.3170732	228.9473684	178.0487805	317.9487179	178.9473684	146.8085106	74.57627119	332.0754717	240	157.6923077	47.91666667	185.1851852	179.1666667	187.5	133.3333333	276.5957447	105.2631579	230.5555556	213.1578947	117.3076923
ASV305	0	0	8.333333333	0	0	0	0	0	0	0	0	10.71428571	0	0	0	0	0	7.692307692	58.33333333	20	0	0	0	0	0	0	60	0	0	0	0	165.8536585	0	65.78947368	68.08510638	0	0	0	0	0	0	0	0	0	0	0	0	18.42105263	11.53846154
ASV306	0	0	36.11111111	0	121.7391304	0	0	0	51.51515152	25.58139535	126.4705882	0	109.6774194	56.75675676	461.5384615	68.18181818	143.75	450	39.58333333	343.3333333	41.02564103	122.5806452	50	111.1111111	136	62.5	48.88888889	36.84210526	45.23809524	34.14634146	447.3684211	360.9756098	643.5897436	252.6315789	95.74468085	47.45762712	67.9245283	70	88.46153846	70.83333333	111.1111111	68.75	212.5	108.3333333	112.7659574	45.61403509	116.6666667	247.3684211	150
ASV307	0	0	0	0	0	0	0	0	0	0	0	0	0	154.0540541	0	0	0	0	112.5	0	0	0	0	0	0	264.5833333	0	0	0	0	0	0	0	386.8421053	297.8723404	0	0	0	0	0	0	229.1666667	0	0	0	0	0	144.7368421	0
ASV308	364.7058824	516.3636364	361.1111111	165.9090909	447.826087	366.6666667	688.0952381	335.7142857	387.8787879	474.4186047	397.0588235	203.5714286	158.0645161	229.7297297	792.3076923	272.7272727	506.25	815.3846154	0	206.6666667	87.17948718	67.74193548	420.8333333	135.5555556	236	104.1666667	35.55555556	57.89473684	173.8095238	143.902439	142.1052632	246.3414634	0	92.10526316	40.42553191	262.7118644	0	87.5	38.46153846	35.41666667	770.3703704	139.5833333	46.875	45	53.19148936	17.54385965	391.6666667	47.36842105	30.76923077
ASV309	852.9411765	49.09090909	77.77777778	245.4545455	747.826087	90	80.95238095	328.5714286	103.030303	65.11627907	100	446.4285714	196.7741935	116.2162162	253.8461538	0	225	319.2307692	41.66666667	246.6666667	143.5897436	106.4516129	162.5	346.6666667	108	87.5	88.88888889	381.5789474	157.1428571	68.29268293	934.2105263	200	312.8205128	257.8947368	129.787234	98.30508475	503.7735849	222.5	46.15384615	0	181.4814815	212.5	121.875	160	0	40.35087719	511.1111111	118.4210526	38.46153846
ASV310	529.4117647	98.18181818	108.3333333	204.5454545	343.4782609	326.6666667	221.4285714	389.2857143	530.3030303	202.3255814	185.2941176	560.7142857	267.7419355	348.6486486	307.6923077	227.2727273	309.375	326.9230769	52.08333333	143.3333333	230.7692308	248.3870968	312.5	162.2222222	552	208.3333333	635.5555556	171.0526316	176.1904762	75.6097561	126.3157895	226.8292683	225.6410256	139.4736842	138.2978723	55.93220339	228.3018868	142.5	115.3846154	43.75	207.4074074	181.25	165.625	118.3333333	89.36170213	49.12280702	94.44444444	94.73684211	90.38461538
ASV311	0	0	0	0	8.695652174	33.33333333	0	0	33.33333333	16.27906977	58.82352941	32.14285714	54.83870968	10.81081081	107.6923077	0	0	30.76923077	0	33.33333333	15.38461538	16.12903226	45.83333333	0	0	0	0	0	42.85714286	19.51219512	0	0	56.41025641	78.94736842	38.29787234	18.6440678	13.20754717	15	67.30769231	41.66666667	33.33333333	18.75	78.125	18.33333333	0	0	422.2222222	55.26315789	11.53846154
ASV312	623.5294118	74.54545455	91.66666667	295.4545455	604.3478261	93.33333333	130.952381	342.8571429	0	118.6046512	97.05882353	439.2857143	203.2258065	127.027027	807.6923077	0	243.75	126.9230769	127.0833333	173.3333333	0	90.32258065	0	206.6666667	156	120.8333333	88.88888889	168.4210526	147.6190476	129.2682927	286.8421053	156.097561	676.9230769	181.5789474	180.8510638	83.05084746	160.3773585	140	136.5384615	68.75	337.037037	297.9166667	87.5	121.6666667	100	73.68421053	75	271.0526316	234.6153846
ASV313	0	261.8181818	269.4444444	0	465.2173913	0	388.0952381	246.4285714	287.8787879	441.8604651	370.5882353	0	0	167.5675676	823.0769231	0	400	588.4615385	0	0	0	0	366.6666667	253.3333333	0	139.5833333	0	139.4736842	0	0	189.4736842	0	200	0	0	181.3559322	0	0	0	0	388.8888889	206.25	0	93.33333333	0	0	619.4444444	131.5789474	103.8461538
ASV314	323.5294118	47.27272727	72.22222222	50	217.3913043	50	119.047619	82.14285714	93.93939394	37.20930233	217.6470588	132.1428571	83.87096774	102.7027027	461.5384615	86.36363636	306.25	446.1538462	39.58333333	120	210.2564103	74.19354839	133.3333333	171.1111111	200	162.5	104.4444444	350	195.2380952	119.5121951	221.0526316	385.3658537	464.1025641	236.8421053	208.5106383	132.2033898	184.9056604	162.5	176.9230769	64.58333333	674.0740741	102.0833333	71.875	71.66666667	80.85106383	36.84210526	250	307.8947368	50
ASV315	305.8823529	85.45454545	130.5555556	50	247.826087	53.33333333	54.76190476	160.7142857	151.5151515	65.11627907	150	346.4285714	67.74193548	86.48648649	369.2307692	190.9090909	196.875	188.4615385	79.16666667	153.3333333	161.5384615	116.1290323	75	240	236	145.8333333	777.7777778	210.5263158	333.3333333	104.8780488	242.1052632	187.804878	197.4358974	257.8947368	112.7659574	127.1186441	318.8679245	150	71.15384615	29.16666667	118.5185185	100	165.625	56.66666667	121.2765957	33.33333333	108.3333333	192.1052632	30.76923077
ASV316	270.5882353	81.81818182	100	129.5454545	282.6086957	100	47.61904762	342.8571429	75.75757576	106.9767442	158.8235294	275	135.483871	86.48648649	384.6153846	150	240.625	176.9230769	52.08333333	96.66666667	164.1025641	109.6774194	341.6666667	153.3333333	260	177.0833333	368.8888889	68.42105263	21.42857143	24.3902439	260.5263158	175.6097561	51.28205128	42.10526316	242.5531915	25.42372881	139.6226415	135	298.0769231	112.5	0	166.6666667	65.625	91.66666667	508.5106383	96.49122807	22.22222222	218.4210526	153.8461538
ASV317	1729.411765	227.2727273	88.88888889	325	613.0434783	1543.333333	271.4285714	757.1428571	739.3939394	323.255814	158.8235294	703.5714286	261.2903226	491.8918919	407.6923077	218.1818182	171.875	376.9230769	43.75	256.6666667	112.8205128	109.6774194	150	160	188	189.5833333	440	210.5263158	71.42857143	131.7073171	123.6842105	95.12195122	0	144.7368421	106.3829787	59.3220339	107.5471698	77.5	65.38461538	12.5	74.07407407	154.1666667	40.625	141.6666667	176.5957447	38.59649123	44.44444444	131.5789474	142.3076923
ASV318	617.6470588	105.4545455	83.33333333	179.5454545	330.4347826	133.3333333	126.1904762	428.5714286	145.4545455	116.2790698	88.23529412	253.5714286	161.2903226	235.1351351	292.3076923	0	159.375	180.7692308	41.66666667	70	166.6666667	225.8064516	162.5	171.1111111	208	158.3333333	75.55555556	218.4210526	64.28571429	51.2195122	286.8421053	0	130.7692308	284.2105263	185.106383	105.0847458	211.3207547	175	96.15384615	66.66666667	229.6296296	185.4166667	0	73.33333333	70.21276596	68.42105263	130.5555556	186.8421053	188.4615385
ASV319	0	0	0	0	0	0	0	0	0	0	0	0	0	0	0	0	0	0	0	0	0	0	0	0	0	0	0	0	0	0	0	0	0	0	0	0	0	0	0	0	0	0	0	0	0	0	0	0	0
ASV320	0	3.636363636	63.88888889	4.545454545	126.0869565	0	7.142857143	42.85714286	0	0	126.4705882	0	258.0645161	500	300	136.3636364	18.75	0	475	20	407.6923077	116.1290323	33.33333333	235.5555556	140	306.25	73.33333333	60.52631579	130.952381	156.097561	84.21052632	31.70731707	169.2307692	1492.105263	280.8510638	149.1525424	13.20754717	287.5	71.15384615	383.3333333	277.7777778	68.75	146.875	21.66666667	36.17021277	75.43859649	180.5555556	97.36842105	30.76923077
ASV321	329.4117647	143.6363636	150	145.4545455	295.6521739	513.3333333	192.8571429	228.5714286	475.7575758	241.8604651	141.1764706	175	135.483871	235.1351351	653.8461538	150	243.75	346.1538462	47.91666667	223.3333333	217.9487179	245.1612903	466.6666667	197.7777778	612	164.5833333	73.33333333	128.9473684	242.8571429	112.195122	257.8947368	378.0487805	64.1025641	89.47368421	193.6170213	116.9491525	181.1320755	157.5	67.30769231	35.41666667	240.7407407	193.75	56.25	91.66666667	59.57446809	0	330.5555556	107.8947368	78.84615385
ASV322	76.47058824	45.45454545	125	0	130.4347826	76.66666667	100	0	118.1818182	0	129.4117647	67.85714286	0	78.37837838	300	177.2727273	309.375	261.5384615	31.25	436.6666667	384.6153846	119.3548387	58.33333333	237.7777778	588	150	197.7777778	189.4736842	214.2857143	143.902439	292.1052632	212.195122	200	134.2105263	68.08510638	106.779661	64.1509434	215	100	62.5	588.8888889	116.6666667	125	93.33333333	78.72340426	38.59649123	155.5555556	197.3684211	109.6153846
ASV323	223.5294118	76.36363636	50	104.5454545	643.4782609	186.6666667	123.8095238	571.4285714	181.8181818	104.6511628	97.05882353	203.5714286	87.09677419	113.5135135	484.6153846	150	112.5	223.0769231	29.16666667	110	120.5128205	29.03225806	241.6666667	240	448	114.5833333	157.7777778	57.89473684	61.9047619	143.902439	244.7368421	56.09756098	46.15384615	65.78947368	695.7446809	30.50847458	164.1509434	127.5	411.5384615	191.6666667	107.4074074	216.6666667	206.25	43.33333333	812.7659574	187.7192982	0	128.9473684	88.46153846
ASV324	0	0	0	0	0	0	0	0	0	0	0	0	0	0	0	0	0	0	0	0	0	0	0	0	0	0	0	0	0	0	0	0	0	0	0	0	0	0	0	0	0	0	0	0	0	0	0	0	0
ASV325	0	0	0	0	0	0	0	0	0	0	0	0	0	0	0	0	0	0	0	0	0	0	0	0	0	0	0	0	0	0	0	0	0	0	0	0	0	0	0	0	0	0	0	0	0	0	0	0	0
ASV326	229.4117647	30.90909091	0	40.90909091	247.826087	60	0	0	127.2727273	74.41860465	0	0	116.1290323	81.08108108	669.2307692	190.9090909	196.875	146.1538462	89.58333333	113.3333333	212.8205128	196.7741935	504.1666667	108.8888889	160	150	0	228.9473684	147.6190476	85.36585366	260.5263158	365.8536585	48.71794872	71.05263158	297.8723404	54.23728814	77.35849057	275	184.6153846	77.08333333	66.66666667	127.0833333	112.5	65	434.0425532	43.85964912	775	186.8421053	205.7692308
ASV327	0	0	0	0	0	0	0	0	0	0	0	0	0	0	0	0	0	0	0	0	0	0	0	0	0	0	0	0	0	0	0	0	0	0	0	0	0	0	0	0	0	0	0	0	0	0	0	0	0
ASV328	258.8235294	89.09090909	55.55555556	31.81818182	160.8695652	0	71.42857143	82.14285714	54.54545455	69.76744186	120.5882353	157.1428571	132.2580645	113.5135135	684.6153846	40.90909091	221.875	315.3846154	70.83333333	90	166.6666667	87.09677419	83.33333333	104.4444444	124	93.75	135.5555556	31.57894737	133.3333333	68.29268293	115.7894737	87.80487805	417.9487179	205.2631579	274.4680851	159.3220339	41.50943396	240	67.30769231	58.33333333	388.8888889	77.08333333	140.625	60	23.40425532	40.35087719	275	144.7368421	71.15384615
ASV329	305.8823529	56.36363636	94.44444444	156.8181818	200	63.33333333	71.42857143	189.2857143	51.51515152	41.86046512	147.0588235	178.5714286	119.3548387	91.89189189	307.6923077	95.45454545	390.625	207.6923077	37.5	66.66666667	207.6923077	287.0967742	187.5	173.3333333	108	154.1666667	66.66666667	86.84210526	73.80952381	112.195122	160.5263158	165.8536585	0	71.05263158	182.9787234	66.10169492	96.22641509	200	125	56.25	0	110.4166667	50	116.6666667	165.9574468	54.38596491	94.44444444	150	161.5384615
ASV330	0	0	0	0	0	0	0	0	0	16.27906977	0	0	0	0	0	0	0	0	0	0	0	0	187.5	0	0	0	0	0	0	0	21.05263158	0	0	0	0	0	0	12.5	23.07692308	0	0	0	0	6.666666667	0	0	0	0	0
ASV331	352.9411765	0	88.88888889	0	0	0	0	0	0	44.18604651	73.52941176	0	0	83.78378378	269.2307692	100	65.625	115.3846154	0	83.33333333	94.87179487	70.96774194	275	113.3333333	176	81.25	51.11111111	1078.947368	28.57142857	58.53658537	63.15789474	43.90243902	0	142.1052632	159.5744681	0	86.79245283	42.5	194.2307692	35.41666667	0	0	21.875	0	0	201.754386	0	371.0526316	1051.923077
ASV332	476.4705882	167.2727273	150	372.7272727	282.6086957	170	173.8095238	546.4285714	157.5757576	137.2093023	144.1176471	171.4285714	132.2580645	189.1891892	400	177.2727273	309.375	334.6153846	39.58333333	180	105.1282051	296.7741935	337.5	128.8888889	172	212.5	93.33333333	321.0526316	102.3809524	73.17073171	136.8421053	331.7073171	133.3333333	321.0526316	78.72340426	128.8135593	177.3584906	127.5	61.53846154	50	151.8518519	122.9166667	140.625	233.3333333	144.6808511	19.29824561	144.4444444	118.4210526	96.15384615
ASV333	0	0	200	0	565.2173913	0	171.4285714	0	115.1515152	0	258.8235294	246.4285714	0	0	353.8461538	0	187.5	419.2307692	0	263.3333333	0	132.2580645	191.6666667	675.5555556	460	106.25	575.5555556	0	209.5238095	226.8292683	728.9473684	517.0731707	158.974359	0	0	0	77.35849057	170	0	0	1033.333333	195.8333333	0	135	0	0	105.5555556	0	123.0769231
ASV334	258.8235294	38.18181818	36.11111111	125	69.56521739	0	0	0	0	0	0	14.28571429	0	5.405405405	23.07692308	0	134.375	119.2307692	0	60	10.25641026	80.64516129	120.8333333	53.33333333	0	56.25	6.666666667	189.4736842	11.9047619	0	410.5263158	24.3902439	89.74358974	18.42105263	19.14893617	120.3389831	466.0377358	40	9.615384615	235.4166667	29.62962963	58.33333333	0	355	59.57446809	0	0	15.78947368	13.46153846
ASV335	0	0	0	0	0	0	0	0	0	0	0	0	0	0	0	0	21.875	0	0	0	0	0	0	0	0	0	0	0	0	0	0	0	0	0	414.893617	0	0	0	934.6153846	343.75	0	0	0	70	1453.191489	1917.54386	0	586.8421053	415.3846154
ASV336	1176.470588	2527.272727	741.6666667	359.0909091	804.3478261	1026.666667	1657.142857	489.2857143	793.9393939	904.6511628	452.9411765	446.4285714	209.6774194	351.3513514	815.3846154	250	1131.25	530.7692308	0	190	110.2564103	125.8064516	391.6666667	206.6666667	1820	66.66666667	44.44444444	60.52631579	64.28571429	78.04878049	310.5263158	143.902439	0	15.78947368	0	367.7966102	26.41509434	50	0	10.41666667	466.6666667	75	12.5	26.66666667	0	0	0	23.68421053	5.769230769
ASV337	300	0	147.2222222	181.8181818	382.6086957	90	90.47619048	153.5714286	327.2727273	79.06976744	144.1176471	160.7142857	135.483871	129.7297297	276.9230769	72.72727273	221.875	330.7692308	52.08333333	170	212.8205128	167.7419355	362.5	235.5555556	540	193.75	66.66666667	197.3684211	645.2380952	109.7560976	500	426.8292683	966.6666667	215.7894737	172.3404255	149.1525424	211.3207547	552.5	78.84615385	41.66666667	266.6666667	204.1666667	228.125	161.6666667	0	36.84210526	236.1111111	78.94736842	28.84615385
ASV338	547.0588235	0	0	309.0909091	478.2608696	0	0	339.2857143	0	0	0	450	0	208.1081081	623.0769231	0	565.625	311.5384615	0	273.3333333	128.2051282	351.6129032	0	200	396	147.9166667	0	173.6842105	111.9047619	0	350	453.6585366	156.4102564	0	172.3404255	111.8644068	222.6415094	205	151.9230769	0	0	256.25	246.875	195	0	0	0	336.8421053	121.1538462
ASV339	0	0	0	0	239.1304348	0	0	0	178.7878788	0	0	0	0	0	269.2307692	0	153.125	103.8461538	0	63.33333333	112.8205128	0	0	97.77777778	100	18.75	0	0	435.7142857	68.29268293	265.7894737	270.7317073	235.8974359	60.52631579	57.44680851	71.18644068	90.56603774	67.5	76.92307692	100	129.6296296	50	0	45	87.23404255	0	113.8888889	121.0526316	55.76923077
ASV340	0	16.36363636	22.22222222	13.63636364	117.3913043	0	11.9047619	14.28571429	30.3030303	20.93023256	0	14.28571429	0	872.972973	38.46153846	27.27272727	40.625	50	0	23.33333333	474.3589744	0	58.33333333	31.11111111	0	14.58333333	4.444444444	0	333.3333333	412.195122	150	17.07317073	205.1282051	5413.157895	0	396.6101695	11.32075472	480	0	0	911.1111111	22.91666667	12.5	20	0	0	533.3333333	0	0
ASV341	0	0	63.88888889	88.63636364	252.173913	73.33333333	0	185.7142857	136.3636364	60.46511628	152.9411765	171.4285714	96.77419355	0	546.1538462	145.4545455	0	219.2307692	25	133.3333333	87.17948718	90.32258065	0	111.1111111	148	156.25	153.3333333	0	176.1904762	68.29268293	134.2105263	100	464.1025641	134.2105263	174.4680851	84.74576271	0	125	107.6923077	54.16666667	122.2222222	122.9166667	0	56.66666667	155.3191489	35.0877193	236.1111111	228.9473684	103.8461538
ASV342	388.2352941	0	0	206.8181818	400	0	0	289.2857143	315.1515152	167.4418605	0	317.8571429	0	229.7297297	415.3846154	0	165.625	288.4615385	0	223.3333333	194.8717949	187.0967742	0	0	516	210.4166667	0	294.7368421	504.7619048	141.4634146	0	251.2195122	674.3589744	221.0526316	206.3829787	98.30508475	0	410	94.23076923	0	385.1851852	218.75	0	0	91.4893617	70.1754386	375	0	119.2307692
ASV343	0	9.090909091	30.55555556	0	17.39130435	0	0	0	36.36363636	30.23255814	0	17.85714286	0	18.91891892	323.0769231	0	537.5	42.30769231	22.91666667	20	146.1538462	51.61290323	1254.166667	151.1111111	128	54.16666667	86.66666667	194.7368421	119.047619	0	234.2105263	317.0731707	271.7948718	323.6842105	59.57446809	301.6949153	49.05660377	47.5	78.84615385	16.66666667	11.11111111	33.33333333	237.5	668.3333333	17.0212766	35.0877193	661.1111111	431.5789474	225
ASV344	70.58823529	320	286.1111111	0	908.6956522	0	538.0952381	417.8571429	0	465.1162791	344.1176471	0	0	0	846.1538462	0	531.25	730.7692308	0	50	28.20512821	0	612.5	486.6666667	0	214.5833333	0	0	0	0	344.7368421	0	0	0	0	194.9152542	0	25	0	0	396.2962963	316.6666667	40.625	0	0	0	327.7777778	0	0
ASV345	1164.705882	221.8181818	0	479.5454545	860.8695652	536.6666667	352.3809524	871.4285714	715.1515152	309.3023256	217.6470588	700	377.4193548	616.2162162	376.9230769	204.5454545	0	192.3076923	0	176.6666667	135.8974359	0	220.8333333	133.3333333	312	233.3333333	384.4444444	113.1578947	152.3809524	131.7073171	134.2105263	285.3658537	102.5641026	242.1052632	53.19148936	110.1694915	149.0566038	127.5	96.15384615	0	218.5185185	166.6666667	75	123.3333333	195.7446809	57.89473684	133.3333333	107.8947368	0
ASV346	70.58823529	52.72727273	55.55555556	38.63636364	265.2173913	13.33333333	26.19047619	60.71428571	212.1212121	16.27906977	20.58823529	42.85714286	83.87096774	51.35135135	38.46153846	0	231.25	107.6923077	43.75	80	35.8974359	51.61290323	100	102.2222222	180	62.5	8.888888889	0	614.2857143	87.80487805	315.7894737	370.7317073	484.6153846	228.9473684	148.9361702	144.0677966	73.58490566	42.5	136.5384615	64.58333333	140.7407407	47.91666667	59.375	106.6666667	95.74468085	40.35087719	116.6666667	134.2105263	48.07692308
ASV347	0	0	0	0	0	0	0	0	0	0	0	0	0	10.81081081	0	0	0	0	0	0	0	0	0	0	0	0	0	0	0	0	0	0	0	0	0	0	0	0	0	0	0	0	0	0	0	0	0	0	0
ASV348	570.5882353	125.4545455	52.77777778	340.9090909	395.6521739	773.3333333	238.0952381	342.8571429	300	160.4651163	88.23529412	603.5714286	145.1612903	400	246.1538462	254.5454545	143.75	326.9230769	0	353.3333333	123.0769231	180.6451613	158.3333333	128.8888889	244	104.1666667	102.2222222	181.5789474	323.8095238	168.2926829	160.5263158	219.5121951	441.025641	107.8947368	97.87234043	42.37288136	124.5283019	182.5	32.69230769	37.5	192.5925926	214.5833333	106.25	225	42.55319149	0	97.22222222	71.05263158	100
ASV349	0	0	0	18.18181818	0	0	0	0	0	0	0	0	0	0	0	0	0	38.46153846	0	36.66666667	0	35.48387097	0	0	0	0	0	0	0	0	0	0	0	0	408.5106383	0	0	15	703.8461538	297.9166667	0	20.83333333	0	71.66666667	1165.957447	1301.754386	0	494.7368421	278.8461538
ASV350	1158.823529	278.1818182	63.88888889	488.6363636	704.3478261	640	369.047619	760.7142857	493.9393939	313.9534884	141.1764706	832.1428571	309.6774194	335.1351351	276.9230769	172.7272727	84.375	123.0769231	47.91666667	170	92.30769231	187.0967742	508.3333333	146.6666667	100	156.25	231.1111111	286.8421053	88.0952381	68.29268293	73.68421053	46.34146341	76.92307692	318.4210526	95.74468085	47.45762712	322.6415094	95	76.92307692	31.25	225.9259259	216.6666667	56.25	105	23.40425532	15.78947368	125	105.2631579	32.69230769
ASV351	252.9411765	0	55.55555556	68.18181818	126.0869565	0	19.04761905	139.2857143	124.2424242	0	117.6470588	25	93.5483871	105.4054054	130.7692308	86.36363636	156.25	196.1538462	116.6666667	83.33333333	105.1282051	61.29032258	100	113.3333333	140	37.5	0	189.4736842	259.5238095	104.8780488	250	219.5121951	117.9487179	557.8947368	234.0425532	157.6271186	158.490566	117.5	113.4615385	91.66666667	133.3333333	137.5	284.375	83.33333333	78.72340426	38.59649123	102.7777778	71.05263158	19.23076923
ASV352	0	38.18181818	0	0	0	0	0	0	0	144.1860465	0	0	0	0	1153.846154	0	225	0	0	0	102.5641026	358.0645161	1308.333333	95.55555556	288	150	168.8888889	373.6842105	0	195.1219512	0	297.5609756	228.2051282	242.1052632	142.5531915	166.1016949	94.33962264	332.5	123.0769231	0	400	81.25	146.875	98.33333333	138.2978723	0	205.5555556	250	198.0769231
ASV353	41.17647059	29.09090909	83.33333333	20.45454545	178.2608696	0	23.80952381	21.42857143	27.27272727	20.93023256	150	35.71428571	0	75.67567568	461.5384615	86.36363636	193.75	180.7692308	20.83333333	120	397.4358974	158.0645161	95.83333333	193.3333333	436	168.75	213.3333333	128.9473684	28.57142857	19.51219512	834.2105263	229.2682927	38.46153846	52.63157895	36.17021277	59.3220339	43.39622642	165	121.1538462	18.75	618.5185185	131.25	93.75	93.33333333	151.0638298	29.8245614	288.8888889	173.6842105	76.92307692
ASV354	0	20	11.11111111	0	0	13.33333333	33.33333333	0	0	0	0	0	0	0	53.84615385	0	0	0	0	0	0	0	0	0	0	0	0	0	21.42857143	0	0	0	0	0	268.0851064	15.25423729	0	0	0	97.91666667	85.18518519	0	0	0	0	0	0	131.5789474	57.69230769
ASV355	1164.705882	507.2727273	69.44444444	484.0909091	939.1304348	3163.333333	942.8571429	453.5714286	3806.060606	1581.395349	100	517.8571429	387.0967742	2021.621622	600	413.6363636	56.25	134.6153846	0	390	176.9230769	41.93548387	191.6666667	28.88888889	488	37.5	0	0	223.8095238	239.0243902	26.31578947	234.1463415	0	113.1578947	0	22.03389831	30.18867925	147.5	0	0	74.07407407	31.25	0	25	0	0	233.3333333	0	0
ASV356	958.8235294	30.90909091	63.88888889	138.6363636	160.8695652	30	80.95238095	171.4285714	84.84848485	20.93023256	179.4117647	303.5714286	138.7096774	67.56756757	238.4615385	86.36363636	118.75	200	60.41666667	140	74.35897436	316.1290323	75	128.8888889	224	110.4166667	468.8888889	307.8947368	50	46.34146341	76.31578947	126.8292683	625.6410256	150	38.29787234	47.45762712	173.5849057	175	40.38461538	31.25	162.962963	81.25	84.375	88.33333333	25.53191489	0	0	50	69.23076923
ASV357	0	0	0	0	0	0	0	0	0	0	0	0	0	0	0	0	0	0	0	0	0	0	0	0	0	0	0	0	0	0	0	0	0	0	0	0	0	0	0	0	0	0	0	0	0	0	0	0	0
ASV358	0	0	0	43.18181818	0	0	0	0	0	0	0	0	9.677419355	0	0	0	0	26.92307692	0	26.66666667	0	16.12903226	0	0	0	0	0	0	0	53.65853659	0	0	0	0	646.8085106	0	0	10	1388.461538	237.5	0	0	84.375	111.6666667	1191.489362	2031.578947	8.333333333	789.4736842	584.6153846
ASV359	264.7058824	67.27272727	72.22222222	104.5454545	317.3913043	123.3333333	66.66666667	178.5714286	48.48484848	153.4883721	41.17647059	364.2857143	500	86.48648649	92.30769231	40.90909091	200	119.2307692	85.41666667	280	174.3589744	70.96774194	1404.166667	102.2222222	88	100	146.6666667	163.1578947	28.57142857	53.65853659	200	51.2195122	71.79487179	284.2105263	187.2340426	55.93220339	335.8490566	100	86.53846154	18.75	203.7037037	91.66666667	106.25	126.6666667	34.04255319	19.29824561	180.5555556	200	94.23076923
ASV360	388.2352941	56.36363636	216.6666667	109.0909091	126.0869565	186.6666667	0	167.8571429	136.3636364	127.9069767	138.2352941	217.8571429	0	135.1351351	653.8461538	204.5454545	171.875	361.5384615	52.08333333	363.3333333	205.1282051	235.483871	275	164.4444444	452	262.5	273.3333333	181.5789474	73.80952381	65.85365854	215.7894737	151.2195122	110.2564103	144.7368421	97.87234043	47.45762712	196.2264151	387.5	69.23076923	0	222.2222222	214.5833333	0	76.66666667	0	45.61403509	425	147.3684211	71.15384615
ASV361	0	0	0	0	0	0	0	0	0	0	0	0	0	0	0	0	0	0	0	0	0	0	0	0	0	0	0	0	0	0	0	0	102.5641026	0	0	0	0	0	0	0	0	0	0	0	0	0	0	0	0
ASV362	52.94117647	0	88.88888889	13.63636364	0	26.66666667	14.28571429	0	18.18181818	0	135.2941176	103.5714286	16.12903226	0	276.9230769	118.1818182	65.625	92.30769231	39.58333333	63.33333333	48.71794872	119.3548387	283.3333333	88.88888889	248	77.08333333	440	176.3157895	35.71428571	102.4390244	31.57894737	82.92682927	51.28205128	0	46.80851064	27.11864407	33.96226415	22.5	38.46153846	10.41666667	33.33333333	170.8333333	18.75	85	0	14.03508772	125	76.31578947	92.30769231
ASV363	0	156.3636364	127.7777778	65.90909091	891.3043478	80	209.5238095	492.8571429	84.84848485	237.2093023	123.5294118	78.57142857	0	97.2972973	730.7692308	0	275	346.1538462	0	103.3333333	53.84615385	0	645.8333333	335.5555556	0	295.8333333	0	50	92.85714286	0	439.4736842	0	0	0	70.21276596	105.0847458	71.69811321	72.5	0	29.16666667	259.2592593	275	143.75	65	0	0	255.5555556	71.05263158	0
ASV364	188.2352941	56.36363636	83.33333333	61.36363636	186.9565217	46.66666667	40.47619048	67.85714286	0	48.8372093	138.2352941	128.5714286	41.93548387	45.94594595	253.8461538	72.72727273	509.375	261.5384615	0	73.33333333	61.53846154	319.3548387	95.83333333	137.7777778	124	125	235.5555556	223.6842105	71.42857143	117.0731707	178.9473684	200	156.4102564	142.1052632	44.68085106	122.0338983	220.754717	97.5	82.69230769	68.75	262.962963	95.83333333	115.625	56.66666667	78.72340426	50.87719298	219.4444444	221.0526316	96.15384615
ASV365	452.9411765	69.09090909	66.66666667	154.5454545	173.9130435	106.6666667	114.2857143	267.8571429	103.030303	93.02325581	126.4705882	178.5714286	183.8709677	145.9459459	330.7692308	109.0909091	159.375	238.4615385	43.75	120	79.48717949	148.3870968	254.1666667	86.66666667	96	106.25	73.33333333	242.1052632	130.952381	87.80487805	73.68421053	141.4634146	202.5641026	102.6315789	93.61702128	67.79661017	141.509434	190	48.07692308	31.25	322.2222222	89.58333333	121.875	88.33333333	214.893617	50.87719298	222.2222222	60.52631579	32.69230769
ASV366	135.2941176	27.27272727	108.3333333	61.36363636	30.43478261	60	52.38095238	103.5714286	90.90909091	58.13953488	129.4117647	107.1428571	51.61290323	62.16216216	1023.076923	100	175	153.8461538	43.75	226.6666667	207.6923077	196.7741935	212.5	131.1111111	452	216.6666667	62.22222222	118.4210526	316.6666667	56.09756098	136.8421053	197.5609756	289.7435897	181.5789474	53.19148936	155.9322034	50.94339623	65	96.15384615	72.91666667	155.5555556	116.6666667	90.625	98.33333333	204.2553191	57.89473684	319.4444444	200	134.6153846
ASV367	0	0	0	0	0	0	0	0	0	0	0	0	0	0	0	0	0	0	0	0	0	0	0	0	0	0	0	0	0	0	0	0	0	0	0	0	0	0	0	0	0	0	0	0	0	0	0	0	0
ASV368	276.4705882	138.1818182	166.6666667	131.8181818	308.6956522	133.3333333	147.6190476	253.5714286	221.2121212	186.0465116	235.2941176	167.8571429	83.87096774	86.48648649	538.4615385	109.0909091	293.75	384.6153846	43.75	170	161.5384615	109.6774194	479.1666667	175.5555556	132	206.25	68.88888889	484.2105263	80.95238095	0	110.5263158	409.7560976	51.28205128	60.52631579	106.3829787	67.79661017	200	77.5	59.61538462	43.75	162.962963	112.5	75	51.66666667	136.1702128	135.0877193	75	115.7894737	90.38461538
ASV369	335.2941176	41.81818182	88.88888889	56.81818182	217.3913043	0	40.47619048	135.7142857	54.54545455	0	182.3529412	292.8571429	93.5483871	54.05405405	484.6153846	90.90909091	318.75	207.6923077	0	140	161.5384615	106.4516129	79.16666667	144.4444444	356	143.75	306.6666667	194.7368421	42.85714286	39.02439024	268.4210526	139.0243902	107.6923077	89.47368421	102.1276596	72.88135593	190.5660377	82.5	71.15384615	27.08333333	155.5555556	175	134.375	53.33333333	0	45.61403509	83.33333333	205.2631579	71.15384615
ASV370	0	229.0909091	50	0	100	46.66666667	130.952381	0	145.4545455	0	0	71.42857143	25.80645161	32.43243243	0	0	237.5	107.6923077	10.41666667	56.66666667	0	0	0	11.11111111	128	0	0	0	23.80952381	0	23.68421053	34.14634146	10.25641026	0	125.5319149	47.45762712	0	30	51.92307692	189.5833333	29.62962963	22.91666667	140.625	28.33333333	6.382978723	56.14035088	0	55.26315789	65.38461538
ASV371	523.5294118	34.54545455	58.33333333	129.5454545	243.4782609	110	59.52380952	128.5714286	96.96969697	62.79069767	158.8235294	207.1428571	196.7741935	129.7297297	530.7692308	72.72727273	146.875	207.6923077	29.16666667	140	174.3589744	145.1612903	0	115.5555556	76	145.8333333	57.77777778	352.6315789	111.9047619	60.97560976	97.36842105	295.1219512	146.1538462	418.4210526	114.893617	77.96610169	316.9811321	107.5	76.92307692	33.33333333	218.5185185	120.8333333	125	105	36.17021277	29.8245614	0	115.7894737	25
ASV372	0	0	0	72.72727273	0	0	0	0	0	0	0	0	0	0	0	0	43.75	30.76923077	0	26.66666667	0	22.58064516	20.83333333	0	0	0	0	0	0	0	47.36842105	26.82926829	0	0	448.9361702	0	0	30	532.6923077	300	0	18.75	9.375	121.6666667	1457.446809	1775.438596	0	505.2631579	901.9230769
ASV373	841.1764706	2410.909091	597.2222222	318.1818182	843.4782609	843.3333333	1409.52381	578.5714286	863.6363636	1423.255814	341.1764706	403.5714286	241.9354839	456.7567568	600	200	606.25	284.6153846	0	280	112.8205128	106.4516129	275	113.3333333	1552	110.4166667	42.22222222	89.47368421	88.0952381	48.7804878	0	112.195122	0	0	4.255319149	266.1016949	0	15	0	0	192.5925926	22.91666667	0	0	0	0	358.3333333	0	0
ASV374	35.29411765	0	0	0	0	56.66666667	0	21.42857143	0	9.302325581	20.58823529	0	0	0	192.3076923	31.81818182	0	34.61538462	0	220	0	9.677419355	0	28.88888889	0	14.58333333	0	84.21052632	0	0	0	0	28.20512821	0	72.34042553	0	5.660377358	0	126.9230769	27.08333333	0	14.58333333	0	8.333333333	102.1276596	168.4210526	0	139.4736842	30.76923077
ASV375	0	0	0	0	0	0	57.14285714	10.71428571	0	102.3255814	0	0	0	64.86486486	0	63.63636364	300	384.6153846	0	166.6666667	0	22.58064516	1862.5	0	20	25	26.66666667	0	21.42857143	0	86.84210526	141.4634146	58.97435897	23.68421053	0	0	181.1320755	335	0	0	0	89.58333333	250	78.33333333	0	0	155.5555556	0	0
ASV376	94.11764706	21.81818182	94.44444444	40.90909091	217.3913043	0	0	0	30.3030303	76.74418605	161.7647059	132.1428571	0	27.02702703	846.1538462	86.36363636	215.625	215.3846154	27.08333333	120	66.66666667	109.6774194	1012.5	200	460	147.9166667	248.8888889	210.5263158	52.38095238	26.82926829	526.3157895	190.2439024	20.51282051	105.2631579	455.3191489	98.30508475	120.754717	130	205.7692308	83.33333333	74.07407407	116.6666667	71.875	141.6666667	434.0425532	324.5614035	363.8888889	126.3157895	98.07692308
ASV377	0	0	0	0	0	0	0	0	0	0	0	0	0	0	0	0	0	0	0	0	0	0	0	0	0	0	0	0	0	0	0	0	43.58974359	0	34.04255319	0	0	0	42.30769231	0	0	0	0	0	0	36.84210526	0	0	0
ASV378	0	0	0	0	0	0	0	0	0	0	0	0	0	0	0	0	0	0	0	0	0	0	0	0	0	0	0	0	0	0	0	0	0	0	0	0	0	0	0	0	0	0	0	0	0	0	0	0	0
ASV379	0	0	5.555555556	0	0	0	0	0	18.18181818	0	0	0	0	0	0	0	0	0	0	0	0	0	0	0	76	0	0	5.263157895	7.142857143	0	18.42105263	0	0	0	336.1702128	0	0	42.5	771.1538462	347.9166667	0	14.58333333	50	136.6666667	1191.489362	935.0877193	0	494.7368421	263.4615385
ASV380	0	21.81818182	0	25	313.0434783	13.33333333	85.71428571	0	84.84848485	0	76.47058824	0	0	13.51351351	30.76923077	27.27272727	75	246.1538462	27.08333333	96.66666667	38.46153846	77.41935484	70.83333333	122.2222222	100	0	17.77777778	7.894736842	321.4285714	141.4634146	536.8421053	97.56097561	892.3076923	60.52631579	259.5744681	84.74576271	24.52830189	137.5	59.61538462	75	748.1481481	83.33333333	56.25	65	97.87234043	17.54385965	91.66666667	94.73684211	94.23076923
ASV381	0	0	0	0	0	20	7.142857143	28.57142857	0	0	0	0	0	0	0	0	0	0	0	13.33333333	0	0	0	0	0	0	0	0	0	90.24390244	0	0	0	15.78947368	148.9361702	0	0	0	50	50	0	0	0	0	89.36170213	0	244.4444444	68.42105263	23.07692308
ASV382	905.8823529	183.6363636	122.2222222	695.4545455	517.3913043	386.6666667	219.047619	500	275.7575758	225.5813953	247.0588235	689.2857143	283.8709677	427.027027	315.3846154	113.6363636	96.875	88.46153846	41.66666667	53.33333333	174.3589744	254.8387097	170.8333333	100	120	139.5833333	133.3333333	152.6315789	71.42857143	36.58536585	68.42105263	92.68292683	102.5641026	176.3157895	97.87234043	59.3220339	86.79245283	132.5	86.53846154	0	137.037037	150	100	168.3333333	27.65957447	22.80701754	108.3333333	160.5263158	111.5384615
ASV383	423.5294118	112.7272727	47.22222222	145.4545455	417.3913043	116.6666667	116.6666667	371.4285714	93.93939394	65.11627907	102.9411765	185.7142857	135.483871	108.1081081	561.5384615	59.09090909	153.125	180.7692308	50	106.6666667	71.79487179	93.5483871	100	111.1111111	272	108.3333333	28.88888889	144.7368421	97.61904762	60.97560976	207.8947368	202.4390244	200	113.1578947	89.36170213	74.57627119	426.4150943	82.5	48.07692308	29.16666667	162.962963	154.1666667	153.125	108.3333333	142.5531915	42.10526316	100	144.7368421	59.61538462
ASV384	217.6470588	58.18181818	105.5555556	68.18181818	186.9565217	73.33333333	90.47619048	142.8571429	27.27272727	0	70.58823529	132.1428571	87.09677419	64.86486486	346.1538462	72.72727273	187.5	323.0769231	27.08333333	146.6666667	51.28205128	74.19354839	66.66666667	88.88888889	144	104.1666667	35.55555556	492.1052632	61.9047619	24.3902439	281.5789474	100	102.5641026	157.8947368	93.61702128	149.1525424	120.754717	67.5	142.3076923	33.33333333	207.4074074	91.66666667	87.5	35	91.4893617	64.9122807	125	260.5263158	107.6923077
ASV385	0	40	30.55555556	0	0	63.33333333	0	0	30.3030303	0	32.35294118	0	0	35.13513514	100	68.18181818	165.625	165.3846154	0	256.6666667	94.87179487	29.03225806	116.6666667	62.22222222	64	14.58333333	17.77777778	107.8947368	66.66666667	109.7560976	81.57894737	109.7560976	0	34.21052632	572.3404255	74.57627119	115.0943396	162.5	150	66.66666667	0	37.5	0	48.33333333	225.5319149	36.84210526	75	207.8947368	80.76923077
ASV386	0	0	0	0	0	0	0	0	0	0	0	0	0	0	0	0	0	0	0	0	0	0	0	0	0	0	0	0	0	0	0	0	0	0	0	0	0	0	0	0	0	0	0	0	0	0	0	0	0
ASV387	682.3529412	147.2727273	88.88888889	225	391.3043478	323.3333333	273.8095238	517.8571429	206.0606061	223.255814	135.2941176	532.1428571	151.6129032	254.0540541	261.5384615	100	303.125	188.4615385	29.16666667	106.6666667	107.6923077	125.8064516	91.66666667	148.8888889	416	129.1666667	100	181.5789474	121.4285714	51.2195122	144.7368421	56.09756098	92.30769231	160.5263158	87.23404255	79.66101695	130.1886792	162.5	88.46153846	25	166.6666667	170.8333333	68.75	63.33333333	114.893617	22.80701754	72.22222222	173.6842105	184.6153846
ASV388	170.5882353	50.90909091	0	172.7272727	113.0434783	210	57.14285714	178.5714286	57.57575758	65.11627907	0	121.4285714	67.74193548	56.75675676	0	0	0	0	0	26.66666667	20.51282051	77.41935484	0	0	0	33.33333333	0	0	0	0	0	0	23.07692308	0	0	0	0	0	21.15384615	0	0	66.66666667	28.125	45	8.510638298	0	0	21.05263158	0
ASV389	188.2352941	0	58.33333333	68.18181818	156.5217391	0	0	0	184.8484848	48.8372093	38.23529412	0	51.61290323	83.78378378	730.7692308	90.90909091	181.25	196.1538462	45.83333333	193.3333333	123.0769231	316.1290323	187.5	102.2222222	252	125	0	257.8947368	354.7619048	60.97560976	289.4736842	648.7804878	430.7692308	181.5789474	144.6808511	76.27118644	169.8113208	152.5	61.53846154	47.91666667	74.07407407	164.5833333	93.75	73.33333333	97.87234043	15.78947368	102.7777778	81.57894737	50
ASV390	0	290.9090909	325	0	517.3913043	0	295.2380952	292.8571429	284.8484848	197.6744186	244.1176471	0	0	121.6216216	630.7692308	0	437.5	388.4615385	0	0	0	0	0	277.7777778	416	0	0	0	0	0	0	0	0	0	0	216.9491525	0	0	0	0	318.5185185	208.3333333	0	0	0	0	186.1111111	0	0
ASV391	182.3529412	27.27272727	41.66666667	36.36363636	82.60869565	60	28.57142857	78.57142857	60.60606061	25.58139535	70.58823529	78.57142857	19.35483871	37.83783784	346.1538462	90.90909091	118.75	326.9230769	39.58333333	106.6666667	94.87179487	74.19354839	79.16666667	124.4444444	148	160.4166667	131.1111111	197.3684211	66.66666667	136.5853659	44.73684211	202.4390244	207.6923077	121.0526316	114.893617	64.40677966	20.75471698	130	63.46153846	58.33333333	144.4444444	110.4166667	37.5	95	27.65957447	24.56140351	94.44444444	223.6842105	138.4615385
ASV392	0	0	0	0	0	0	0	0	0	0	0	0	0	0	0	0	0	0	0	0	43.58974359	0	0	0	0	0	0	0	0	0	0	0	0	0	0	0	0	0	0	0	0	0	0	0	0	0	0	5.263157895	0
ASV393	29.41176471	30.90909091	125	61.36363636	65.2173913	16.66666667	50	0	112.1212121	0	167.6470588	110.7142857	0	102.7027027	284.6153846	86.36363636	143.75	196.1538462	27.08333333	96.66666667	135.8974359	164.516129	87.5	133.3333333	1312	212.5	197.7777778	63.15789474	85.71428571	90.24390244	68.42105263	75.6097561	76.92307692	410.5263158	121.2765957	81.3559322	32.0754717	102.5	46.15384615	52.08333333	633.3333333	183.3333333	134.375	100	48.93617021	33.33333333	138.8888889	113.1578947	42.30769231
ASV394	858.8235294	90.90909091	33.33333333	304.5454545	569.5652174	126.6666667	140.4761905	542.8571429	175.7575758	74.41860465	76.47058824	346.4285714	241.9354839	170.2702703	146.1538462	31.81818182	131.25	111.5384615	50	33.33333333	133.3333333	129.0322581	133.3333333	115.5555556	116	158.3333333	102.2222222	302.6315789	40.47619048	48.7804878	86.84210526	80.48780488	392.3076923	221.0526316	172.3404255	59.3220339	120.754717	72.5	61.53846154	41.66666667	285.1851852	125	96.875	128.3333333	140.4255319	36.84210526	41.66666667	186.8421053	115.3846154
ASV395	164.7058824	247.2727273	169.4444444	0	926.0869565	0	269.047619	414.2857143	78.78787879	374.4186047	197.0588235	82.14285714	41.93548387	67.56756757	615.3846154	36.36363636	337.5	292.3076923	0	36.66666667	33.33333333	51.61290323	329.1666667	300	0	291.6666667	6.666666667	26.31578947	28.57142857	0	292.1052632	21.95121951	0	63.15789474	0	155.9322034	0	55	0	0	229.6296296	289.5833333	37.5	51.66666667	0	0	283.3333333	0	0
ASV396	205.8823529	0	0	95.45454545	117.3913043	76.66666667	59.52380952	189.2857143	0	100	94.11764706	153.5714286	116.1290323	100	407.6923077	0	0	200	0	113.3333333	0	158.0645161	308.3333333	142.2222222	0	122.9166667	137.7777778	236.8421053	0	0	118.4210526	136.5853659	115.3846154	97.36842105	0	0	0	267.5	0	0	311.1111111	100	165.625	105	106.3829787	0	97.22222222	128.9473684	82.69230769
ASV397	0	0	219.4444444	136.3636364	0	473.3333333	26.19047619	50	130.3030303	0	276.4705882	0	12.90322581	0	700	668.1818182	78.125	165.3846154	127.0833333	410	228.2051282	325.8064516	83.33333333	308.8888889	1332	902.0833333	342.2222222	186.8421053	159.5238095	973.1707317	102.6315789	131.7073171	97.43589744	276.3157895	0	142.3728814	56.60377358	0	0	33.33333333	281.4814815	197.9166667	50	196.6666667	0	0	188.8888889	0	0
ASV398	864.7058824	1156.363636	513.8888889	484.0909091	1308.695652	986.6666667	1114.285714	657.1428571	666.6666667	923.255814	623.5294118	560.7142857	290.3225806	527.027027	930.7692308	345.4545455	493.75	546.1538462	39.58333333	233.3333333	135.8974359	174.1935484	425	288.8888889	1676	147.9166667	191.1111111	107.8947368	73.80952381	92.68292683	0	95.12195122	0	0	12.76595745	242.3728814	43.39622642	42.5	0	0	170.3703704	95.83333333	0	75	0	0	0	0	0
ASV399	0	134.5454545	147.2222222	104.5454545	0	480	259.5238095	0	342.4242424	216.2790698	205.8823529	178.5714286	0	202.7027027	584.6153846	0	225	234.6153846	35.41666667	160	84.61538462	61.29032258	408.3333333	131.1111111	256	43.75	28.88888889	57.89473684	0	280.4878049	121.0526316	0	58.97435897	100	38.29787234	137.2881356	56.60377358	57.5	28.84615385	27.08333333	0	70.83333333	65.625	36.66666667	0	0	272.2222222	126.3157895	38.46153846
ASV400	0	27.27272727	11.11111111	22.72727273	0	0	52.38095238	0	15.15151515	83.72093023	64.70588235	17.85714286	25.80645161	16.21621622	115.3846154	40.90909091	81.25	153.8461538	12.5	83.33333333	97.43589744	32.25806452	383.3333333	0	24	0	0	0	57.14285714	175.6097561	63.15789474	70.73170732	656.4102564	52.63157895	148.9361702	38.98305085	0	90	69.23076923	79.16666667	603.7037037	102.0833333	59.375	61.66666667	38.29787234	108.7719298	86.11111111	192.1052632	148.0769231
ASV401	335.2941176	423.6363636	308.3333333	193.1818182	665.2173913	183.3333333	483.3333333	621.4285714	163.6363636	348.8372093	326.4705882	346.4285714	161.2903226	140.5405405	615.3846154	90.90909091	450	642.3076923	45.83333333	76.66666667	141.025641	87.09677419	308.3333333	302.2222222	0	164.5833333	62.22222222	55.26315789	73.80952381	68.29268293	163.1578947	43.90243902	0	0	0	301.6949153	109.4339623	65	0	0	370.3703704	218.75	78.125	73.33333333	0	0	319.4444444	39.47368421	0
ASV402	1317.647059	363.6363636	127.7777778	495.4545455	1160.869565	1523.333333	1397.619048	971.4285714	863.6363636	604.6511628	397.0588235	817.8571429	396.7741935	808.1081081	0	0	125	373.0769231	43.75	193.3333333	135.8974359	125.8064516	270.8333333	180	0	114.5833333	100	57.89473684	0	0	100	0	92.30769231	139.4736842	21.27659574	54.23728814	96.22641509	117.5	28.84615385	0	470.3703704	175	121.875	71.66666667	12.76595745	0	163.8888889	73.68421053	0
ASV403	194.1176471	0	36.11111111	0	156.5217391	0	28.57142857	0	184.8484848	0	79.41176471	0	0	0	623.0769231	77.27272727	140.625	246.1538462	18.75	90	56.41025641	51.61290323	145.8333333	104.4444444	168	70.83333333	37.77777778	155.2631579	407.1428571	39.02439024	231.5789474	382.9268293	592.3076923	118.4210526	223.4042553	62.71186441	203.7735849	82.5	130.7692308	158.3333333	92.59259259	54.16666667	65.625	51.66666667	57.44680851	112.2807018	88.88888889	215.7894737	207.6923077
ASV404	235.2941176	120	113.8888889	134.0909091	256.5217391	133.3333333	230.952381	232.1428571	0	116.2790698	158.8235294	121.4285714	96.77419355	91.89189189	0	72.72727273	440.625	303.8461538	31.25	160	197.4358974	106.4516129	175	104.4444444	184	133.3333333	68.88888889	100	76.19047619	48.7804878	92.10526316	131.7073171	56.41025641	228.9473684	51.06382979	108.4745763	100	70	30.76923077	0	307.4074074	162.5	43.75	75	57.44680851	15.78947368	141.6666667	89.47368421	119.2307692
ASV405	423.5294118	36.36363636	58.33333333	129.5454545	265.2173913	63.33333333	73.80952381	217.8571429	187.8787879	37.20930233	61.76470588	157.1428571	109.6774194	83.78378378	507.6923077	0	90.625	250	45.83333333	70	179.4871795	158.0645161	75	140	160	75	26.66666667	213.1578947	352.3809524	60.97560976	276.3157895	319.5121951	484.6153846	52.63157895	146.8085106	55.93220339	75.47169811	62.5	67.30769231	27.08333333	277.7777778	112.5	62.5	51.66666667	76.59574468	0	86.11111111	63.15789474	82.69230769
ASV406	294.1176471	0	52.77777778	125	360.8695652	183.3333333	195.2380952	167.8571429	0	0	179.4117647	0	138.7096774	159.4594595	453.8461538	0	184.375	546.1538462	45.83333333	376.6666667	0	187.0967742	0	297.7777778	284	147.9166667	104.4444444	252.6315789	204.7619048	0	689.4736842	300	348.7179487	239.4736842	174.4680851	132.2033898	309.4339623	142.5	123.0769231	77.08333333	177.7777778	139.5833333	165.625	160	68.08510638	0	166.6666667	134.2105263	0
ASV407	600	61.81818182	0	270.4545455	165.2173913	190	61.9047619	232.1428571	215.1515152	53.48837209	88.23529412	360.7142857	225.8064516	221.6216216	0	0	93.75	123.0769231	0	83.33333333	115.3846154	67.74193548	41.66666667	0	100	56.25	33.33333333	186.8421053	173.8095238	31.70731707	126.3157895	380.4878049	300	81.57894737	46.80851064	50.84745763	152.8301887	260	26.92307692	39.58333333	0	87.5	84.375	113.3333333	72.34042553	0	0	94.73684211	44.23076923
ASV408	429.4117647	0	0	129.5454545	395.6521739	0	0	125	0	0	0	100	0	0	0	86.36363636	190.625	250	0	190	0	0	337.5	164.4444444	132	0	0	326.3157895	45.23809524	41.46341463	755.2631579	70.73170732	0	0	0	0	875.4716981	165	98.07692308	81.25	0	152.0833333	0	141.6666667	85.10638298	0	322.2222222	0	0
ASV409	288.2352941	47.27272727	0	152.2727273	230.4347826	86.66666667	92.85714286	250	93.93939394	137.2093023	82.35294118	164.2857143	61.29032258	108.1081081	284.6153846	0	140.625	184.6153846	35.41666667	113.3333333	43.58974359	203.2258065	958.3333333	102.2222222	112	91.66666667	144.4444444	94.73684211	47.61904762	0	134.2105263	229.2682927	110.2564103	0	170.212766	0	256.6037736	232.5	182.6923077	52.08333333	0	166.6666667	125	103.3333333	155.3191489	94.73684211	136.1111111	81.57894737	65.38461538
ASV410	0	70.90909091	88.88888889	134.0909091	178.2608696	0	107.1428571	96.42857143	124.2424242	104.6511628	150	210.7142857	209.6774194	0	438.4615385	50	96.875	230.7692308	0	56.66666667	107.6923077	135.483871	375	115.5555556	356	70.83333333	188.8888889	89.47368421	0	0	110.5263158	60.97560976	51.28205128	0	219.1489362	25.42372881	60.37735849	72.5	140.3846154	95.83333333	51.85185185	79.16666667	196.875	58.33333333	310.6382979	85.96491228	222.2222222	178.9473684	30.76923077
ASV411	876.4705882	538.1818182	69.44444444	325	769.5652174	3393.333333	738.0952381	450	2230.30303	1120.930233	120.5882353	550	264.516129	1978.378378	430.7692308	472.7272727	90.625	184.6153846	0	383.3333333	197.4358974	0	179.1666667	71.11111111	288	47.91666667	0	0	135.7142857	209.7560976	0	124.3902439	0	136.8421053	0	0	0	167.5	0	0	129.6296296	0	0	0	0	0	188.8888889	0	0
ASV412	117.6470588	21.81818182	36.11111111	43.18181818	143.4782609	46.66666667	35.71428571	50	93.93939394	0	97.05882353	0	0	64.86486486	138.4615385	86.36363636	209.375	234.6153846	0	120	38.46153846	187.0967742	91.66666667	100	176	162.5	53.33333333	34.21052632	207.1428571	109.7560976	263.1578947	160.9756098	123.0769231	121.0526316	178.7234043	57.62711864	264.1509434	190	94.23076923	50	125.9259259	77.08333333	0	105	46.80851064	15.78947368	97.22222222	165.7894737	96.15384615
ASV413	258.8235294	92.72727273	0	0	0	73.33333333	0	0	0	72.09302326	0	171.4285714	0	0	384.6153846	0	328.125	100	0	143.3333333	210.2564103	0	216.6666667	0	0	0	0	0	126.1904762	158.5365854	126.3157895	0	148.7179487	213.1578947	197.8723404	108.4745763	622.6415094	282.5	0	64.58333333	0	95.83333333	0	0	0	108.7719298	288.8888889	278.9473684	136.5384615
ASV414	0	0	0	0	0	0	0	0	0	72.09302326	0	0	0	0	0	0	0	0	0	0	0	0	0	0	0	0	0	0	0	0	0	0	82.05128205	0	123.4042553	0	0	0	53.84615385	37.5	0	0	0	0	234.0425532	149.122807	0	123.6842105	128.8461538
ASV415	194.1176471	38.18181818	88.88888889	113.6363636	447.826087	166.6666667	85.71428571	175	115.1515152	51.1627907	94.11764706	203.5714286	135.483871	151.3513514	153.8461538	59.09090909	128.125	323.0769231	20.83333333	220	200	145.1612903	145.8333333	200	708	170.8333333	48.88888889	157.8947368	197.6190476	75.6097561	571.0526316	148.7804878	256.4102564	110.5263158	31.91489362	44.06779661	56.60377358	225	51.92307692	29.16666667	103.7037037	177.0833333	190.625	108.3333333	87.23404255	0	61.11111111	73.68421053	119.2307692
ASV416	811.7647059	1063.636364	600	393.1818182	921.7391304	986.6666667	866.6666667	546.4285714	475.7575758	788.372093	473.5294118	360.7142857	222.5806452	424.3243243	576.9230769	295.4545455	521.875	338.4615385	20.83333333	170	284.6153846	209.6774194	104.1666667	264.4444444	2100	179.1666667	93.33333333	123.6842105	109.5238095	114.6341463	68.42105263	87.80487805	20.51282051	42.10526316	59.57446809	227.1186441	0	30	7.692307692	6.25	229.6296296	54.16666667	0	43.33333333	0	3.50877193	294.4444444	21.05263158	0
ASV417	0	0	30.55555556	0	0	0	0	0	0	16.27906977	20.58823529	0	0	43.24324324	0	0	12.5	61.53846154	16.66666667	0	41.02564103	0	29.16666667	8.888888889	0	37.5	0	0	19.04761905	0	21.05263158	24.3902439	0	36.84210526	29.78723404	8.474576271	0	400	15.38461538	920.8333333	77.77777778	33.33333333	0	33.33333333	17.0212766	7.01754386	25	336.8421053	94.23076923
ASV418	347.0588235	49.09090909	52.77777778	86.36363636	152.173913	0	119.047619	142.8571429	0	62.79069767	179.4117647	82.14285714	125.8064516	0	176.9230769	0	137.5	203.8461538	0	70	0	100	0	104.4444444	0	83.33333333	137.7777778	189.4736842	121.4285714	158.5365854	152.6315789	200	253.8461538	76.31578947	104.2553191	79.66101695	69.81132075	52.5	90.38461538	54.16666667	292.5925926	79.16666667	215.625	60	38.29787234	0	277.7777778	286.8421053	73.07692308
ASV419	0	14.54545455	58.33333333	68.18181818	60.86956522	53.33333333	57.14285714	53.57142857	96.96969697	16.27906977	141.1764706	75	48.38709677	37.83783784	323.0769231	136.3636364	309.375	192.3076923	33.33333333	376.6666667	146.1538462	177.4193548	191.6666667	124.4444444	616	97.91666667	320	100	145.2380952	65.85365854	89.47368421	414.6341463	128.2051282	94.73684211	85.10638298	55.93220339	0	112.5	53.84615385	0	181.4814815	312.5	228.125	86.66666667	0	14.03508772	77.77777778	78.94736842	17.30769231
ASV420	270.5882353	65.45454545	144.4444444	20.45454545	0	66.66666667	92.85714286	0	130.3030303	0	141.1764706	146.4285714	122.5806452	0	392.3076923	181.8181818	190.625	161.5384615	47.91666667	103.3333333	76.92307692	112.9032258	100	117.7777778	396	162.5	162.2222222	200	111.9047619	95.12195122	60.52631579	148.7804878	97.43589744	100	95.74468085	89.83050847	233.9622642	87.5	46.15384615	62.5	266.6666667	164.5833333	121.875	53.33333333	63.82978723	40.35087719	0	131.5789474	69.23076923
ASV421	452.9411765	45.45454545	52.77777778	159.0909091	200	106.6666667	95.23809524	164.2857143	124.2424242	102.3255814	100	107.1428571	106.4516129	118.9189189	284.6153846	72.72727273	150	211.5384615	37.5	66.66666667	135.8974359	170.9677419	512.5	55.55555556	248	91.66666667	117.7777778	207.8947368	107.1428571	39.02439024	121.0526316	234.1463415	141.025641	57.89473684	46.80851064	30.50847458	107.5471698	195	55.76923077	47.91666667	155.5555556	110.4166667	40.625	86.66666667	129.787234	49.12280702	33.33333333	42.10526316	51.92307692
ASV422	117.6470588	390.9090909	358.3333333	0	495.6521739	103.3333333	421.4285714	250	72.72727273	381.3953488	320.5882353	0	0	0	923.0769231	0	550	653.8461538	0	53.33333333	0	0	325	215.5555556	0	120.8333333	0	0	0	29.26829268	189.4736842	53.65853659	0	0	0	250.8474576	0	0	0	0	425.9259259	179.1666667	0	0	0	0	377.7777778	0	0
ASV423	364.7058824	87.27272727	0	159.0909091	204.3478261	0	0	260.7142857	0	0	0	300	241.9354839	116.2162162	0	0	125	0	0	110	128.2051282	148.3870968	0	108.8888889	0	141.6666667	0	160.5263158	0	0	239.4736842	212.195122	164.1025641	160.5263158	104.2553191	120.3389831	0	92.5	165.3846154	0	0	125	140.625	123.3333333	136.1702128	71.92982456	0	276.3157895	0
ASV424	729.4117647	127.2727273	0	409.0909091	443.4782609	433.3333333	169.047619	439.2857143	627.2727273	323.255814	0	410.7142857	225.8064516	424.3243243	361.5384615	0	150	300	0	253.3333333	189.7435897	525.8064516	370.8333333	253.3333333	748	275	0	344.7368421	0	0	118.4210526	151.2195122	138.4615385	136.8421053	110.6382979	0	133.9622642	130	0	0	225.9259259	129.1666667	290.625	180	0	0	155.5555556	0	0
ASV425	0	249.0909091	247.2222222	43.18181818	517.3913043	0	221.4285714	189.2857143	0	155.8139535	223.5294118	35.71428571	0	0	592.3076923	18.18181818	415.625	346.1538462	14.58333333	0	17.94871795	0	250	244.4444444	32	93.75	13.33333333	26.31578947	0	0	163.1578947	14.63414634	0	0	0	138.9830508	0	0	0	45.83333333	251.8518519	112.5	0	35	0	0	163.8888889	0	0
ASV426	141.1764706	30.90909091	166.6666667	59.09090909	0	86.66666667	78.57142857	160.7142857	54.54545455	0	191.1764706	225	135.483871	45.94594595	461.5384615	109.0909091	162.5	338.4615385	33.33333333	506.6666667	200	141.9354839	0	142.2222222	124	143.75	408.8888889	165.7894737	61.9047619	46.34146341	94.73684211	80.48780488	205.1282051	57.89473684	153.1914894	37.28813559	90.56603774	177.5	48.07692308	45.83333333	140.7407407	77.08333333	75	58.33333333	117.0212766	0	33.33333333	100	94.23076923
ASV427	923.5294118	143.6363636	0	234.0909091	417.3913043	196.6666667	147.6190476	557.1428571	133.3333333	134.8837209	0	639.2857143	251.6129032	113.5135135	353.8461538	0	246.875	0	72.91666667	273.3333333	0	145.1612903	225	153.3333333	0	175	157.7777778	134.2105263	0	0	326.3157895	192.6829268	235.8974359	181.5789474	0	0	179.245283	0	0	0	0	200	0	86.66666667	0	0	0	0	105.7692308
ASV428	805.8823529	116.3636364	88.88888889	143.1818182	334.7826087	150	92.85714286	471.4285714	133.3333333	55.81395349	79.41176471	346.4285714	261.2903226	124.3243243	0	0	365.625	184.6153846	0	60	0	112.9032258	0	68.88888889	136	106.25	0	110.5263158	138.0952381	80.48780488	84.21052632	126.8292683	156.4102564	150	85.10638298	142.3728814	264.1509434	80	78.84615385	0	200	133.3333333	137.5	50	125.5319149	42.10526316	77.77777778	171.0526316	0
ASV429	617.6470588	105.4545455	102.7777778	236.3636364	673.9130435	156.6666667	192.8571429	557.1428571	93.93939394	146.5116279	111.7647059	710.7142857	161.2903226	116.2162162	276.9230769	81.81818182	153.125	134.6153846	33.33333333	46.66666667	97.43589744	174.1935484	108.3333333	135.5555556	88	175	177.7777778	197.3684211	61.9047619	117.0731707	131.5789474	0	105.1282051	136.8421053	119.1489362	69.49152542	73.58490566	50	38.46153846	22.91666667	322.2222222	97.91666667	56.25	65	65.95744681	47.36842105	83.33333333	105.2631579	38.46153846
ASV430	0	0	0	0	0	0	0	0	0	0	0	28.57142857	0	0	0	0	0	0	0	0	0	0	0	0	0	0	0	0	0	0	0	0	0	26.31578947	0	0	0	25	0	0	0	0	0	0	0	29.8245614	0	34.21052632	0
ASV431	511.7647059	63.63636364	55.55555556	284.0909091	304.3478261	210	161.9047619	342.8571429	115.1515152	81.39534884	94.11764706	264.2857143	203.2258065	94.59459459	123.0769231	72.72727273	65.625	111.5384615	0	423.3333333	66.66666667	103.2258065	95.83333333	64.44444444	76	127.0833333	40	55.26315789	197.6190476	87.80487805	107.8947368	275.6097561	274.3589744	71.05263158	131.9148936	44.06779661	132.0754717	112.5	73.07692308	43.75	48.14814815	89.58333333	59.375	88.33333333	172.3404255	36.84210526	30.55555556	97.36842105	0
ASV432	0	0	0	0	0	0	0	0	0	0	0	0	0	0	0	0	0	0	0	0	0	0	0	0	0	0	0	0	0	0	0	0	0	0	0	0	0	0	0	0	0	0	0	0	246.8085106	115.7894737	0	76.31578947	84.61538462
ASV433	141.1764706	0	0	36.36363636	86.95652174	63.33333333	35.71428571	121.4285714	30.3030303	18.60465116	58.82352941	125	61.29032258	75.67567568	138.4615385	40.90909091	50	92.30769231	27.08333333	40	92.30769231	0	20.83333333	51.11111111	100	125	195.5555556	76.31578947	252.3809524	85.36585366	0	65.85365854	212.8205128	402.6315789	125.5319149	44.06779661	49.05660377	35	115.3846154	6.25	422.2222222	27.08333333	100	0	78.72340426	57.89473684	52.77777778	76.31578947	86.53846154
ASV434	611.7647059	150.9090909	130.5555556	352.2727273	521.7391304	183.3333333	233.3333333	557.1428571	196.969697	86.04651163	197.0588235	339.2857143	319.3548387	240.5405405	0	0	0	346.1538462	0	0	202.5641026	0	158.3333333	0	0	0	82.22222222	139.4736842	88.0952381	95.12195122	0	217.0731707	243.5897436	373.6842105	0	152.5423729	135.8490566	167.5	119.2307692	0	177.7777778	291.6666667	0	120	0	0	0	0	0
ASV435	382.3529412	50.90909091	0	93.18181818	230.4347826	66.66666667	64.28571429	175	0	39.53488372	0	232.1428571	151.6129032	105.4054054	176.9230769	0	109.375	176.9230769	0	0	0	0	104.1666667	75.55555556	0	75	0	150	54.76190476	82.92682927	181.5789474	146.3414634	302.5641026	139.4736842	65.95744681	67.79661017	107.5471698	50	57.69230769	50	148.1481481	108.3333333	0	0	61.70212766	49.12280702	161.1111111	118.4210526	126.9230769
ASV436	88.23529412	14.54545455	36.11111111	50	43.47826087	50	59.52380952	14.28571429	106.0606061	18.60465116	64.70588235	60.71428571	19.35483871	45.94594595	223.0769231	0	71.875	80.76923077	14.58333333	26.66666667	87.17948718	103.2258065	25	42.22222222	328	29.16666667	68.88888889	50	59.52380952	12.19512195	55.26315789	24.3902439	15.38461538	18.42105263	0	22.03389831	45.28301887	15	11.53846154	16.66666667	66.66666667	16.66666667	0	56.66666667	10.63829787	14.03508772	158.3333333	26.31578947	21.15384615
ASV437	0	0	0	0	0	0	0	164.2857143	0	0	138.2352941	0	0	0	538.4615385	181.8181818	228.125	192.3076923	81.25	316.6666667	0	241.9354839	0	146.6666667	308	214.5833333	0	368.4210526	54.76190476	0	223.6842105	197.5609756	182.0512821	0	85.10638298	0	92.45283019	117.5	0	87.5	0	154.1666667	171.875	58.33333333	138.2978723	43.85964912	152.7777778	223.6842105	194.2307692
ASV438	0	0	13.88888889	0	0	0	0	0	0	0	0	0	0	0	0	0	0	0	0	0	256.4102564	0	0	0	0	16.66666667	6.666666667	0	0	0	0	0	0	0	57.44680851	0	0	0	0	39.58333333	0	0	0	0	0	0	0	0	63.46153846
ASV439	352.9411765	96.36363636	0	129.5454545	286.9565217	780	197.6190476	321.4285714	309.0909091	255.8139535	67.64705882	239.2857143	106.4516129	416.2162162	315.3846154	136.3636364	0	100	0	110	74.35897436	0	75	91.11111111	176	93.75	28.88888889	42.10526316	66.66666667	65.85365854	147.3684211	80.48780488	48.71794872	50	34.04255319	28.81355932	22.64150943	37.5	36.53846154	29.16666667	114.8148148	62.5	0	56.66666667	55.31914894	66.66666667	88.88888889	23.68421053	0
ASV440	0	0	0	52.27272727	0	0	0	0	0	0	0	0	0	0	0	0	0	0	0	0	0	35.48387097	0	0	0	0	0	0	0	0	0	0	0	0	234.0425532	0	0	0	150	77.08333333	0	0	0	75	182.9787234	264.9122807	0	236.8421053	696.1538462
ASV441	176.4705882	105.4545455	238.8888889	186.3636364	134.7826087	73.33333333	104.7619048	142.8571429	84.84848485	44.18604651	179.4117647	160.7142857	154.8387097	240.5405405	453.8461538	109.0909091	290.625	261.5384615	60.41666667	166.6666667	207.6923077	606.4516129	112.5	180	280	250	226.6666667	160.5263158	47.61904762	0	168.4210526	56.09756098	161.5384615	265.7894737	76.59574468	123.7288136	116.9811321	152.5	32.69230769	0	174.0740741	141.6666667	131.25	96.66666667	0	40.35087719	69.44444444	97.36842105	48.07692308
ASV442	294.1176471	36.36363636	113.8888889	0	52.17391304	36.66666667	52.38095238	0	0	0	138.2352941	0	0	59.45945946	323.0769231	0	131.25	203.8461538	35.41666667	40	56.41025641	122.5806452	83.33333333	131.1111111	104	160.4166667	35.55555556	536.8421053	40.47619048	51.2195122	60.52631579	92.68292683	146.1538462	218.4210526	102.1276596	74.57627119	67.9245283	62.5	59.61538462	43.75	237.037037	72.91666667	87.5	95	76.59574468	56.14035088	80.55555556	213.1578947	0
ASV443	11.76470588	0	0	34.09090909	0	36.66666667	0	0	72.72727273	0	0	0	22.58064516	0	0	0	21.875	34.61538462	4.166666667	500	0	25.80645161	0	0	24	0	0	0	0	70.73170732	13.15789474	21.95121951	0	0	242.5531915	0	0	10	457.6923077	131.25	0	10.41666667	81.25	91.66666667	721.2765957	852.6315789	0	423.6842105	771.1538462
ASV444	0	67.27272727	0	0	0	53.33333333	73.80952381	150	90.90909091	76.74418605	105.8823529	150	0	113.5135135	307.6923077	0	153.125	238.4615385	0	0	87.17948718	0	166.6666667	60	0	62.5	115.5555556	76.31578947	147.6190476	90.24390244	0	75.6097561	217.9487179	152.6315789	136.1702128	62.71186441	50.94339623	42.5	151.9230769	43.75	377.7777778	70.83333333	0	71.66666667	34.04255319	35.0877193	613.8888889	328.9473684	48.07692308
ASV445	664.7058824	165.4545455	50	279.5454545	634.7826087	536.6666667	554.7619048	675	378.7878788	216.2790698	161.7647059	639.2857143	222.5806452	281.0810811	107.6923077	109.0909091	68.75	200	22.91666667	100	58.97435897	112.9032258	91.66666667	100	92	139.5833333	91.11111111	128.9473684	71.42857143	87.80487805	102.6315789	124.3902439	194.8717949	89.47368421	100	47.45762712	122.6415094	52.5	55.76923077	29.16666667	170.3703704	93.75	56.25	43.33333333	85.10638298	24.56140351	63.88888889	68.42105263	38.46153846
ASV446	0	14.54545455	44.44444444	0	47.82608696	0	11.9047619	35.71428571	0	25.58139535	58.82352941	78.57142857	25.80645161	56.75675676	253.8461538	50	103.125	157.6923077	33.33333333	103.3333333	94.87179487	41.93548387	366.6666667	51.11111111	144	77.08333333	166.6666667	55.26315789	21.42857143	26.82926829	81.57894737	48.7804878	682.0512821	207.8947368	36.17021277	33.89830508	0	70	13.46153846	33.33333333	77.77777778	260.4166667	168.75	80	51.06382979	14.03508772	58.33333333	44.73684211	0
ASV447	688.2352941	1347.272727	600	520.4545455	800	1016.666667	695.2380952	364.2857143	463.6363636	1081.395349	226.4705882	503.5714286	177.4193548	359.4594595	1023.076923	227.2727273	728.125	253.8461538	27.08333333	156.6666667	176.9230769	103.2258065	704.1666667	168.8888889	1104	68.75	55.55555556	39.47368421	54.76190476	87.80487805	60.52631579	75.6097561	7.692307692	13.15789474	0	257.6271186	0	25	0	0	181.4814815	58.33333333	34.375	50	0	0	163.8888889	5.263157895	0
ASV448	488.2352941	85.45454545	88.88888889	252.2727273	282.6086957	110	73.80952381	500	154.5454545	86.04651163	100	446.4285714	187.0967742	110.8108108	261.5384615	0	171.875	123.0769231	29.16666667	56.66666667	61.53846154	103.2258065	120.8333333	62.22222222	100	145.8333333	375.5555556	242.1052632	78.57142857	14.63414634	28.94736842	51.2195122	51.28205128	55.26315789	72.34042553	40.6779661	43.39622642	35	50	29.16666667	62.96296296	122.9166667	40.625	76.66666667	51.06382979	19.29824561	69.44444444	123.6842105	28.84615385
ASV449	147.0588235	0	47.22222222	27.27272727	130.4347826	0	0	0	163.6363636	0	29.41176471	0	32.25806452	75.67567568	146.1538462	0	93.75	176.9230769	0	113.3333333	156.4102564	87.09677419	54.16666667	64.44444444	188	18.75	0	107.8947368	447.6190476	39.02439024	352.6315789	360.9756098	279.4871795	36.84210526	48.93617021	44.06779661	194.3396226	305	34.61538462	18.75	107.4074074	87.5	75	66.66666667	38.29787234	10.52631579	41.66666667	21.05263158	25
ASV450	23.52941176	0	27.77777778	11.36363636	52.17391304	53.33333333	0	0	21.21212121	20.93023256	29.41176471	0	51.61290323	0	76.92307692	0	46.875	0	37.5	23.33333333	33.33333333	0	154.1666667	0	128	0	0	0	21.42857143	85.36585366	0	12.19512195	30.76923077	71.05263158	100	28.81355932	16.98113208	27.5	0	0	0	18.75	162.5	21.66666667	27.65957447	75.43859649	36.11111111	0	36.53846154
ASV451	0	0	158.3333333	0	0	0	0	57.14285714	27.27272727	0	250	317.8571429	25.80645161	0	315.3846154	222.7272727	68.75	50	58.33333333	133.3333333	102.5641026	206.4516129	0	124.4444444	376	135.4166667	1288.888889	68.42105263	0	0	18.42105263	48.7804878	0	0	227.6595745	0	0	22.5	140.3846154	33.33333333	0	400	21.875	35	42.55319149	64.9122807	0	192.1052632	371.1538462
ASV452	0	0	0	0	0	0	0	0	0	0	0	0	0	0	0	0	0	0	0	0	0	0	0	0	0	0	0	0	0	0	0	0	0	0	0	0	0	0	0	0	0	0	0	0	0	0	0	0	0
ASV453	547.0588235	47.27272727	69.44444444	234.0909091	352.173913	123.3333333	157.1428571	442.8571429	96.96969697	120.9302326	120.5882353	371.4285714	183.8709677	124.3243243	161.5384615	63.63636364	68.75	57.69230769	0	60	66.66666667	112.9032258	0	77.77777778	108	137.5	162.2222222	189.4736842	21.42857143	21.95121951	65.78947368	12.19512195	51.28205128	139.4736842	163.8297872	35.59322034	64.1509434	35	48.07692308	41.66666667	140.7407407	97.91666667	46.875	65	125.5319149	56.14035088	44.44444444	110.5263158	55.76923077
ASV454	776.4705882	207.2727273	0	277.2727273	343.4782609	2153.333333	757.1428571	428.5714286	1648.484848	1130.232558	150	489.2857143	216.1290323	1181.081081	515.3846154	400	0	196.1538462	0	363.3333333	56.41025641	32.25806452	204.1666667	44.44444444	240	70.83333333	140	23.68421053	128.5714286	148.7804878	10.52631579	131.7073171	174.3589744	94.73684211	29.78723404	0	16.98113208	67.5	23.07692308	6.25	125.9259259	31.25	18.75	11.66666667	17.0212766	0	86.11111111	18.42105263	15.38461538
ASV455	0	0	50	40.90909091	178.2608696	0	0	0	0	0	126.4705882	85.71428571	0	75.67567568	130.7692308	140.9090909	81.25	111.5384615	33.33333333	80	94.87179487	100	54.16666667	122.2222222	176	93.75	122.2222222	239.4736842	152.3809524	114.6341463	228.9473684	68.29268293	79.48717949	128.9473684	25.53191489	59.3220339	84.90566038	0	63.46153846	0	411.1111111	68.75	34.375	45	0	17.54385965	58.33333333	113.1578947	40.38461538
ASV456	0	0	0	6.818181818	0	0	0	0	0	0	0	0	0	0	0	0	9.375	7.692307692	0	0	0	0	0	0	0	0	0	0	0	0	0	0	0	0	351.0638298	0	0	0	673.0769231	154.1666667	0	0	9.375	68.33333333	925.5319149	1414.035088	0	507.8947368	655.7692308
ASV457	0	0	138.8888889	0	0	0	0	0	109.0909091	0	182.3529412	164.2857143	0	0	353.8461538	122.7272727	0	0	39.58333333	0	87.17948718	135.483871	0	142.2222222	956	127.0833333	417.7777778	65.78947368	69.04761905	0	0	70.73170732	41.02564103	0	157.4468085	30.50847458	0	0	42.30769231	0	0	0	0	0	0	0	0	47.36842105	0
ASV458	0	43.63636364	77.77777778	72.72727273	156.5217391	100	45.23809524	228.5714286	81.81818182	30.23255814	117.6470588	96.42857143	54.83870968	67.56756757	215.3846154	86.36363636	143.75	115.3846154	14.58333333	66.66666667	82.05128205	77.41935484	112.5	124.4444444	180	100	84.44444444	257.8947368	152.3809524	73.17073171	194.7368421	248.7804878	123.0769231	139.4736842	34.04255319	69.49152542	60.37735849	57.5	57.69230769	0	125.9259259	118.75	0	56.66666667	25.53191489	45.61403509	83.33333333	157.8947368	32.69230769
ASV459	0	0	0	0	0	680	0	7.142857143	0	0	0	0	0	0	0	327.2727273	0	0	0	386.6666667	0	0	0	0	0	0	0	0	135.7142857	3851.219512	0	0	74.35897436	78.94736842	29.78723404	150.8474576	0	0	57.69230769	0	211.1111111	0	0	0	582.9787234	35.0877193	152.7777778	23.68421053	55.76923077
ASV460	211.7647059	54.54545455	72.22222222	90.90909091	182.6086957	96.66666667	69.04761905	103.5714286	169.6969697	34.88372093	114.7058824	75	48.38709677	72.97297297	123.0769231	95.45454545	228.125	138.4615385	0	113.3333333	25.64102564	125.8064516	45.83333333	108.8888889	128	79.16666667	26.66666667	278.9473684	88.0952381	63.41463415	139.4736842	82.92682927	271.7948718	123.6842105	185.106383	54.23728814	233.9622642	77.5	40.38461538	52.08333333	159.2592593	83.33333333	112.5	61.66666667	40.42553191	21.05263158	19.44444444	118.4210526	101.9230769
ASV461	647.0588235	107.2727273	150	377.2727273	430.4347826	170	192.8571429	425	0	102.3255814	223.5294118	585.7142857	267.7419355	0	0	0	315.625	192.3076923	0	0	0	125.8064516	470.8333333	200	292	129.1666667	222.2222222	273.6842105	88.0952381	0	176.3157895	178.0487805	161.5384615	94.73684211	63.82978723	86.44067797	143.3962264	0	138.4615385	0	374.0740741	183.3333333	0	113.3333333	0	0	0	189.4736842	0
ASV462	11.76470588	9.090909091	0	0	0	0	0	0	0	0	0	0	0	0	0	0	9.375	0	0	0	0	0	0	0	0	0	0	0	0	0	0	0	0	0	163.8297872	0	0	0	350	104.1666667	0	0	0	45	448.9361702	768.4210526	0	381.5789474	236.5384615
ASV463	205.8823529	21.81818182	30.55555556	0	130.4347826	66.66666667	0	10.71428571	60.60606061	27.90697674	52.94117647	42.85714286	54.83870968	0	238.4615385	59.09090909	131.25	92.30769231	29.16666667	73.33333333	56.41025641	41.93548387	75	122.2222222	120	77.08333333	88.88888889	344.7368421	128.5714286	90.24390244	192.1052632	243.902439	333.3333333	34.21052632	80.85106383	38.98305085	233.9622642	50	88.46153846	14.58333333	48.14814815	95.83333333	143.75	61.66666667	142.5531915	17.54385965	150	86.84210526	46.15384615
ASV464	0	0	0	0	0	0	0	0	0	0	0	0	0	0	0	0	150	0	0	0	0	0	0	0	0	0	0	0	0	0	0	0	0	0	53.19148936	0	0	0	0	0	0	0	0	0	0	0	0	78.94736842	86.53846154
ASV465	100	20	47.22222222	43.18181818	0	26.66666667	45.23809524	67.85714286	21.21212121	25.58139535	76.47058824	121.4285714	48.38709677	64.86486486	100	0	109.375	123.0769231	10.41666667	56.66666667	97.43589744	122.5806452	41.66666667	80	60	131.25	95.55555556	136.8421053	28.57142857	29.26829268	39.47368421	0	64.1025641	168.4210526	78.72340426	28.81355932	35.8490566	65	80.76923077	35.41666667	96.2962963	127.0833333	0	50	12.76595745	0	77.77777778	155.2631579	0
ASV466	288.2352941	0	155.5555556	104.5454545	204.3478261	116.6666667	114.2857143	225	112.1212121	65.11627907	211.7647059	117.8571429	0	0	392.3076923	150	168.75	300	0	176.6666667	100	87.09677419	312.5	146.6666667	100	202.0833333	113.3333333	78.94736842	95.23809524	100	402.6315789	200	110.2564103	78.94736842	0	0	49.05660377	122.5	59.61538462	60.41666667	122.2222222	141.6666667	56.25	78.33333333	40.42553191	0	0	123.6842105	28.84615385
ASV467	364.7058824	70.90909091	80.55555556	172.7272727	221.7391304	136.6666667	114.2857143	335.7142857	112.1212121	130.2325581	120.5882353	467.8571429	216.1290323	97.2972973	338.4615385	104.5454545	156.25	261.5384615	47.91666667	83.33333333	46.15384615	183.8709677	754.1666667	157.7777778	140	110.4166667	288.8888889	155.2631579	50	31.70731707	115.7894737	146.3414634	87.17948718	94.73684211	25.53191489	45.76271186	81.13207547	87.5	40.38461538	52.08333333	225.9259259	127.0833333	62.5	76.66666667	74.46808511	47.36842105	130.5555556	92.10526316	30.76923077
ASV468	541.1764706	210.9090909	66.66666667	209.0909091	400	530	400	403.5714286	433.3333333	283.7209302	102.9411765	442.8571429	129.0322581	459.4594595	276.9230769	118.1818182	84.375	361.5384615	31.25	166.6666667	102.5641026	77.41935484	216.6666667	142.2222222	80	131.25	86.66666667	168.4210526	21.42857143	73.17073171	150	43.90243902	28.20512821	44.73684211	157.4468085	18.6440678	109.4339623	125	92.30769231	41.66666667	122.2222222	70.83333333	150	45	174.4680851	73.68421053	72.22222222	55.26315789	105.7692308
ASV469	0	0	0	0	0	0	0	0	0	0	0	0	0	0	0	0	0	0	0	0	0	0	0	0	0	0	0	0	0	0	0	0	0	0	304.2553191	0	0	0	844.2307692	220.8333333	0	0	0	26.66666667	1421.276596	1271.929825	0	515.7894737	484.6153846
ASV470	235.2941176	16.36363636	27.77777778	65.90909091	139.1304348	0	30.95238095	25	36.36363636	37.20930233	55.88235294	28.57142857	19.35483871	91.89189189	176.9230769	54.54545455	162.5	234.6153846	29.16666667	150	174.3589744	77.41935484	387.5	86.66666667	88	29.16666667	35.55555556	94.73684211	76.19047619	56.09756098	171.0526316	231.7073171	135.8974359	363.1578947	176.5957447	54.23728814	513.2075472	125	101.9230769	37.5	211.1111111	54.16666667	84.375	148.3333333	0	28.07017544	91.66666667	176.3157895	73.07692308
ASV471	88.23529412	29.09090909	47.22222222	97.72727273	130.4347826	50	50	57.14285714	63.63636364	0	61.76470588	135.7142857	45.16129032	59.45945946	176.9230769	63.63636364	112.5	157.6923077	18.75	86.66666667	87.17948718	154.8387097	58.33333333	62.22222222	76	112.5	120	115.7894737	78.57142857	58.53658537	192.1052632	182.9268293	151.2820513	71.05263158	72.34042553	61.01694915	118.8679245	137.5	50	20.83333333	40.74074074	79.16666667	0	55	17.0212766	0	19.44444444	147.3684211	32.69230769
ASV472	0	0	0	0	0	0	0	0	0	0	0	0	0	0	0	0	0	0	0	0	0	0	0	0	0	0	0	0	0	0	0	0	82.05128205	0	0	0	0	0	0	0	0	0	0	0	0	0	0	0	0
ASV473	0	0	0	0	0	0	0	0	0	0	0	0	0	0	0	0	0	0	0	0	0	0	0	0	0	0	0	0	0	0	0	0	0	0	87.23404255	11.86440678	0	0	50	41.66666667	0	0	0	10	0	10.52631579	0	78.94736842	42.30769231
ASV474	935.2941176	167.2727273	30.55555556	461.3636364	786.9565217	356.6666667	226.1904762	914.2857143	330.3030303	179.0697674	73.52941176	807.1428571	325.8064516	348.6486486	200	100	75	126.9230769	37.5	93.33333333	87.17948718	129.0322581	129.1666667	186.6666667	76	187.5	126.6666667	207.8947368	47.61904762	56.09756098	252.6315789	58.53658537	56.41025641	52.63157895	72.34042553	38.98305085	103.7735849	72.5	11.53846154	0	77.77777778	266.6666667	128.125	125	34.04255319	15.78947368	36.11111111	50	17.30769231
ASV475	276.4705882	38.18181818	72.22222222	75	108.6956522	50	78.57142857	175	54.54545455	48.8372093	50	121.4285714	64.51612903	81.08108108	192.3076923	86.36363636	146.875	196.1538462	22.91666667	73.33333333	69.23076923	100	133.3333333	68.88888889	148	141.6666667	71.11111111	160.5263158	61.9047619	53.65853659	81.57894737	253.6585366	15.38461538	221.0526316	129.787234	61.01694915	379.245283	75	44.23076923	33.33333333	159.2592593	256.25	34.375	88.33333333	27.65957447	24.56140351	144.4444444	63.15789474	0
ASV476	35.29411765	0	0	0	21.73913043	0	28.57142857	0	12.12121212	6.976744186	161.7647059	32.14285714	0	27.02702703	876.9230769	0	43.75	230.7692308	0	30	189.7435897	393.5483871	91.66666667	97.77777778	452	66.66666667	155.5555556	34.21052632	21.42857143	43.90243902	84.21052632	21.95121951	174.3589744	460.5263158	76.59574468	45.76271186	98.11320755	67.5	48.07692308	0	1259.259259	20.83333333	171.875	15	0	49.12280702	47.22222222	57.89473684	51.92307692
ASV477	0	0	50	0	0	133.3333333	0	0	0	93.02325581	0	0	0	0	0	0	0	0	0	210	117.9487179	0	125	0	0	0	0	0	40.47619048	258.5365854	0	0	100	76.31578947	0	64.40677966	0	0	0	0	125.9259259	0	0	0	0	0	927.7777778	0	0
ASV478	276.4705882	127.2727273	0	250	252.173913	180	173.8095238	342.8571429	118.1818182	102.3255814	0	250	151.6129032	156.7567568	0	0	203.125	153.8461538	0	146.6666667	0	125.8064516	95.83333333	111.1111111	72	89.58333333	51.11111111	52.63157895	0	146.3414634	128.9473684	87.80487805	53.84615385	157.8947368	114.893617	55.93220339	405.6603774	85	32.69230769	20.83333333	59.25925926	143.75	0	88.33333333	57.44680851	0	0	89.47368421	0
ASV479	517.6470588	241.8181818	147.2222222	131.8181818	365.2173913	200	261.9047619	271.4285714	139.3939394	216.2790698	244.1176471	0	141.9354839	108.1081081	746.1538462	0	237.5	0	0	0	0	164.516129	266.6666667	164.4444444	0	160.4166667	0	63.15789474	0	0	115.7894737	0	0	0	36.17021277	152.5423729	0	0	0	0	225.9259259	127.0833333	0	0	0	0	280.5555556	0	25
ASV480	447.0588235	189.0909091	119.4444444	229.5454545	426.0869565	386.6666667	211.9047619	153.5714286	227.2727273	158.1395349	0	175	0	124.3243243	0	168.1818182	278.125	246.1538462	0	220	0	0	179.1666667	144.4444444	0	0	0	86.84210526	45.23809524	87.80487805	328.9473684	134.1463415	146.1538462	0	82.9787234	83.05084746	135.8490566	107.5	100	33.33333333	77.77777778	100	125	66.66666667	0	0	55.55555556	107.8947368	40.38461538
ASV481	335.2941176	74.54545455	0	54.54545455	165.2173913	53.33333333	95.23809524	178.5714286	63.63636364	113.9534884	79.41176471	114.2857143	119.3548387	89.18918919	323.0769231	0	153.125	126.9230769	31.25	110	38.46153846	58.06451613	483.3333333	93.33333333	112	81.25	140	42.10526316	57.14285714	0	81.57894737	202.4390244	238.4615385	44.73684211	106.3829787	38.98305085	62.26415094	65	76.92307692	31.25	151.8518519	118.75	118.75	45	29.78723404	80.70175439	72.22222222	84.21052632	78.84615385
ASV482	311.7647059	85.45454545	0	218.1818182	169.5652174	0	173.8095238	185.7142857	0	0	258.8235294	300	0	0	230.7692308	0	262.5	180.7692308	0	0	135.8974359	0	0	0	0	0	0	102.6315789	76.19047619	0	0	0	89.74358974	0	151.0638298	105.0847458	96.22641509	0	0	0	355.5555556	0	0	85	0	0	0	131.5789474	0
ASV483	152.9411765	0	0	0	82.60869565	0	0	0	48.48484848	0	20.58823529	0	0	0	46.15384615	0	46.875	92.30769231	0	43.33333333	33.33333333	0	75	33.33333333	112	33.33333333	0	18.42105263	50	0	202.6315789	63.41463415	161.5384615	13.15789474	29.78723404	0	247.1698113	55	13.46153846	18.75	37.03703704	43.75	9.375	15	51.06382979	0	27.77777778	57.89473684	5.769230769
ASV484	0	10.90909091	75	0	534.7826087	6.666666667	0	28.57142857	133.3333333	9.302325581	70.58823529	0	12.90322581	0	615.3846154	63.63636364	231.25	373.0769231	41.66666667	216.6666667	61.53846154	83.87096774	275	271.1111111	416	250	26.66666667	0	119.047619	0	1081.578947	541.4634146	112.8205128	65.78947368	80.85106383	37.28813559	39.62264151	92.5	71.15384615	50	0	193.75	100	90	93.61702128	7.01754386	0	92.10526316	0
ASV485	535.2941176	69.09090909	50	231.8181818	282.6086957	120	80.95238095	371.4285714	187.8787879	88.37209302	155.8823529	367.8571429	183.8709677	102.7027027	207.6923077	86.36363636	68.75	111.5384615	41.66666667	100	120.5128205	283.8709677	245.8333333	131.1111111	132	160.4166667	48.88888889	78.94736842	111.9047619	78.04878049	171.0526316	58.53658537	138.4615385	115.7894737	55.31914894	67.79661017	64.1509434	147.5	73.07692308	0	133.3333333	102.0833333	37.5	68.33333333	57.44680851	17.54385965	202.7777778	65.78947368	40.38461538
ASV486	0	16.36363636	61.11111111	47.72727273	0	0	0	0	72.72727273	0	126.4705882	0	0	0	253.8461538	0	125	88.46153846	39.58333333	0	115.3846154	0	0	0	0	129.1666667	0	0	126.1904762	0	155.2631579	85.36585366	305.1282051	78.94736842	0	118.6440678	118.8679245	0	86.53846154	0	37.03703704	104.1666667	0	23.33333333	82.9787234	42.10526316	75	289.4736842	155.7692308
ASV487	0	0	80.55555556	0	0	0	0	0	42.42424242	0	129.4117647	142.8571429	80.64516129	0	153.8461538	90.90909091	37.5	61.53846154	168.75	20	61.53846154	93.5483871	41.66666667	71.11111111	116	35.41666667	497.7777778	39.47368421	23.80952381	0	0	348.7804878	0	0	23.40425532	0	0	25	17.30769231	14.58333333	0	18.75	81.25	18.33333333	31.91489362	12.28070175	0	123.6842105	75
ASV488	0	0	0	0	0	0	0	0	0	0	0	0	0	0	0	0	0	0	0	0	0	0	0	0	0	0	0	0	0	0	0	0	0	0	0	0	0	0	0	0	0	0	0	0	0	0	0	0	0
ASV489	617.6470588	94.54545455	38.88888889	275	243.4782609	63.33333333	64.28571429	328.5714286	100	65.11627907	35.29411765	492.8571429	193.5483871	64.86486486	300	0	118.75	96.15384615	0	53.33333333	0	145.1612903	220.8333333	57.77777778	100	127.0833333	60	189.4736842	35.71428571	0	94.73684211	141.4634146	233.3333333	44.73684211	29.78723404	37.28813559	198.1132075	115	28.84615385	0	33.33333333	145.8333333	71.875	75	17.0212766	71.92982456	41.66666667	81.57894737	0
ASV490	400	16.36363636	172.2222222	0	47.82608696	23.33333333	30.95238095	0	57.57575758	48.8372093	152.9411765	0	0	0	446.1538462	145.4545455	81.25	150	35.41666667	23.33333333	107.6923077	161.2903226	350	208.8888889	440	143.75	64.44444444	1376.315789	83.33333333	46.34146341	50	92.68292683	0	65.78947368	36.17021277	28.81355932	126.4150943	37.5	15.38461538	20.83333333	218.5185185	37.5	0	30	0	15.78947368	419.4444444	34.21052632	50
ASV491	129.4117647	27.27272727	0	0	60.86956522	56.66666667	0	35.71428571	0	0	0	0	0	0	0	0	303.125	123.0769231	0	0	0	0	0	0	0	0	0	0	0	0	0	0	0	84.21052632	168.0851064	42.37288136	0	70	17.30769231	110.4166667	0	35.41666667	100	0	0	52.63157895	0	81.57894737	59.61538462
ASV492	535.2941176	230.9090909	0	245.4545455	386.9565217	1786.666667	923.8095238	275	1242.424242	739.5348837	182.3529412	385.7142857	167.7419355	1354.054054	323.0769231	222.7272727	90.625	223.0769231	0	236.6666667	115.3846154	0	175	51.11111111	180	91.66666667	93.33333333	0	88.0952381	141.4634146	0	95.12195122	0	68.42105263	0	50.84745763	0	105	0	0	151.8518519	0	0	0	0	38.59649123	141.6666667	0	0
ASV493	0	0	0	0	0	36.66666667	0	0	0	0	0	0	0	0	938.4615385	0	181.25	0	72.91666667	120	156.4102564	138.7096774	0	124.4444444	0	102.0833333	175.5555556	152.6315789	0	0	247.3684211	0	97.43589744	0	97.87234043	0	0	0	0	0	0	0	0	0	0	0	0	0	0
ASV494	29.41176471	0	0	0	0	0	40.47619048	0	15.15151515	0	108.8235294	0	12.90322581	13.51351351	200	0	0	100	20.83333333	86.66666667	66.66666667	0	191.6666667	15.55555556	296	60.41666667	108.8888889	0	14.28571429	26.82926829	0	0	274.3589744	431.5789474	23.40425532	16.94915254	207.5471698	52.5	63.46153846	31.25	1937.037037	0	293.75	16.66666667	0	91.22807018	80.55555556	197.3684211	178.8461538
ASV495	0	7.272727273	16.66666667	45.45454545	0	90	0	0	0	0	0	0	0	32.43243243	107.6923077	113.6363636	18.75	42.30769231	45.83333333	86.66666667	25.64102564	41.93548387	29.16666667	0	12	29.16666667	0	0	21.42857143	343.902439	13.15789474	21.95121951	48.71794872	197.3684211	314.893617	42.37288136	13.20754717	37.5	38.46153846	20.83333333	100	33.33333333	15.625	90	19.14893617	0	55.55555556	176.3157895	42.30769231
ASV496	0	0	0	0	65.2173913	0	0	0	0	0	0	0	0	0	0	0	0	0	0	0	0	0	0	0	0	0	0	0	0	0	76.31578947	0	0	0	72.34042553	0	0	0	0	0	0	0	0	0	0	0	180.5555556	0	63.46153846
ASV497	35.29411765	10.90909091	5.555555556	0	30.43478261	0	0	0	0	32.55813953	0	0	16.12903226	0	76.92307692	31.81818182	34.375	0	0	53.33333333	0	0	75	0	16	0	0	60.52631579	33.33333333	53.65853659	23.68421053	0	0	0	0	37.28813559	18.86792453	0	23.07692308	25	88.88888889	22.91666667	0	23.33333333	0	0	391.6666667	0	0
ASV498	235.2941176	72.72727273	194.4444444	72.72727273	221.7391304	110	188.0952381	214.2857143	0	176.744186	102.9411765	264.2857143	77.41935484	94.59459459	584.6153846	104.5454545	0	350	58.33333333	93.33333333	187.1794872	103.2258065	200	231.1111111	240	222.9166667	571.1111111	89.47368421	0	68.29268293	139.4736842	0	0	123.6842105	0	111.8644068	0	90	0	22.91666667	177.7777778	177.0833333	0	60	57.44680851	33.33333333	0	173.6842105	78.84615385
ASV499	176.4705882	80	44.44444444	75	173.9130435	120	0	285.7142857	106.0606061	90.69767442	0	178.5714286	48.38709677	0	69.23076923	0	134.375	253.8461538	0	216.6666667	0	0	166.6666667	0	0	68.75	77.77777778	0	95.23809524	107.3170732	215.7894737	234.1463415	66.66666667	97.36842105	129.787234	62.71186441	28.30188679	135	50	33.33333333	0	66.66666667	0	0	102.1276596	43.85964912	400	102.6315789	0
ASV500	752.9411765	318.1818182	52.77777778	284.0909091	786.9565217	833.3333333	3259.52381	364.2857143	815.1515152	476.744186	797.0588235	400	277.4193548	775.6756757	0	100	0	1176.923077	0	103.3333333	61.53846154	0	108.3333333	0	0	16.66666667	0	0	76.19047619	0	31.57894737	60.97560976	0	26.31578947	0	25.42372881	0	95	0	0	681.4814815	0	0	0	0	0	0	0	0
ASV501	70.58823529	21.81818182	0	38.63636364	60.86956522	50	38.0952381	0	75.75757576	104.6511628	0	71.42857143	61.29032258	40.54054054	446.1538462	59.09090909	65.625	92.30769231	0	66.66666667	38.46153846	109.6774194	137.5	80	120	85.41666667	0	76.31578947	202.3809524	90.24390244	89.47368421	134.1463415	125.6410256	107.8947368	74.46808511	35.59322034	43.39622642	30	55.76923077	0	96.2962963	93.75	253.125	0	51.06382979	0	419.4444444	86.84210526	0
ASV502	288.2352941	25.45454545	69.44444444	136.3636364	91.30434783	126.6666667	30.95238095	114.2857143	42.42424242	46.51162791	108.8235294	60.71428571	90.32258065	83.78378378	323.0769231	81.81818182	150	92.30769231	50	90	87.17948718	83.87096774	358.3333333	133.3333333	280	58.33333333	144.4444444	647.3684211	61.9047619	102.4390244	89.47368421	212.195122	115.3846154	0	134.0425532	40.6779661	88.67924528	112.5	48.07692308	47.91666667	0	85.41666667	103.125	91.66666667	0	24.56140351	116.6666667	68.42105263	40.38461538
ASV503	217.6470588	38.18181818	47.22222222	0	0	0	19.04761905	0	0	0	132.3529412	0	0	81.08108108	246.1538462	36.36363636	131.25	119.2307692	0	0	48.71794872	45.16129032	62.5	46.66666667	0	54.16666667	77.77777778	294.7368421	0	43.90243902	0	0	74.35897436	155.2631579	97.87234043	49.15254237	71.69811321	30	88.46153846	0	211.1111111	0	71.875	43.33333333	53.19148936	75.43859649	38.88888889	189.4736842	61.53846154
ASV504	541.1764706	256.3636364	0	193.1818182	482.6086957	463.3333333	335.7142857	3457.142857	284.8484848	304.6511628	0	257.1428571	151.6129032	289.1891892	0	0	0	0	0	0	0	0	0	0	0	375	0	0	0	0	0	0	0	0	82.9787234	0	0	0	0	0	0	464.5833333	0	0	74.46808511	0	0	0	0
ASV505	352.9411765	41.81818182	66.66666667	143.1818182	365.2173913	133.3333333	57.14285714	200	154.5454545	69.76744186	73.52941176	242.8571429	119.3548387	100	138.4615385	59.09090909	156.25	126.9230769	75	103.3333333	64.1025641	61.29032258	220.8333333	102.2222222	84	81.25	66.66666667	200	123.8095238	0	305.2631579	151.2195122	130.7692308	57.89473684	93.61702128	35.59322034	0	60	38.46153846	58.33333333	0	118.75	146.875	71.66666667	63.82978723	52.63157895	55.55555556	157.8947368	144.2307692
ASV506	382.3529412	238.1818182	113.8888889	218.1818182	334.7826087	1160	600	278.5714286	536.3636364	388.372093	170.5882353	235.7142857	129.0322581	813.5135135	369.2307692	240.9090909	109.375	200	35.41666667	140	76.92307692	58.06451613	100	68.88888889	104	75	324.4444444	28.94736842	57.14285714	82.92682927	47.36842105	46.34146341	48.71794872	78.94736842	0	28.81355932	0	115	40.38461538	4.166666667	162.962963	58.33333333	0	0	6.382978723	0	61.11111111	36.84210526	30.76923077
ASV507	105.8823529	16.36363636	27.77777778	59.09090909	282.6086957	23.33333333	45.23809524	139.2857143	93.93939394	16.27906977	129.4117647	21.42857143	119.3548387	116.2162162	0	63.63636364	125	161.5384615	18.75	123.3333333	171.7948718	67.74193548	108.3333333	93.33333333	96	83.33333333	17.77777778	0	242.8571429	60.97560976	276.3157895	241.4634146	253.8461538	234.2105263	95.74468085	94.91525424	77.35849057	237.5	48.07692308	41.66666667	214.8148148	75	121.875	118.3333333	61.70212766	0	47.22222222	73.68421053	96.15384615
ASV508	88.23529412	94.54545455	33.33333333	47.72727273	73.91304348	83.33333333	104.7619048	60.71428571	36.36363636	276.744186	64.70588235	0	41.93548387	167.5675676	153.8461538	0	100	130.7692308	0	0	10.25641026	19.35483871	154.1666667	0	80	0	20	21.05263158	7.142857143	0	0	19.51219512	0	34.21052632	102.1276596	30.50847458	0	0	0	137.5	7.407407407	35.41666667	62.5	0	0	15.78947368	75	0	76.92307692
ASV509	705.8823529	240	138.8888889	279.5454545	752.173913	943.3333333	304.7619048	578.5714286	624.2424242	346.5116279	185.2941176	646.4285714	183.8709677	700	0	159.0909091	159.375	119.2307692	27.08333333	246.6666667	153.8461538	103.2258065	170.8333333	142.2222222	192	125	55.55555556	139.4736842	133.3333333	168.2926829	150	131.7073171	87.17948718	100	76.59574468	84.74576271	118.8679245	90	0	0	155.5555556	133.3333333	143.75	0	0	0	0	0	0
ASV510	76.47058824	40	122.2222222	45.45454545	0	46.66666667	52.38095238	0	33.33333333	32.55813953	117.6470588	92.85714286	0	43.24324324	461.5384615	118.1818182	146.875	134.6153846	41.66666667	80	89.74358974	87.09677419	62.5	100	448	116.6666667	226.6666667	178.9473684	50	29.26829268	18.42105263	36.58536585	115.3846154	100	34.04255319	57.62711864	49.05660377	50	48.07692308	0	396.2962963	47.91666667	34.375	33.33333333	19.14893617	0	222.2222222	102.6315789	32.69230769
ASV511	0	0	0	0	0	0	0	0	0	46.51162791	0	0	0	0	492.3076923	0	31.25	0	0	0	0	35.48387097	137.5	0	108	0	0	0	0	0	39.47368421	24.3902439	0	0	0	0	0	30	0	0	144.4444444	0	90.625	31.66666667	0	0	33.33333333	0	0
ASV512	464.7058824	89.09090909	19.44444444	350	226.0869565	330	114.2857143	285.7142857	378.7878788	104.6511628	58.82352941	250	241.9354839	218.9189189	84.61538462	127.2727273	81.25	65.38461538	60.41666667	56.66666667	23.07692308	125.8064516	0	31.11111111	140	50	28.88888889	31.57894737	64.28571429	51.2195122	34.21052632	202.4390244	128.2051282	252.6315789	23.40425532	79.66101695	149.0566038	42.5	75	10.41666667	51.85185185	95.83333333	93.75	58.33333333	19.14893617	38.59649123	0	144.7368421	48.07692308
ASV513	488.2352941	138.1818182	0	134.0909091	313.0434783	163.3333333	128.5714286	328.5714286	133.3333333	81.39534884	0	485.7142857	138.7096774	208.1081081	0	0	228.125	96.15384615	56.25	136.6666667	74.35897436	70.96774194	158.3333333	144.4444444	80	108.3333333	77.77777778	221.0526316	0	0	286.8421053	65.85365854	0	221.0526316	153.1914894	76.27118644	56.60377358	0	0	0	96.2962963	129.1666667	100	80	0	38.59649123	0	136.8421053	73.07692308
ASV514	0	94.54545455	75	0	0	0	78.57142857	0	0	41.86046512	158.8235294	42.85714286	0	45.94594595	238.4615385	0	215.625	342.3076923	0	110	79.48717949	132.2580645	200	100	168	37.5	288.8888889	73.68421053	83.33333333	63.41463415	55.26315789	78.04878049	141.025641	144.7368421	121.2765957	40.6779661	0	0	69.23076923	31.25	170.3703704	45.83333333	112.5	56.66666667	95.74468085	22.80701754	83.33333333	192.1052632	115.3846154
ASV515	500	305.4545455	36.11111111	265.9090909	556.5217391	2036.666667	476.1904762	357.1428571	1603.030303	1311.627907	97.05882353	571.4285714	135.483871	1405.405405	438.4615385	345.4545455	53.125	176.9230769	0	293.3333333	79.48717949	45.16129032	250	11.11111111	320	18.75	0	23.68421053	128.5714286	195.1219512	0	153.6585366	0	102.6315789	0	0	20.75471698	107.5	0	0	0	29.16666667	0	23.33333333	0	0	227.7777778	0	0
ASV516	170.5882353	29.09090909	91.66666667	65.90909091	34.7826087	43.33333333	50	135.7142857	78.78787879	0	105.8823529	78.57142857	51.61290323	32.43243243	192.3076923	122.7272727	128.125	157.6923077	33.33333333	93.33333333	112.8205128	267.7419355	91.66666667	88.88888889	356	87.5	42.22222222	110.5263158	109.5238095	46.34146341	76.31578947	243.902439	33.33333333	76.31578947	31.91489362	37.28813559	209.4339623	115	30.76923077	22.91666667	151.8518519	104.1666667	56.25	86.66666667	85.10638298	0	58.33333333	36.84210526	28.84615385
ASV517	1570.588235	189.0909091	0	300	482.6086957	286.6666667	223.8095238	1103.571429	184.8484848	186.0465116	0	517.8571429	490.3225806	210.8108108	0	0	0	0	0	0	0	96.77419355	600	84.44444444	0	204.1666667	115.5555556	176.3157895	0	0	0	95.12195122	135.8974359	181.5789474	0	54.23728814	205.6603774	135	0	0	0	233.3333333	121.875	118.3333333	0	0	0	155.2631579	0
ASV518	0	0	0	25	0	0	0	0	0	0	0	0	0	0	0	0	12.5	0	0	0	0	0	0	0	0	0	0	0	0	0	5.263157895	0	0	0	100	0	0	5	328.8461538	77.08333333	0	0	90.625	58.33333333	559.5744681	1028.070175	0	252.6315789	78.84615385
ASV519	552.9411765	65.45454545	0	175	208.6956522	330	145.2380952	257.1428571	136.3636364	153.4883721	0	407.1428571	93.5483871	308.1081081	192.3076923	0	0	0	0	143.3333333	0	109.6774194	95.83333333	93.33333333	232	79.16666667	120	0	204.7619048	0	94.73684211	0	0	173.6842105	0	74.57627119	58.49056604	152.5	80.76923077	0	0	66.66666667	62.5	31.66666667	0	24.56140351	88.88888889	144.7368421	44.23076923
ASV520	294.1176471	43.63636364	0	65.90909091	152.173913	0	80.95238095	96.42857143	63.63636364	48.8372093	0	139.2857143	58.06451613	137.8378378	0	0	0	0	0	0	120.5128205	0	0	0	0	0	0	131.5789474	116.6666667	0	202.6315789	92.68292683	269.2307692	215.7894737	161.7021277	69.49152542	181.1320755	0	128.8461538	52.08333333	166.6666667	83.33333333	46.875	68.33333333	61.70212766	28.07017544	352.7777778	136.8421053	55.76923077
ASV521	0	0	0	0	0	0	0	0	0	0	0	0	0	0	0	0	0	0	0	0	0	0	0	0	0	0	0	0	0	0	0	0	0	0	0	0	0	0	0	0	0	0	0	0	0	0	0	0	0
ASV522	594.1176471	996.3636364	366.6666667	222.7272727	682.6086957	656.6666667	685.7142857	300	457.5757576	723.255814	288.2352941	275	187.0967742	408.1081081	423.0769231	136.3636364	565.625	288.4615385	22.91666667	390	276.9230769	77.41935484	108.3333333	75.55555556	716	45.83333333	17.77777778	28.94736842	33.33333333	73.17073171	65.78947368	34.14634146	17.94871795	34.21052632	12.76595745	274.5762712	30.18867925	37.5	0	22.91666667	329.6296296	50	281.25	0	0	0	133.3333333	0	0
ASV523	0	0	0	22.72727273	78.26086957	0	0	0	0	60.46511628	0	0	6.451612903	32.43243243	138.4615385	27.27272727	0	0	12.5	0	74.35897436	35.48387097	95.83333333	222.2222222	0	64.58333333	0	23.68421053	33.33333333	41.46341463	31.57894737	0	133.3333333	147.3684211	0	38.98305085	11.32075472	25	38.46153846	0	0	0	0	93.33333333	0	0	813.8888889	126.3157895	0
ASV524	0	0	0	27.27272727	121.7391304	0	0	25	0	0	0	28.57142857	16.12903226	0	323.0769231	136.3636364	0	0	25	0	0	0	0	46.66666667	196	35.41666667	53.33333333	78.94736842	0	0	105.2631579	39.02439024	0	0	70.21276596	0	75.47169811	62.5	0	0	100	81.25	134.375	0	38.29787234	0	111.1111111	0	126.9230769
ASV525	47.05882353	98.18181818	63.88888889	25	678.2608696	33.33333333	352.3809524	250	0	160.4651163	176.4705882	78.57142857	25.80645161	43.24324324	261.5384615	0	165.625	365.3846154	0	0	0	0	137.5	257.7777778	24	87.5	17.77777778	0	23.80952381	21.95121951	255.2631579	19.51219512	0	21.05263158	0	55.93220339	0	25	19.23076923	0	314.8148148	95.83333333	0	21.66666667	0	0	94.44444444	0	0
ASV526	200	40	52.77777778	81.81818182	130.4347826	76.66666667	59.52380952	217.8571429	33.33333333	30.23255814	67.64705882	135.7142857	90.32258065	170.2702703	207.6923077	54.54545455	65.625	169.2307692	20.83333333	50	79.48717949	83.87096774	54.16666667	73.33333333	88	118.75	93.33333333	152.6315789	54.76190476	46.34146341	26.31578947	19.51219512	143.5897436	326.3157895	68.08510638	66.10169492	41.50943396	110	50	22.91666667	114.8148148	81.25	40.625	58.33333333	78.72340426	14.03508772	158.3333333	57.89473684	13.46153846
ASV527	652.9411765	181.8181818	50	163.6363636	373.9130435	310	273.8095238	425	224.2424242	211.627907	152.9411765	328.5714286	193.5483871	251.3513514	784.6153846	77.27272727	93.75	257.6923077	0	163.3333333	64.1025641	87.09677419	187.5	115.5555556	152	125	64.44444444	173.6842105	78.57142857	97.56097561	121.0526316	0	53.84615385	160.5263158	46.80851064	94.91525424	66.03773585	80	0	29.16666667	403.7037037	108.3333333	62.5	51.66666667	121.2765957	50.87719298	177.7777778	63.15789474	53.84615385
ASV528	1558.823529	245.4545455	33.33333333	329.5454545	573.9130435	893.3333333	490.4761905	589.2857143	781.8181818	604.6511628	76.47058824	842.8571429	251.6129032	675.6756757	269.2307692	113.6363636	56.25	88.46153846	18.75	130	61.53846154	35.48387097	83.33333333	37.77777778	100	70.83333333	55.55555556	65.78947368	45.23809524	36.58536585	47.36842105	70.73170732	23.07692308	86.84210526	25.53191489	33.89830508	81.13207547	20	11.53846154	0	103.7037037	75	34.375	38.33333333	25.53191489	0	202.7777778	0	0
ASV529	447.0588235	38.18181818	0	163.6363636	226.0869565	146.6666667	128.5714286	157.1428571	133.3333333	67.44186047	0	232.1428571	96.77419355	148.6486486	561.5384615	0	96.875	111.5384615	0	0	0	87.09677419	0	153.3333333	76	70.83333333	57.77777778	115.7894737	280.952381	0	86.84210526	180.4878049	1228.205128	144.7368421	78.72340426	77.96610169	139.6226415	72.5	0	0	122.2222222	70.83333333	0	73.33333333	63.82978723	0	0	100	0
ASV530	0	0	0	0	0	0	0	0	0	0	0	0	0	0	0	0	0	0	0	0	0	0	0	0	0	0	0	0	0	0	0	0	0	0	0	0	0	0	0	0	0	0	0	0	0	0	0	0	0
ASV531	0	0	0	0	0	0	0	0	0	0	0	0	0	0	0	0	0	0	0	0	0	0	0	0	0	0	0	0	0	0	0	0	0	0	0	0	0	0	0	0	0	0	0	0	0	0	0	0	0
ASV532	0	0	0	0	0	0	0	0	0	0	0	0	0	0	0	0	0	0	0	0	0	0	0	0	0	0	0	0	0	0	0	0	0	0	0	0	0	0	0	0	0	0	0	0	0	0	0	0	0
ASV533	135.2941176	34.54545455	72.22222222	38.63636364	82.60869565	10	0	78.57142857	36.36363636	30.23255814	20.58823529	57.14285714	61.29032258	70.27027027	138.4615385	0	131.25	73.07692308	16.66666667	16.66666667	164.1025641	54.83870968	800	111.1111111	260	97.91666667	22.22222222	797.3684211	16.66666667	12.19512195	50	26.82926829	0	278.9473684	40.42553191	100	41.50943396	87.5	55.76923077	0	33.33333333	137.5	37.5	58.33333333	4.255319149	26.31578947	116.6666667	176.3157895	44.23076923
ASV534	429.4117647	38.18181818	36.11111111	43.18181818	78.26086957	0	45.23809524	50	72.72727273	0	70.58823529	0	51.61290323	137.8378378	130.7692308	0	118.75	165.3846154	64.58333333	113.3333333	194.8717949	22.58064516	62.5	46.66666667	84	79.16666667	20	213.1578947	266.6666667	36.58536585	47.36842105	190.2439024	100	128.9473684	44.68085106	32.20338983	43.39622642	325	42.30769231	22.91666667	233.3333333	77.08333333	109.375	48.33333333	78.72340426	0	0	71.05263158	25
ASV535	0	0	0	0	0	0	0	0	0	0	0	0	0	0	0	0	0	0	0	0	0	0	0	0	0	0	0	0	0	0	0	0	0	0	6.382978723	0	0	0	0	0	0	0	0	0	0	0	0	0	0
ASV536	0	0	0	0	0	0	0	0	0	0	0	0	0	0	0	0	0	0	0	0	0	0	0	0	0	0	0	0	0	0	0	0	0	0	0	0	0	0	0	0	0	0	0	0	0	0	0	0	0
ASV537	394.1176471	50.90909091	58.33333333	115.9090909	126.0869565	116.6666667	71.42857143	214.2857143	96.96969697	41.86046512	73.52941176	150	116.1290323	64.86486486	0	36.36363636	100	0	0	0	105.1282051	67.74193548	0	75.55555556	64	91.66666667	40	242.1052632	47.61904762	34.14634146	0	60.97560976	82.05128205	42.10526316	55.31914894	57.62711864	50.94339623	87.5	63.46153846	12.5	251.8518519	95.83333333	62.5	28.33333333	27.65957447	17.54385965	66.66666667	131.5789474	63.46153846
ASV538	123.5294118	50.90909091	69.44444444	72.72727273	339.1304348	0	123.8095238	246.4285714	0	53.48837209	188.2352941	42.85714286	32.25806452	27.02702703	169.2307692	27.27272727	81.25	157.6923077	16.66666667	0	35.8974359	32.25806452	75	120	72	127.0833333	0	60.52631579	47.61904762	43.90243902	176.3157895	24.3902439	97.43589744	0	40.42553191	37.28813559	0	57.5	0	0	203.7037037	116.6666667	84.375	28.33333333	10.63829787	0	61.11111111	31.57894737	21.15384615
ASV539	152.9411765	74.54545455	86.11111111	79.54545455	186.9565217	0	0	75	0	0	147.0588235	0	0	0	0	0	96.875	0	0	0	56.41025641	119.3548387	304.1666667	135.5555556	160	0	0	73.68421053	119.047619	0	150	0	58.97435897	0	0	127.1186441	96.22641509	45	40.38461538	37.5	0	0	156.25	85	0	49.12280702	161.1111111	86.84210526	0
ASV540	0	0	0	20.45454545	0	0	0	0	0	0	0	0	0	0	0	13.63636364	0	7.692307692	0	0	0	29.03225806	0	0	0	0	0	0	0	0	0	0	0	0	121.2765957	0	0	0	219.2307692	106.25	0	8.333333333	0	61.66666667	391.4893617	556.1403509	0	181.5789474	480.7692308
ASV541	0	0	0	59.09090909	0	0	0	0	0	0	0	0	0	0	0	0	0	46.15384615	0	0	0	70.96774194	0	0	0	0	0	0	0	0	0	17.07317073	0	0	391.4893617	0	0	0	442.3076923	216.6666667	0	0	0	0	870.212766	1001.754386	0	357.8947368	492.3076923
ASV542	582.3529412	63.63636364	22.22222222	243.1818182	308.6956522	356.6666667	135.7142857	385.7142857	245.4545455	104.6511628	44.11764706	321.4285714	167.7419355	202.7027027	307.6923077	109.0909091	62.5	42.30769231	0	100	56.41025641	170.9677419	0	60	0	139.5833333	124.4444444	307.8947368	152.3809524	60.97560976	73.68421053	31.70731707	238.4615385	84.21052632	112.7659574	54.23728814	81.13207547	55	59.61538462	31.25	129.6296296	97.91666667	0	93.33333333	65.95744681	7.01754386	0	105.2631579	36.53846154
ASV543	176.4705882	56.36363636	0	77.27272727	465.2173913	70	54.76190476	121.4285714	218.1818182	44.18604651	38.23529412	203.5714286	70.96774194	45.94594595	107.6923077	54.54545455	125	126.9230769	0	110	30.76923077	32.25806452	237.5	144.4444444	0	50	31.11111111	0	107.1428571	0	523.6842105	219.5121951	248.7179487	89.47368421	140.4255319	11.86440678	77.35849057	97.5	48.07692308	27.08333333	96.2962963	108.3333333	46.875	73.33333333	121.2765957	0	69.44444444	128.9473684	40.38461538
ASV544	182.3529412	54.54545455	80.55555556	0	0	0	38.0952381	0	21.21212121	0	73.52941176	60.71428571	0	45.94594595	100	50	340.625	234.6153846	0	30	51.28205128	87.09677419	54.16666667	73.33333333	160	47.91666667	102.2222222	307.8947368	30.95238095	34.14634146	44.73684211	80.48780488	92.30769231	76.31578947	70.21276596	40.6779661	66.03773585	55	50	10.41666667	85.18518519	47.91666667	46.875	38.33333333	34.04255319	24.56140351	33.33333333	192.1052632	65.38461538
ASV545	194.1176471	41.81818182	33.33333333	70.45454545	104.3478261	46.66666667	90.47619048	82.14285714	33.33333333	67.44186047	73.52941176	67.85714286	0	51.35135135	307.6923077	0	168.75	253.8461538	20.83333333	76.66666667	43.58974359	125.8064516	200	66.66666667	76	37.5	17.77777778	128.9473684	111.9047619	92.68292683	184.2105263	63.41463415	110.2564103	121.0526316	55.31914894	140.6779661	154.7169811	42.5	34.61538462	0	388.8888889	52.08333333	21.875	81.66666667	27.65957447	0	161.1111111	142.1052632	30.76923077
ASV546	470.5882353	0	197.2222222	52.27272727	221.7391304	0	0	235.7142857	0	0	102.9411765	375	109.6774194	48.64864865	223.0769231	0	100	0	0	86.66666667	238.4615385	187.0967742	0	111.1111111	0	133.3333333	188.8888889	278.9473684	114.2857143	0	128.9473684	0	161.5384615	152.6315789	146.8085106	81.3559322	116.9811321	0	134.6153846	0	0	0	0	0	104.2553191	0	75	76.31578947	0
ASV547	0	0	61.11111111	75	239.1304348	0	0	0	0	0	0	189.2857143	0	124.3243243	0	0	318.75	184.6153846	0	90	64.1025641	0	83.33333333	131.1111111	0	50	0	123.6842105	119.047619	43.90243902	242.1052632	187.804878	189.7435897	65.78947368	0	49.15254237	152.8301887	292.5	0	0	148.1481481	143.75	0	38.33333333	0	0	0	0	46.15384615
ASV548	194.1176471	0	55.55555556	0	178.2608696	50	33.33333333	110.7142857	115.1515152	23.25581395	91.17647059	0	0	0	184.6153846	81.81818182	175	292.3076923	0	223.3333333	82.05128205	0	170.8333333	197.7777778	0	56.25	0	202.6315789	107.1428571	90.24390244	418.4210526	126.8292683	74.35897436	105.2631579	100	61.01694915	366.0377358	87.5	90.38461538	33.33333333	100	183.3333333	43.75	106.6666667	40.42553191	36.84210526	236.1111111	115.7894737	36.53846154
ASV549	1223.529412	145.4545455	47.22222222	445.4545455	652.173913	210	209.5238095	989.2857143	200	179.0697674	88.23529412	1217.857143	361.2903226	197.2972973	92.30769231	36.36363636	209.375	53.84615385	37.5	46.66666667	25.64102564	180.6451613	191.6666667	120	0	120.8333333	322.2222222	315.7894737	33.33333333	0	121.0526316	36.58536585	56.41025641	165.7894737	57.44680851	16.94915254	177.3584906	42.5	32.69230769	18.75	22.22222222	154.1666667	56.25	111.6666667	0	36.84210526	44.44444444	31.57894737	61.53846154
ASV550	394.1176471	1730.909091	413.8888889	177.2727273	391.3043478	696.6666667	985.7142857	160.7142857	387.8787879	613.9534884	258.8235294	210.7142857	70.96774194	289.1891892	315.3846154	227.2727273	384.375	230.7692308	27.08333333	146.6666667	61.53846154	77.41935484	187.5	64.44444444	1408	81.25	40	50	69.04761905	95.12195122	42.10526316	75.6097561	10.25641026	42.10526316	0	189.8305085	0	0	0	0	162.962963	29.16666667	0	0	0	0	100	0	0
ASV551	217.6470588	0	83.33333333	77.27272727	339.1304348	146.6666667	0	192.8571429	166.6666667	83.72093023	241.1764706	207.1428571	90.32258065	0	376.9230769	0	100	250	0	156.6666667	115.3846154	116.1290323	245.8333333	191.1111111	340	106.25	0	100	288.0952381	97.56097561	502.6315789	158.5365854	212.8205128	121.0526316	0	45.76271186	190.5660377	217.5	63.46153846	0	0	185.4166667	103.125	115	102.1276596	0	311.1111111	0	0
ASV552	52.94117647	0	13.88888889	0	73.91304348	43.33333333	0	0	0	0	11.76470588	0	0	24.32432432	76.92307692	50	56.25	57.69230769	8.333333333	50	156.4102564	45.16129032	291.6666667	46.66666667	20	10.41666667	0	268.4210526	0	78.04878049	89.47368421	43.90243902	12.82051282	23.68421053	65.95744681	22.03389831	35.8490566	0	151.9230769	45.83333333	0	25	34.375	11.66666667	55.31914894	49.12280702	66.66666667	102.6315789	69.23076923
ASV553	0	0	0	0	0	0	0	0	0	0	0	0	0	0	0	0	0	0	0	0	0	0	0	0	0	0	0	0	0	0	0	0	0	0	0	0	0	0	0	0	0	0	0	0	0	0	0	0	0
ASV554	29.41176471	0	19.44444444	15.90909091	52.17391304	0	16.66666667	0	21.21212121	55.81395349	14.70588235	0	22.58064516	37.83783784	723.0769231	9.090909091	46.875	165.3846154	39.58333333	50	43.58974359	109.6774194	833.3333333	55.55555556	60	22.91666667	40	26.31578947	30.95238095	14.63414634	150	221.9512195	189.7435897	142.1052632	200	13.55932203	69.81132075	57.5	126.9230769	60.41666667	0	77.08333333	228.125	43.33333333	61.70212766	35.0877193	102.7777778	97.36842105	123.0769231
ASV555	205.8823529	65.45454545	47.22222222	159.0909091	234.7826087	70	114.2857143	267.8571429	48.48484848	74.41860465	82.35294118	253.5714286	122.5806452	140.5405405	200	0	78.125	307.6923077	20.83333333	100	74.35897436	61.29032258	75	80	0	102.0833333	224.4444444	57.89473684	52.38095238	0	234.2105263	43.90243902	238.4615385	339.4736842	34.04255319	72.88135593	86.79245283	225	57.69230769	35.41666667	266.6666667	175	0	103.3333333	0	26.31578947	41.66666667	142.1052632	128.8461538
ASV556	0	0	0	0	0	0	0	0	0	0	0	0	0	0	0	0	0	0	0	0	0	0	0	0	0	0	0	0	0	0	0	0	0	0	0	0	0	0	0	0	0	0	0	0	0	0	0	0	0
ASV557	0	0	0	47.72727273	0	0	0	0	0	0	0	0	0	0	0	0	28.125	88.46153846	0	0	0	32.25806452	0	0	0	0	0	0	0	56.09756098	23.68421053	0	0	0	251.0638298	0	0	0	428.8461538	185.4166667	0	25	0	110	712.7659574	1150.877193	0	323.6842105	438.4615385
ASV558	0	52.72727273	80.55555556	97.72727273	195.6521739	0	0	189.2857143	81.81818182	48.8372093	108.8235294	0	0	83.78378378	0	0	203.125	176.9230769	0	90	107.6923077	216.1290323	170.8333333	117.7777778	372	141.6666667	57.77777778	105.2631579	102.3809524	0	136.8421053	78.04878049	117.9487179	0	82.9787234	49.15254237	79.24528302	165	0	39.58333333	111.1111111	125	96.875	110	48.93617021	0	0	123.6842105	0
ASV559	564.7058824	314.5454545	27.77777778	218.1818182	478.2608696	1930	695.2380952	367.8571429	1948.484848	655.8139535	79.41176471	382.1428571	264.516129	1240.540541	161.5384615	231.8181818	106.25	100	0	223.3333333	69.23076923	0	70.83333333	28.88888889	176	22.91666667	0	18.42105263	119.047619	121.9512195	0	75.6097561	0	71.05263158	0	25.42372881	37.73584906	57.5	0	0	59.25925926	33.33333333	0	31.66666667	0	0	61.11111111	0	0
ASV560	258.8235294	14.54545455	47.22222222	34.09090909	269.5652174	0	0	0	0	0	55.88235294	57.14285714	22.58064516	67.56756757	84.61538462	77.27272727	121.875	169.2307692	25	106.6666667	425.6410256	83.87096774	137.5	131.1111111	0	50	235.5555556	60.52631579	0	0	500	63.41463415	1474.358974	13.15789474	80.85106383	0	792.4528302	65	155.7692308	35.41666667	0	77.08333333	75	63.33333333	44.68085106	0	0	57.89473684	0
ASV561	282.3529412	0	141.6666667	109.0909091	0	0	92.85714286	0	151.5151515	0	155.8823529	203.5714286	0	0	338.4615385	86.36363636	0	219.2307692	0	0	76.92307692	303.2258065	0	128.8888889	0	0	231.1111111	371.0526316	88.0952381	90.24390244	0	151.2195122	130.7692308	0	178.7234043	83.05084746	101.8867925	0	0	27.08333333	440.7407407	0	0	83.33333333	114.893617	78.94736842	177.7777778	68.42105263	201.9230769
ASV562	0	158.1818182	255.5555556	34.09090909	395.6521739	0	283.3333333	264.2857143	184.8484848	193.0232558	182.3529412	0	0	0	661.5384615	0	465.625	315.3846154	0	0	0	0	208.3333333	182.2222222	0	102.0833333	0	0	78.57142857	0	136.8421053	0	71.79487179	0	27.65957447	188.1355932	0	0	0	27.08333333	300	168.75	0	0	36.17021277	0	172.2222222	0	0
ASV563	0	0	0	0	0	0	0	0	0	0	0	0	0	0	0	0	0	0	0	0	0	0	0	0	0	0	0	0	0	0	0	0	0	0	0	0	0	0	0	0	0	0	0	0	0	0	0	0	0
ASV564	276.4705882	65.45454545	113.8888889	68.18181818	152.173913	0	97.61904762	103.5714286	136.3636364	0	114.7058824	157.1428571	58.06451613	64.86486486	0	0	143.75	188.4615385	0	0	41.02564103	67.74193548	0	60	100	56.25	220	244.7368421	30.95238095	0	47.36842105	200	79.48717949	42.10526316	112.7659574	33.89830508	254.7169811	90	0	45.83333333	244.4444444	75	0	63.33333333	0	42.10526316	80.55555556	78.94736842	32.69230769
ASV565	58.82352941	0	0	0	0	16.66666667	0	0	0	9.302325581	0	0	0	0	30.76923077	31.81818182	56.25	0	0	183.3333333	0	0	33.33333333	0	0	0	0	26.31578947	7.142857143	0	0	39.02439024	0	0	0	0	0	15	0	43.75	0	35.41666667	0	0	0	15.78947368	36.11111111	71.05263158	34.61538462
ASV566	676.4705882	60	41.66666667	456.8181818	382.6086957	176.6666667	97.61904762	250	121.2121212	27.90697674	126.4705882	350	203.2258065	148.6486486	76.92307692	63.63636364	62.5	61.53846154	12.5	30	89.74358974	145.1612903	29.16666667	95.55555556	32	129.1666667	73.33333333	28.94736842	54.76190476	34.14634146	57.89473684	24.3902439	56.41025641	363.1578947	59.57446809	38.98305085	73.58490566	45	53.84615385	0	122.2222222	77.08333333	37.5	76.66666667	0	14.03508772	47.22222222	123.6842105	63.46153846
ASV567	94.11764706	69.09090909	47.22222222	50	78.26086957	183.3333333	28.57142857	32.14285714	187.8787879	32.55813953	32.35294118	53.57142857	41.93548387	59.45945946	0	72.72727273	53.125	96.15384615	0	63.33333333	48.71794872	80.64516129	0	55.55555556	0	18.75	31.11111111	31.57894737	52.38095238	0	78.94736842	31.70731707	0	0	23.40425532	0	33.96226415	0	0	0	40.74074074	0	0	16.66666667	68.08510638	0	0	0	7.692307692
ASV568	123.5294118	85.45454545	222.2222222	52.27272727	60.86956522	73.33333333	73.80952381	0	51.51515152	67.44186047	223.5294118	275	0	54.05405405	515.3846154	286.3636364	225	130.7692308	35.41666667	186.6666667	128.2051282	61.29032258	108.3333333	171.1111111	204	156.25	1037.777778	115.7894737	64.28571429	0	63.15789474	31.70731707	0	60.52631579	53.19148936	110.1694915	52.83018868	0	15.38461538	0	77.77777778	110.4166667	140.625	35	31.91489362	0	55.55555556	60.52631579	25
ASV569	64.70588235	0	86.11111111	0	0	0	0	25	90.90909091	46.51162791	44.11764706	0	0	0	800	45.45454545	28.125	84.61538462	18.75	20	58.97435897	58.06451613	50	48.88888889	72	139.5833333	77.77777778	197.3684211	330.952381	68.29268293	31.57894737	221.9512195	369.2307692	44.73684211	0	42.37288136	18.86792453	20	26.92307692	22.91666667	125.9259259	27.08333333	0	0	114.893617	8.771929825	100	31.57894737	51.92307692
ASV570	311.7647059	47.27272727	0	127.2727273	213.0434783	226.6666667	135.7142857	285.7142857	263.6363636	83.72093023	79.41176471	132.1428571	132.2580645	127.027027	253.8461538	0	75	100	41.66666667	83.33333333	138.4615385	90.32258065	220.8333333	140	332	81.25	31.11111111	192.1052632	0	0	68.42105263	0	135.8974359	44.73684211	0	0	35.8490566	0	55.76923077	0	118.5185185	66.66666667	0	0	0	0	113.8888889	265.7894737	30.76923077
ASV571	205.8823529	0	0	65.90909091	91.30434783	63.33333333	57.14285714	82.14285714	0	69.76744186	129.4117647	46.42857143	70.96774194	100	269.2307692	131.8181818	71.875	115.3846154	0	106.6666667	0	93.5483871	87.5	64.44444444	136	104.1666667	37.77777778	186.8421053	0	107.3170732	68.42105263	0	343.5897436	155.2631579	80.85106383	0	39.62264151	77.5	69.23076923	47.91666667	33.33333333	0	90.625	41.66666667	78.72340426	0	0	181.5789474	0
ASV572	200	0	69.44444444	168.1818182	234.7826087	156.6666667	0	82.14285714	78.78787879	46.51162791	105.8823529	132.1428571	19.35483871	51.35135135	300	95.45454545	190.625	84.61538462	33.33333333	140	200	141.9354839	54.16666667	202.2222222	148	93.75	273.3333333	223.6842105	73.80952381	0	481.5789474	187.804878	466.6666667	0	80.85106383	28.81355932	58.49056604	87.5	40.38461538	16.66666667	62.96296296	79.16666667	21.875	71.66666667	23.40425532	0	0	42.10526316	0
ASV573	211.7647059	78.18181818	191.6666667	0	65.2173913	0	0	100	206.0606061	76.74418605	288.2352941	0	100	0	753.8461538	213.6363636	103.125	115.3846154	220.8333333	133.3333333	269.2307692	187.0967742	141.6666667	344.4444444	2592	668.75	91.11111111	86.84210526	169.047619	75.6097561	126.3157895	395.1219512	38.46153846	60.52631579	87.23404255	47.45762712	39.62264151	82.5	46.15384615	0	96.2962963	110.4166667	46.875	0	0	0	1330.555556	0	0
ASV574	658.8235294	289.0909091	22.22222222	286.3636364	521.7391304	1103.333333	1311.904762	335.7142857	1548.484848	569.7674419	311.7647059	353.5714286	200	870.2702703	376.9230769	186.3636364	31.25	376.9230769	0	163.3333333	87.17948718	38.70967742	116.6666667	0	164	41.66666667	0	0	140.4761905	85.36585366	0	104.8780488	17.94871795	71.05263158	0	0	0	105	0	0	218.5185185	0	0	0	51.06382979	0	105.5555556	0	17.30769231
ASV575	388.2352941	0	161.1111111	45.45454545	100	0	0	0	42.42424242	0	135.2941176	0	0	0	400	200	184.375	42.30769231	27.08333333	56.66666667	146.1538462	461.2903226	0	193.3333333	368	204.1666667	37.77777778	926.3157895	33.33333333	0	121.0526316	90.24390244	302.5641026	0	29.78723404	50.84745763	103.7735849	100	46.15384615	33.33333333	0	43.75	140.625	53.33333333	82.9787234	0	91.66666667	50	73.07692308
ASV576	0	0	0	0	0	0	0	0	0	0	0	0	0	0	0	0	0	0	0	0	0	0	0	0	0	0	0	0	0	0	0	0	20.51282051	0	0	0	0	0	0	0	0	0	0	0	0	0	0	0	0
ASV577	0	0	0	0	0	0	0	0	0	0	0	0	0	0	0	0	0	0	0	0	0	0	0	0	0	0	0	0	0	0	0	0	0	0	0	0	0	0	0	0	0	0	0	0	0	0	0	0	0
ASV578	0	0	0	0	452.173913	0	0	371.4285714	0	239.5348837	0	275	0	0	553.8461538	0	0	307.6923077	18.75	203.3333333	0	0	437.5	211.1111111	60	216.6666667	0	0	95.23809524	126.8292683	236.8421053	160.9756098	100	100	0	0	111.3207547	80	0	0	0	329.1666667	68.75	38.33333333	36.17021277	0	319.4444444	0	0
ASV579	82.35294118	0	47.22222222	18.18181818	60.86956522	43.33333333	26.19047619	0	0	0	0	89.28571429	0	0	369.2307692	0	137.5	230.7692308	0	160	112.8205128	32.25806452	0	64.44444444	220	70.83333333	48.88888889	189.4736842	30.95238095	63.41463415	100	43.90243902	279.4871795	65.78947368	36.17021277	20.33898305	83.01886792	52.5	50	33.33333333	74.07407407	75	21.875	36.66666667	0	19.29824561	0	107.8947368	36.53846154
ASV580	52.94117647	0	30.55555556	31.81818182	69.56521739	23.33333333	66.66666667	25	100	0	82.35294118	10.71428571	0	0	0	0	0	42.30769231	8.333333333	26.66666667	41.02564103	0	25	17.77777778	236	0	6.666666667	13.15789474	14.28571429	0	0	24.3902439	10.25641026	21.05263158	0	0	39.62264151	10	0	16.66666667	25.92592593	0	15.625	13.33333333	0	0	0	10.52631579	55.76923077
ASV581	0	0	0	0	0	0	0	0	0	0	0	0	0	0	0	0	0	0	0	0	0	0	0	0	0	0	0	0	0	0	0	0	0	0	0	0	0	0	0	0	0	0	0	0	0	0	0	0	0
ASV582	152.9411765	36.36363636	38.88888889	111.3636364	113.0434783	33.33333333	42.85714286	82.14285714	106.0606061	62.79069767	29.41176471	103.5714286	54.83870968	70.27027027	146.1538462	72.72727273	125	134.6153846	0	80	46.15384615	70.96774194	820.8333333	55.55555556	256	60.41666667	71.11111111	165.7894737	140.4761905	70.73170732	57.89473684	17.07317073	74.35897436	107.8947368	53.19148936	66.10169492	116.9811321	77.5	26.92307692	25	144.4444444	83.33333333	0	80	10.63829787	42.10526316	130.5555556	15.78947368	0
ASV583	470.5882353	47.27272727	69.44444444	134.0909091	200	106.6666667	109.5238095	328.5714286	136.3636364	39.53488372	173.5294118	417.8571429	83.87096774	178.3783784	300	0	93.75	203.8461538	31.25	100	128.2051282	87.09677419	112.5	148.8888889	200	164.5833333	262.2222222	142.1052632	130.952381	75.6097561	71.05263158	197.5609756	130.7692308	160.5263158	0	52.54237288	66.03773585	92.5	0	0	200	87.5	0	61.66666667	0	0	83.33333333	0	0
ASV584	100	0	0	0	0	140	38.0952381	0	0	0	0	0	19.35483871	32.43243243	0	77.27272727	0	0	0	76.66666667	0	0	0	0	0	0	0	0	0	70.73170732	0	0	0	0	108.5106383	0	0	0	30.76923077	60.41666667	0	18.75	0	0	0	0	0	0	0
ASV585	0	0	0	0	0	0	0	0	0	0	0	0	0	0	0	0	0	0	0	0	0	0	0	0	0	0	0	0	0	0	0	0	0	0	0	0	0	0	0	0	0	0	0	0	0	0	0	0	0
ASV586	776.4705882	0	0	361.3636364	369.5652174	0	0	335.7142857	366.6666667	0	0	364.2857143	229.0322581	237.8378378	0	0	0	219.2307692	0	166.6666667	148.7179487	229.0322581	0	0	0	95.83333333	171.1111111	152.6315789	159.5238095	0	0	0	115.3846154	126.3157895	121.2765957	0	130.1886792	0	0	0	292.5925926	102.0833333	0	70	0	0	0	157.8947368	0
ASV587	900	376.3636364	0	243.1818182	708.6956522	1296.666667	1952.380952	571.4285714	1093.939394	602.3255814	311.7647059	335.7142857	267.7419355	516.2162162	0	295.4545455	0	546.1538462	0	116.6666667	0	0	0	0	0	0	0	0	150	0	0	139.0243902	0	0	0	0	0	0	0	0	429.6296296	0	0	0	0	0	0	0	0
ASV588	752.9411765	38.18181818	38.88888889	40.90909091	91.30434783	70	33.33333333	153.5714286	45.45454545	65.11627907	0	235.7142857	54.83870968	0	215.3846154	113.6363636	84.375	0	25	213.3333333	74.35897436	96.77419355	316.6666667	71.11111111	84	93.75	195.5555556	152.6315789	0	131.7073171	31.57894737	41.46341463	0	34.21052632	127.6595745	18.6440678	90.56603774	97.5	78.84615385	35.41666667	0	66.66666667	37.5	23.33333333	78.72340426	52.63157895	0	86.84210526	44.23076923
ASV589	0	0	0	0	0	0	0	0	0	0	0	0	0	0	0	0	0	0	0	0	0	0	0	0	0	0	0	0	0	0	0	0	0	0	0	0	0	0	0	0	0	0	0	0	0	0	0	0	0
ASV590	311.7647059	78.18181818	47.22222222	102.2727273	343.4782609	0	88.0952381	153.5714286	66.66666667	58.13953488	94.11764706	185.7142857	132.2580645	108.1081081	253.8461538	0	153.125	130.7692308	37.5	90	74.35897436	87.09677419	429.1666667	104.4444444	84	39.58333333	0	160.5263158	92.85714286	0	207.8947368	78.04878049	117.9487179	89.47368421	65.95744681	62.71186441	69.81132075	140	30.76923077	54.16666667	122.2222222	152.0833333	212.5	70	34.04255319	38.59649123	0	97.36842105	130.7692308
ASV591	0	0	0	0	0	0	0	0	0	0	0	0	0	0	0	0	0	0	0	0	0	0	0	0	0	0	0	0	0	0	0	0	0	0	0	0	0	0	28.84615385	0	0	0	0	0	0	0	0	0	0
ASV592	594.1176471	132.7272727	111.1111111	184.0909091	204.3478261	153.3333333	61.9047619	285.7142857	0	118.6046512	105.8823529	114.2857143	48.38709677	110.8108108	130.7692308	72.72727273	71.875	115.3846154	0	100	97.43589744	135.483871	158.3333333	75.55555556	60	129.1666667	171.1111111	52.63157895	83.33333333	85.36585366	102.6315789	58.53658537	51.28205128	115.7894737	85.10638298	52.54237288	281.1320755	50	36.53846154	47.91666667	0	87.5	0	78.33333333	29.78723404	40.35087719	41.66666667	52.63157895	26.92307692
ASV593	0	41.81818182	91.66666667	38.63636364	582.6086957	0	0	117.8571429	0	0	167.6470588	71.42857143	0	0	0	177.2727273	418.75	315.3846154	64.58333333	156.6666667	223.0769231	154.8387097	308.3333333	795.5555556	0	281.25	0	0	0	0	1315.789474	156.097561	0	131.5789474	0	57.62711864	92.45283019	247.5	0	0	103.7037037	229.1666667	0	116.6666667	0	0	86.11111111	0	0
ASV594	211.7647059	76.36363636	88.88888889	147.7272727	152.173913	50	90.47619048	128.5714286	72.72727273	0	117.6470588	121.4285714	90.32258065	137.8378378	384.6153846	109.0909091	0	50	25	53.33333333	146.1538462	151.6129032	75	133.3333333	116	133.3333333	395.5555556	102.6315789	42.85714286	29.26829268	31.57894737	41.46341463	120.5128205	110.5263158	23.40425532	40.6779661	20.75471698	100	57.69230769	52.08333333	44.44444444	125	0	81.66666667	31.91489362	14.03508772	50	134.2105263	38.46153846
ASV595	129.4117647	0	0	156.8181818	0	0	88.0952381	67.85714286	0	0	73.52941176	103.5714286	0	94.59459459	292.3076923	0	84.375	69.23076923	0	143.3333333	69.23076923	145.1612903	145.8333333	51.11111111	160	95.83333333	51.11111111	0	100	63.41463415	84.21052632	63.41463415	302.5641026	97.36842105	0	45.76271186	77.35849057	325	0	0	125.9259259	127.0833333	84.375	90	0	0	144.4444444	84.21052632	65.38461538
ASV596	776.4705882	118.1818182	44.44444444	297.7272727	456.5217391	1003.333333	290.4761905	292.8571429	1066.666667	290.6976744	94.11764706	482.1428571	232.2580645	783.7837838	307.6923077	168.1818182	34.375	103.8461538	0	306.6666667	0	48.38709677	0	60	140	56.25	44.44444444	52.63157895	83.33333333	92.68292683	31.57894737	92.68292683	97.43589744	57.89473684	0	15.25423729	39.62264151	85	23.07692308	0	111.1111111	83.33333333	28.125	31.66666667	0	15.78947368	52.77777778	55.26315789	19.23076923
ASV597	0	0	0	0	0	0	0	0	0	0	0	0	0	0	0	0	0	0	0	0	0	0	0	0	0	0	0	0	0	0	0	0	0	0	0	0	0	0	44.23076923	0	0	0	15.625	18.33333333	85.10638298	126.3157895	0	52.63157895	138.4615385
ASV598	241.1764706	36.36363636	61.11111111	90.90909091	243.4782609	66.66666667	85.71428571	128.5714286	66.66666667	79.06976744	108.8235294	146.4285714	96.77419355	29.72972973	0	59.09090909	134.375	126.9230769	0	86.66666667	0	77.41935484	208.3333333	122.2222222	68	39.58333333	24.44444444	126.3157895	26.19047619	17.07317073	192.1052632	180.4878049	310.2564103	34.21052632	85.10638298	72.88135593	26.41509434	65	61.53846154	37.5	88.88888889	39.58333333	0	80	110.6382979	47.36842105	80.55555556	107.8947368	30.76923077
ASV599	252.9411765	45.45454545	58.33333333	0	60.86956522	16.66666667	0	0	0	0	38.23529412	21.42857143	0	0	92.30769231	59.09090909	90.625	34.61538462	29.16666667	16.66666667	48.71794872	158.0645161	25	68.88888889	92	83.33333333	66.66666667	586.8421053	45.23809524	51.2195122	55.26315789	36.58536585	0	39.47368421	25.53191489	76.27118644	130.1886792	25	23.07692308	27.08333333	62.96296296	0	0	23.33333333	10.63829787	78.94736842	72.22222222	94.73684211	50
ASV600	117.6470588	167.2727273	111.1111111	52.27272727	608.6956522	90	150	142.8571429	57.57575758	139.5348837	161.7647059	60.71428571	77.41935484	0	353.8461538	0	181.25	226.9230769	0	60	51.28205128	58.06451613	158.3333333	204.4444444	0	127.0833333	17.77777778	0	50	0	194.7368421	48.7804878	0	28.94736842	55.31914894	103.3898305	37.73584906	57.5	0	31.25	96.2962963	177.0833333	37.5	40	0	0	91.66666667	0	0
ASV601	205.8823529	32.72727273	44.44444444	72.72727273	60.86956522	76.66666667	0	0	84.84848485	0	167.6470588	103.5714286	0	110.8108108	184.6153846	154.5454545	309.375	250	58.33333333	126.6666667	69.23076923	67.74193548	145.8333333	66.66666667	468	50	55.55555556	142.1052632	0	0	0	0	187.1794872	142.1052632	74.46808511	0	28.30188679	45	63.46153846	0	103.7037037	70.83333333	0	0	57.44680851	24.56140351	44.44444444	123.6842105	46.15384615
ASV602	82.35294118	36.36363636	52.77777778	0	69.56521739	0	26.19047619	0	81.81818182	20.93023256	64.70588235	0	0	40.54054054	161.5384615	0	193.75	192.3076923	0	60	23.07692308	0	54.16666667	44.44444444	120	0	0	97.36842105	166.6666667	36.58536585	150	92.68292683	61.53846154	71.05263158	21.27659574	49.15254237	177.3584906	67.5	30.76923077	20.83333333	96.2962963	62.5	40.625	35	57.44680851	0	58.33333333	44.73684211	30.76923077
ASV603	229.4117647	305.4545455	230.5555556	77.27272727	386.9565217	70	433.3333333	350	39.39393939	334.8837209	226.4705882	103.5714286	100	0	684.6153846	0	356.25	550	0	0	28.20512821	0	308.3333333	148.8888889	0	102.0833333	37.77777778	52.63157895	0	0	152.6315789	0	53.84615385	31.57894737	0	155.9322034	0	0	0	0	285.1851852	133.3333333	0	0	0	0	180.5555556	0	0
ASV604	0	0	0	0	0	0	0	0	0	0	0	0	0	0	0	0	0	0	0	0	0	0	0	0	0	0	0	0	0	0	0	0	0	0	0	0	0	0	0	0	0	0	0	0	0	0	0	0	0
ASV605	441.1764706	103.6363636	61.11111111	234.0909091	295.6521739	220	202.3809524	164.2857143	245.4545455	132.5581395	114.7058824	335.7142857	264.516129	297.2972973	438.4615385	0	103.125	115.3846154	0	73.33333333	105.1282051	67.74193548	0	80	72	102.0833333	66.66666667	76.31578947	104.7619048	0	60.52631579	109.7560976	74.35897436	89.47368421	42.55319149	64.40677966	32.0754717	90	76.92307692	22.91666667	170.3703704	110.4166667	65.625	83.33333333	76.59574468	0	77.77777778	76.31578947	38.46153846
ASV606	458.8235294	43.63636364	80.55555556	168.1818182	178.2608696	96.66666667	107.1428571	289.2857143	81.81818182	46.51162791	241.1764706	317.8571429	116.1290323	56.75675676	0	140.9090909	21.875	61.53846154	29.16666667	90	61.53846154	206.4516129	25	66.66666667	44	97.91666667	315.5555556	63.15789474	14.28571429	0	21.05263158	43.90243902	141.025641	81.57894737	89.36170213	23.72881356	67.9245283	0	55.76923077	33.33333333	22.22222222	52.08333333	53.125	30	82.9787234	29.8245614	27.77777778	173.6842105	61.53846154
ASV607	0	0	0	0	0	0	57.14285714	0	100	37.20930233	126.4705882	0	0	0	0	0	0	92.30769231	0	53.33333333	0	0	145.8333333	0	0	66.66666667	0	0	216.6666667	153.6585366	0	119.5121951	51.28205128	73.68421053	251.0638298	50.84745763	0	0	44.23076923	97.91666667	344.4444444	0	0	0	165.9574468	45.61403509	897.2222222	0	330.7692308
ASV608	0	0	0	0	0	0	0	0	0	0	0	0	0	0	0	0	0	0	0	0	0	0	0	0	0	0	0	0	0	0	0	0	0	0	0	0	0	0	0	0	0	0	0	0	0	0	0	0	0
ASV609	541.1764706	856.3636364	352.7777778	320.4545455	769.5652174	463.3333333	630.952381	321.4285714	515.1515152	362.7906977	320.5882353	382.1428571	183.8709677	248.6486486	669.2307692	222.7272727	309.375	242.3076923	0	150	0	125.8064516	125	155.5555556	1000	89.58333333	51.11111111	92.10526316	61.9047619	60.97560976	0	58.53658537	0	0	0	145.7627119	22.64150943	0	0	0	81.48148148	56.25	21.875	30	0	0	77.77777778	0	0
ASV610	511.7647059	114.5454545	69.44444444	386.3636364	443.4782609	163.3333333	169.047619	453.5714286	200	120.9302326	100	778.5714286	264.516129	186.4864865	192.3076923	68.18181818	78.125	107.6923077	20.83333333	53.33333333	61.53846154	206.4516129	83.33333333	117.7777778	68	179.1666667	202.2222222	105.2631579	0	0	0	0	100	150	112.7659574	0	83.01886792	127.5	23.07692308	0	0	145.8333333	109.375	120	0	29.8245614	0	0	0
ASV611	123.5294118	9.090909091	8.333333333	9.090909091	65.2173913	30	9.523809524	25	0	9.302325581	44.11764706	14.28571429	9.677419355	24.32432432	23.07692308	18.18181818	9.375	69.23076923	29.16666667	126.6666667	117.9487179	38.70967742	129.1666667	40	40	54.16666667	60	176.3157895	11.9047619	0	52.63157895	60.97560976	25.64102564	28.94736842	36.17021277	15.25423729	118.8679245	25	46.15384615	18.75	11.11111111	56.25	28.125	21.66666667	93.61702128	47.36842105	0	68.42105263	28.84615385
ASV612	129.4117647	23.63636364	0	0	86.95652174	203.3333333	54.76190476	135.7142857	142.4242424	81.39534884	20.58823529	92.85714286	48.38709677	83.78378378	46.15384615	59.09090909	40.625	80.76923077	0	66.66666667	10.25641026	0	400	0	24	0	0	0	21.42857143	17.07317073	71.05263158	26.82926829	0	0	68.08510638	0	26.41509434	27.5	13.46153846	33.33333333	18.51851852	0	46.875	45	0	35.0877193	16.66666667	0	40.38461538
ASV613	0	50.90909091	77.77777778	97.72727273	204.3478261	0	102.3809524	228.5714286	66.66666667	51.1627907	32.35294118	67.85714286	0	118.9189189	100	0	131.25	123.0769231	20.83333333	30	28.20512821	77.41935484	104.1666667	88.88888889	56	91.66666667	0	89.47368421	30.95238095	24.3902439	84.21052632	29.26829268	0	39.47368421	40.42553191	42.37288136	0	90	0	27.08333333	55.55555556	106.25	81.25	38.33333333	93.61702128	0	33.33333333	0	40.38461538
ASV614	0	0	0	0	0	0	0	0	0	0	0	0	0	0	0	0	0	0	0	0	0	0	0	0	0	0	0	0	0	0	0	0	0	0	0	0	0	0	0	0	0	0	0	0	0	0	0	0	0
ASV615	117.6470588	12.72727273	83.33333333	18.18181818	0	63.33333333	0	28.57142857	18.18181818	0	164.7058824	85.71428571	0	45.94594595	253.8461538	81.81818182	218.75	161.5384615	0	103.3333333	107.6923077	77.41935484	237.5	122.2222222	112	60.41666667	457.7777778	247.3684211	47.61904762	65.85365854	42.10526316	29.26829268	135.8974359	52.63157895	48.93617021	49.15254237	33.96226415	0	25	0	77.77777778	29.16666667	43.75	28.33333333	17.0212766	14.03508772	61.11111111	76.31578947	19.23076923
ASV616	0	0	0	29.54545455	108.6956522	0	30.95238095	0	48.48484848	0	26.47058824	0	0	43.24324324	0	0	162.5	107.6923077	0	0	0	0	0	104.4444444	0	0	0	0	0	0	384.2105263	0	0	36.84210526	0	0	0	280	26.92307692	0	244.4444444	81.25	0	55	0	0	91.66666667	55.26315789	0
ASV617	211.7647059	114.5454545	111.1111111	129.5454545	226.0869565	120	104.7619048	164.2857143	48.48484848	113.9534884	114.7058824	228.5714286	80.64516129	72.97297297	269.2307692	0	159.375	161.5384615	18.75	0	74.35897436	51.61290323	133.3333333	75.55555556	104	100	60	63.15789474	28.57142857	29.26829268	121.0526316	0	25.64102564	50	36.17021277	71.18644068	22.64150943	45	0	0	166.6666667	102.0833333	118.75	0	53.19148936	26.31578947	102.7777778	57.89473684	23.07692308
ASV618	41.17647059	0	0	0	0	20	0	0	0	0	38.23529412	0	0	35.13513514	0	0	0	0	0	0	33.33333333	0	0	0	28	39.58333333	0	26.31578947	26.19047619	36.58536585	0	0	0	86.84210526	36.17021277	0	0	0	65.38461538	20.83333333	51.85185185	0	0	0	0	45.61403509	0	123.6842105	0
ASV619	0	0	0	0	0	0	0	0	0	0	0	0	0	0	0	0	0	0	0	0	0	0	0	0	0	0	0	0	0	0	0	0	41.02564103	0	87.23404255	0	0	0	119.2307692	72.91666667	0	0	28.125	0	168.0851064	191.2280702	0	126.3157895	61.53846154
ASV620	147.0588235	127.2727273	0	0	147.826087	0	159.5238095	0	0	120.9302326	182.3529412	0	0	0	438.4615385	0	325	303.8461538	0	0	107.6923077	0	187.5	68.88888889	0	0	42.22222222	0	73.80952381	0	94.73684211	204.8780488	0	0	51.06382979	93.22033898	75.47169811	0	0	0	114.8148148	95.83333333	0	0	0	0	180.5555556	0	0
ASV621	0	0	0	0	0	0	0	0	0	0	0	67.85714286	0	0	200	0	0	0	0	50	0	16.12903226	400	40	0	14.58333333	128.8888889	0	0	0	0	0	0	0	259.5744681	0	22.64150943	57.5	94.23076923	75	0	45.83333333	0	66.66666667	157.4468085	178.9473684	61.11111111	200	163.4615385
ASV622	0	0	0	0	0	0	0	0	0	0	0	0	0	0	0	0	0	0	0	0	0	0	0	0	0	0	0	0	0	0	0	0	0	0	0	0	0	0	0	0	0	0	0	0	0	0	0	0	0
ASV623	0	0	44.44444444	0	234.7826087	0	0	0	0	0	0	0	0	0	276.9230769	0	75	196.1538462	0	106.6666667	0	0	0	57.77777778	0	0	86.66666667	0	166.6666667	39.02439024	315.7894737	0	258.974359	136.8421053	127.6595745	0	39.62264151	65	57.69230769	0	77.77777778	52.08333333	0	38.33333333	102.1276596	0	41.66666667	184.2105263	0
ASV624	0	0	0	0	0	0	0	0	0	0	0	0	0	156.7567568	0	0	0	0	0	0	146.1538462	0	0	11.11111111	0	0	0	0	42.85714286	85.36585366	0	0	25.64102564	881.5789474	0	38.98305085	0	97.5	0	8.333333333	114.8148148	0	0	0	0	0	69.44444444	0	0
ASV625	0	0	0	0	0	0	0	0	0	0	0	0	0	0	0	0	0	0	0	0	0	0	0	0	0	0	0	0	0	0	0	0	0	0	0	0	0	0	0	0	0	0	0	0	0	0	0	0	0
ASV626	0	94.54545455	175	0	291.3043478	56.66666667	207.1428571	128.5714286	0	125.5813953	129.4117647	0	38.70967742	0	269.2307692	0	171.875	280.7692308	0	0	0	0	150	126.6666667	0	87.5	0	0	0	0	0	0	89.74358974	39.47368421	117.0212766	106.779661	0	0	34.61538462	20.83333333	240.7407407	0	46.875	18.33333333	48.93617021	0	169.4444444	0	0
ASV627	0	245.4545455	283.3333333	29.54545455	369.5652174	0	197.6190476	92.85714286	0	200	173.5294118	0	0	0	423.0769231	0	393.75	296.1538462	0	23.33333333	0	22.58064516	229.1666667	202.2222222	0	81.25	0	0	42.85714286	0	110.5263158	14.63414634	0	50	0	157.6271186	0	0	0	0	259.2592593	91.66666667	0	0	0	0	155.5555556	0	0
ASV628	82.35294118	43.63636364	0	56.81818182	126.0869565	53.33333333	42.85714286	39.28571429	0	0	41.17647059	0	70.96774194	0	0	0	37.5	123.0769231	62.5	0	53.84615385	122.5806452	0	80	96	62.5	44.44444444	81.57894737	35.71428571	0	47.36842105	36.58536585	356.4102564	0	55.31914894	0	0	67.5	0	0	55.55555556	66.66666667	0	60	72.34042553	0	0	60.52631579	0
ASV629	117.6470588	0	55.55555556	0	0	116.6666667	0	132.1428571	60.60606061	0	41.17647059	121.4285714	0	54.05405405	92.30769231	109.0909091	75	46.15384615	0	113.3333333	56.41025641	74.19354839	0	42.22222222	68	75	106.6666667	150	23.80952381	143.902439	0	90.24390244	61.53846154	0	0	0	75.47169811	102.5	103.8461538	0	62.96296296	54.16666667	81.25	16.66666667	74.46808511	17.54385965	36.11111111	105.2631579	44.23076923
ASV630	164.7058824	254.5454545	172.2222222	113.6363636	204.3478261	123.3333333	226.1904762	125	133.3333333	297.6744186	141.1764706	78.57142857	67.74193548	129.7297297	284.6153846	0	165.625	88.46153846	0	103.3333333	0	0	54.16666667	100	380	45.83333333	22.22222222	28.94736842	30.95238095	0	0	31.70731707	0	10.52631579	80.85106383	67.79661017	0	25	0	52.08333333	81.48148148	0	0	0	0	0	88.88888889	0	36.53846154
ASV631	0	0	0	0	0	70	0	0	0	0	0	139.2857143	148.3870968	108.1081081	0	0	0	0	0	80	0	0	0	293.3333333	0	0	0	0	0	0	407.8947368	90.24390244	0	0	0	0	0	0	55.76923077	0	0	216.6666667	0	0	0	0	0	0	0
ASV632	0	0	0	0	0	0	0	0	0	0	0	0	0	0	0	0	0	0	0	0	0	0	0	0	0	0	0	0	0	0	0	0	0	0	0	0	0	0	0	0	0	0	0	0	0	0	0	0	0
ASV633	0	0	0	0	0	0	0	0	0	0	0	0	0	0	0	0	0	0	0	0	0	241.9354839	0	0	0	0	191.1111111	205.2631579	0	146.3414634	0	0	323.0769231	189.4736842	0	0	249.0566038	230	0	0	333.3333333	0	203.125	0	0	0	305.5555556	0	284.6153846
ASV634	0	0	0	0	0	0	0	0	0	0	0	0	0	0	0	0	0	0	0	0	0	0	0	0	0	0	0	0	0	0	0	0	0	0	0	0	0	0	0	0	0	0	0	0	0	0	0	0	0
ASV635	0	0	0	0	0	0	0	0	0	0	0	0	0	0	0	0	0	0	0	0	0	0	0	0	0	0	0	0	0	0	0	0	0	0	0	0	0	0	0	0	0	0	0	0	0	0	0	0	0
ASV636	235.2941176	61.81818182	58.33333333	70.45454545	147.826087	296.6666667	111.9047619	153.5714286	112.1212121	123.255814	138.2352941	121.4285714	0	70.27027027	407.6923077	250	112.5	134.6153846	0	243.3333333	133.3333333	90.32258065	116.6666667	95.55555556	364	102.0833333	117.7777778	0	0	82.92682927	94.73684211	51.2195122	0	50	61.70212766	0	0	60	50	0	0	41.66666667	0	0	102.1276596	0	141.6666667	0	65.38461538
ASV637	0	0	94.44444444	0	0	70	0	0	0	0	102.9411765	0	0	0	438.4615385	81.81818182	231.25	230.7692308	22.91666667	220	0	177.4193548	270.8333333	128.8888889	0	114.5833333	48.88888889	152.6315789	0	75.6097561	0	92.68292683	0	0	0	0	233.9622642	140	0	0	0	0	0	0	0	0	0	186.8421053	0
ASV638	64.70588235	20	44.44444444	50	39.13043478	50	42.85714286	53.57142857	48.48484848	46.51162791	58.82352941	350	0	43.24324324	61.53846154	18.18181818	284.375	123.0769231	14.58333333	0	0	135.483871	33.33333333	51.11111111	80	31.25	162.2222222	13.15789474	76.19047619	0	23.68421053	26.82926829	46.15384615	34.21052632	40.42553191	33.89830508	0	0	30.76923077	18.75	151.8518519	12.5	103.125	26.66666667	17.0212766	36.84210526	13.88888889	118.4210526	17.30769231
ASV639	0	69.09090909	0	47.72727273	239.1304348	0	66.66666667	78.57142857	51.51515152	88.37209302	0	0	0	0	0	118.1818182	200	107.6923077	0	290	0	0	550	62.22222222	0	0	0	0	0	87.80487805	228.9473684	100	0	118.4210526	157.4468085	0	101.8867925	105	71.15384615	0	77.77777778	122.9166667	0	60	36.17021277	0	258.3333333	94.73684211	38.46153846
ASV640	247.0588235	0	55.55555556	70.45454545	121.7391304	53.33333333	42.85714286	82.14285714	39.39393939	46.51162791	0	78.57142857	51.61290323	43.24324324	200	0	71.875	107.6923077	27.08333333	103.3333333	0	32.25806452	241.6666667	35.55555556	84	58.33333333	55.55555556	0	100	39.02439024	0	14.63414634	35.8974359	44.73684211	48.93617021	55.93220339	115.0943396	70	53.84615385	0	111.1111111	72.91666667	25	0	87.23404255	0	427.7777778	65.78947368	0
ASV641	111.7647059	0	80.55555556	34.09090909	95.65217391	0	0	0	36.36363636	0	91.17647059	103.5714286	0	0	115.3846154	27.27272727	87.5	169.2307692	0	66.66666667	20.51282051	158.0645161	83.33333333	71.11111111	184	52.08333333	246.6666667	47.36842105	97.61904762	31.70731707	189.4736842	102.4390244	87.17948718	0	55.31914894	18.6440678	218.8679245	0	0	27.08333333	0	43.75	43.75	36.66666667	25.53191489	22.80701754	44.44444444	50	0
ASV642	0	0	41.66666667	0	121.7391304	0	0	0	0	0	94.11764706	117.8571429	0	0	107.6923077	0	75	0	45.83333333	0	135.8974359	100	100	124.4444444	116	27.08333333	324.4444444	36.84210526	111.9047619	46.34146341	265.7894737	156.097561	171.7948718	102.6315789	57.44680851	33.89830508	105.6603774	0	40.38461538	0	96.2962963	45.83333333	0	55	0	0	0	89.47368421	94.23076923
ASV643	411.7647059	770.9090909	391.6666667	181.8181818	500	583.3333333	421.4285714	228.5714286	596.969697	583.7209302	217.6470588	453.5714286	174.1935484	335.1351351	461.5384615	136.3636364	418.75	200	22.91666667	113.3333333	128.2051282	35.48387097	212.5	93.33333333	532	91.66666667	44.44444444	0	52.38095238	87.80487805	55.26315789	53.65853659	0	0	0	123.7288136	13.20754717	17.5	0	0	74.07407407	0	12.5	28.33333333	0	0	122.2222222	0	0
ASV644	229.4117647	20	13.88888889	84.09090909	143.4782609	63.33333333	11.9047619	110.7142857	24.24242424	16.27906977	91.17647059	192.8571429	67.74193548	27.02702703	546.1538462	0	65.625	96.15384615	10.41666667	43.33333333	38.46153846	0	54.16666667	40	36	39.58333333	68.88888889	105.2631579	38.0952381	0	173.6842105	26.82926829	15.38461538	168.4210526	68.08510638	52.54237288	11.32075472	42.5	15.38461538	12.5	59.25925926	22.91666667	34.375	50	25.53191489	19.29824561	116.6666667	31.57894737	38.46153846
ASV645	0	0	0	0	0	0	0	0	206.0606061	0	0	0	0	237.8378378	0	0	0	176.9230769	0	0	541.025641	0	0	0	0	0	0	186.8421053	247.6190476	0	0	307.3170732	335.8974359	0	85.10638298	0	0	442.5	0	0	233.3333333	91.66666667	0	41.66666667	63.82978723	0	0	0	0
ASV646	0	0	105.5555556	0	117.3913043	0	0	0	115.1515152	0	123.5294118	0	0	0	323.0769231	95.45454545	0	0	0	0	133.3333333	116.1290323	0	302.2222222	1176	210.4166667	46.66666667	60.52631579	107.1428571	0	57.89473684	100	35.8974359	0	0	0	0	75	0	0	0	45.83333333	0	0	0	0	0	0	0
ASV647	0	147.2727273	161.1111111	68.18181818	552.173913	40	228.5714286	275	0	167.4418605	270.5882353	0	0	62.16216216	346.1538462	0	268.75	296.1538462	0	0	0	0	187.5	291.1111111	52	145.8333333	0	0	0	0	273.6842105	0	0	13.15789474	19.14893617	135.5932203	50.94339623	0	0	0	262.962963	181.25	37.5	0	0	0	113.8888889	0	0
ASV648	58.82352941	0	30.55555556	43.18181818	65.2173913	0	26.19047619	25	33.33333333	0	50	0	54.83870968	35.13513514	161.5384615	0	134.375	130.7692308	18.75	80	0	80.64516129	670.8333333	53.33333333	104	37.5	0	152.6315789	80.95238095	0	71.05263158	239.0243902	20.51282051	68.42105263	21.27659574	32.20338983	111.3207547	132.5	26.92307692	12.5	74.07407407	97.91666667	34.375	66.66666667	19.14893617	24.56140351	44.44444444	76.31578947	44.23076923
ASV649	0	0	63.88888889	40.90909091	69.56521739	0	0	0	93.93939394	0	91.17647059	103.5714286	0	78.37837838	323.0769231	86.36363636	84.375	73.07692308	0	66.66666667	292.3076923	100	104.1666667	75.55555556	132	89.58333333	246.6666667	36.84210526	42.85714286	0	47.36842105	397.5609756	0	0	65.95744681	0	66.03773585	97.5	28.84615385	35.41666667	0	60.41666667	0	45	127.6595745	0	16.66666667	52.63157895	26.92307692
ASV650	147.0588235	367.2727273	263.8888889	31.81818182	382.6086957	66.66666667	392.8571429	182.1428571	42.42424242	367.4418605	385.2941176	103.5714286	32.25806452	70.27027027	746.1538462	31.81818182	509.375	603.8461538	0	0	17.94871795	29.03225806	433.3333333	144.4444444	48	112.5	0	60.52631579	38.0952381	29.26829268	115.7894737	56.09756098	0	0	0	284.7457627	22.64150943	22.5	0	0	451.8518519	137.5	71.875	28.33333333	0	0	161.1111111	0	0
ASV651	329.4117647	70.90909091	0	250	321.7391304	153.3333333	100	232.1428571	233.3333333	100	0	185.7142857	177.4193548	121.6216216	0	0	150	103.8461538	39.58333333	176.6666667	41.02564103	138.7096774	0	64.44444444	180	95.83333333	71.11111111	44.73684211	76.19047619	0	89.47368421	75.6097561	0	102.6315789	27.65957447	35.59322034	0	20	0	64.58333333	111.1111111	122.9166667	0	121.6666667	36.17021277	0	0	65.78947368	109.6153846
ASV652	64.70588235	9.090909091	25	0	156.5217391	0	0	0	0	0	44.11764706	0	0	0	76.92307692	0	146.875	196.1538462	18.75	30	17.94871795	0	54.16666667	66.66666667	24	12.5	0	118.4210526	50	0	302.6315789	24.3902439	25.64102564	86.84210526	91.4893617	23.72881356	109.4339623	50	36.53846154	64.58333333	33.33333333	37.5	0	46.66666667	129.787234	0	69.44444444	89.47368421	38.46153846
ASV653	0	0	0	0	0	0	0	0	0	0	0	0	0	0	0	0	0	0	0	0	0	0	0	0	0	0	0	0	0	39.02439024	0	0	0	0	48.93617021	11.86440678	0	0	0	0	0	0	0	0	0	0	33.33333333	63.15789474	0
ASV654	535.2941176	692.7272727	327.7777778	209.0909091	573.9130435	440	347.6190476	232.1428571	390.9090909	402.3255814	167.6470588	207.1428571	141.9354839	227.027027	484.6153846	140.9090909	403.125	342.3076923	0	80	130.7692308	83.87096774	166.6666667	102.2222222	672	89.58333333	20	50	57.14285714	58.53658537	142.1052632	100	0	15.78947368	0	154.2372881	43.39622642	20	0	0	114.8148148	45.83333333	28.125	15	0	0	119.4444444	0	0
ASV655	0	0	0	0	0	0	0	0	0	0	0	0	0	0	0	0	50	0	0	0	0	0	0	0	24	0	0	0	0	0	0	0	0	0	34.04255319	0	0	0	0	8.333333333	0	0	0	0	0	0	0	0	28.84615385
ASV656	76.47058824	40	44.44444444	27.27272727	0	0	0	0	0	0	0	0	0	32.43243243	407.6923077	0	115.625	138.4615385	0	56.66666667	30.76923077	61.29032258	150	42.22222222	0	64.58333333	0	134.2105263	35.71428571	0	0	24.3902439	102.5641026	50	106.3829787	50.84745763	64.1509434	0	76.92307692	0	0	64.58333333	34.375	50	29.78723404	77.19298246	44.44444444	202.6315789	69.23076923
ASV657	176.4705882	23.63636364	0	0	204.3478261	0	0	67.85714286	0	0	0	0	0	0	184.6153846	0	0	157.6923077	10.41666667	103.3333333	0	12.90322581	150	126.6666667	184	81.25	0	68.42105263	64.28571429	0	426.3157895	146.3414634	343.5897436	0	106.3829787	0	73.58490566	112.5	0	0	0	185.4166667	0	55	0	0	0	60.52631579	46.15384615
ASV658	435.2941176	123.6363636	0	211.3636364	239.1304348	560	161.9047619	260.7142857	1269.69697	274.4186047	0	257.1428571	125.8064516	424.3243243	115.3846154	86.36363636	0	0	0	130	38.46153846	38.70967742	0	0	220	64.58333333	0	0	83.33333333	0	0	260.9756098	0	0	0	0	0	0	0	0	0	52.08333333	0	0	134.0425532	0	0	0	0
ASV659	35.29411765	209.0909091	202.7777778	18.18181818	500	33.33333333	385.7142857	182.1428571	42.42424242	262.7906977	255.8823529	0	0	18.91891892	423.0769231	50	303.125	380.7692308	0	0	0	9.677419355	270.8333333	186.6666667	0	75	6.666666667	13.15789474	21.42857143	0	152.6315789	0	0	0	0	140.6779661	0	0	0	0	307.4074074	122.9166667	0	8.333333333	0	0	216.6666667	0	0
ASV660	341.1764706	34.54545455	0	109.0909091	178.2608696	90	0	196.4285714	60.60606061	46.51162791	82.35294118	203.5714286	161.2903226	100	107.6923077	77.27272727	65.625	146.1538462	0	100	128.2051282	48.38709677	37.5	26.66666667	68	58.33333333	195.5555556	192.1052632	64.28571429	0	0	112.195122	374.3589744	252.6315789	23.40425532	0	147.1698113	132.5	36.53846154	29.16666667	0	89.58333333	50	38.33333333	59.57446809	66.66666667	0	71.05263158	44.23076923
ASV661	535.2941176	236.3636364	25	229.5454545	673.9130435	1363.333333	478.5714286	310.7142857	1166.666667	495.3488372	85.29411765	382.1428571	154.8387097	535.1351351	269.2307692	195.4545455	34.375	123.0769231	0	220	33.33333333	35.48387097	83.33333333	44.44444444	156	50	42.22222222	23.68421053	61.9047619	82.92682927	0	78.04878049	0	44.73684211	10.63829787	10.16949153	9.433962264	62.5	17.30769231	0	62.96296296	62.5	0	28.33333333	4.255319149	33.33333333	58.33333333	5.263157895	0
ASV662	141.1764706	30.90909091	58.33333333	65.90909091	73.91304348	56.66666667	80.95238095	42.85714286	48.48484848	41.86046512	41.17647059	107.1428571	93.5483871	45.94594595	123.0769231	40.90909091	68.75	88.46153846	52.08333333	50	0	45.16129032	41.66666667	97.77777778	124	68.75	0	21.05263158	0	0	44.73684211	0	51.28205128	28.94736842	70.21276596	37.28813559	41.50943396	0	48.07692308	0	0	52.08333333	256.25	21.66666667	0	45.61403509	0	55.26315789	55.76923077
ASV663	0	0	0	0	0	143.3333333	0	0	0	0	0	0	0	0	0	36.36363636	0	0	0	93.33333333	0	0	0	0	0	0	0	0	42.85714286	517.0731707	0	0	28.20512821	57.89473684	53.19148936	47.45762712	0	0	92.30769231	56.25	107.4074074	0	0	0	174.4680851	168.4210526	75	52.63157895	221.1538462
ASV664	0	74.54545455	61.11111111	0	169.5652174	56.66666667	95.23809524	0	69.6969697	95.34883721	35.29411765	0	0	27.02702703	130.7692308	0	103.125	57.69230769	0	0	38.46153846	0	112.5	77.77777778	0	18.75	0	0	0	24.3902439	86.84210526	0	0	0	97.87234043	0	0	0	65.38461538	0	37.03703704	33.33333333	0	0	123.4042553	68.42105263	100	81.57894737	153.8461538
ASV665	494.1176471	49.09090909	47.22222222	165.9090909	178.2608696	93.33333333	104.7619048	528.5714286	69.6969697	55.81395349	0	260.7142857	241.9354839	75.67567568	146.1538462	50	31.25	46.15384615	0	66.66666667	25.64102564	77.41935484	45.83333333	84.44444444	124	97.91666667	40	255.2631579	40.47619048	29.26829268	100	139.0243902	71.79487179	0	46.80851064	0	81.13207547	62.5	36.53846154	0	0	106.25	134.375	50	40.42553191	36.84210526	19.44444444	42.10526316	19.23076923
ASV666	482.3529412	94.54545455	41.66666667	165.9090909	330.4347826	486.6666667	176.1904762	239.2857143	851.5151515	137.2093023	67.64705882	453.5714286	138.7096774	381.0810811	230.7692308	77.27272727	109.375	157.6923077	0	126.6666667	53.84615385	112.9032258	104.1666667	0	240	89.58333333	60	44.73684211	157.1428571	60.97560976	57.89473684	187.804878	53.84615385	44.73684211	29.78723404	52.54237288	73.58490566	65	0	0	81.48148148	41.66666667	46.875	51.66666667	46.80851064	0	302.7777778	0	0
ASV667	0	0	0	0	0	0	0	0	0	0	0	0	0	0	0	0	0	0	0	0	0	0	0	0	0	0	0	0	0	0	0	0	0	0	0	0	0	0	0	0	0	0	0	0	0	0	0	0	0
ASV668	170.5882353	41.81818182	27.77777778	22.72727273	134.7826087	63.33333333	61.9047619	50	42.42424242	30.23255814	41.17647059	100	0	24.32432432	0	0	115.625	69.23076923	0	73.33333333	23.07692308	48.38709677	208.3333333	0	44	47.91666667	0	86.84210526	57.14285714	0	63.15789474	36.58536585	71.79487179	23.68421053	25.53191489	32.20338983	115.0943396	97.5	48.07692308	0	192.5925926	37.5	0	30	17.0212766	28.07017544	47.22222222	92.10526316	75
ASV669	0	118.1818182	94.44444444	22.72727273	239.1304348	16.66666667	138.0952381	103.5714286	45.45454545	100	126.4705882	32.14285714	32.25806452	35.13513514	184.6153846	0	165.625	234.6153846	0	0	51.28205128	0	162.5	71.11111111	20	81.25	11.11111111	0	16.66666667	43.90243902	47.36842105	0	25.64102564	28.94736842	17.0212766	74.57627119	0	0	0	37.5	133.3333333	64.58333333	9.375	13.33333333	0	0	138.8888889	34.21052632	0
ASV670	776.4705882	72.72727273	16.66666667	254.5454545	282.6086957	163.3333333	195.2380952	496.4285714	151.5151515	109.3023256	91.17647059	550	235.483871	156.7567568	92.30769231	40.90909091	28.125	26.92307692	33.33333333	33.33333333	43.58974359	51.61290323	45.83333333	82.22222222	64	114.5833333	153.3333333	144.7368421	78.57142857	39.02439024	39.47368421	43.90243902	192.3076923	92.10526316	142.5531915	27.11864407	71.69811321	0	63.46153846	20.83333333	0	97.91666667	59.375	55	59.57446809	0	33.33333333	63.15789474	0
ASV671	0	0	0	0	0	0	0	0	0	0	0	0	0	0	0	0	0	0	0	0	0	0	0	0	0	0	0	0	0	0	0	0	0	0	0	0	0	42.5	0	0	0	0	0	0	0	0	0	0	0
ASV672	0	0	36.11111111	0	86.95652174	26.66666667	0	0	72.72727273	0	79.41176471	0	0	0	0	0	50	115.3846154	0	96.66666667	28.20512821	45.16129032	45.83333333	51.11111111	96	0	0	0	371.4285714	56.09756098	163.1578947	78.04878049	61.53846154	86.84210526	187.2340426	64.40677966	0	30	44.23076923	39.58333333	137.037037	37.5	21.875	28.33333333	38.29787234	0	77.77777778	97.36842105	63.46153846
ASV673	0	0	0	0	0	0	0	0	0	0	0	0	0	0	0	0	0	0	0	0	0	0	116.6666667	0	0	0	0	0	0	0	42.10526316	0	0	0	51.06382979	0	0	22.5	0	52.08333333	0	0	143.75	0	0	0	0	0	26.92307692
ASV674	82.35294118	0	0	0	0	53.33333333	0	0	0	20.93023256	32.35294118	0	0	21.62162162	92.30769231	0	53.125	130.7692308	0	83.33333333	17.94871795	77.41935484	262.5	24.44444444	84	33.33333333	0	63.15789474	83.33333333	131.7073171	50	73.17073171	253.8461538	0	65.95744681	37.28813559	49.05660377	122.5	57.69230769	60.41666667	92.59259259	33.33333333	12.5	18.33333333	0	0	38.88888889	78.94736842	19.23076923
ASV675	223.5294118	0	0	11.36363636	73.91304348	20	0	0	51.51515152	48.8372093	76.47058824	0	0	32.43243243	0	59.09090909	121.875	61.53846154	12.5	53.33333333	61.53846154	25.80645161	79.16666667	68.88888889	104	41.66666667	0	73.68421053	133.3333333	31.70731707	84.21052632	204.8780488	230.7692308	57.89473684	48.93617021	18.6440678	194.3396226	47.5	0	22.91666667	33.33333333	29.16666667	40.625	71.66666667	0	0	47.22222222	47.36842105	92.30769231
ASV676	194.1176471	89.09090909	77.77777778	75	230.4347826	56.66666667	76.19047619	146.4285714	84.84848485	83.72093023	123.5294118	153.5714286	51.61290323	86.48648649	107.6923077	63.63636364	112.5	84.61538462	12.5	26.66666667	76.92307692	90.32258065	104.1666667	86.66666667	156	89.58333333	55.55555556	115.7894737	109.5238095	87.80487805	76.31578947	70.73170732	79.48717949	94.73684211	74.46808511	50.84745763	94.33962264	65	36.53846154	0	181.4814815	29.16666667	0	45	40.42553191	24.56140351	72.22222222	21.05263158	26.92307692
ASV677	452.9411765	70.90909091	36.11111111	229.5454545	147.826087	86.66666667	0	250	63.63636364	55.81395349	0	521.4285714	164.516129	86.48648649	0	63.63636364	84.375	0	0	0	0	167.7419355	0	73.33333333	0	85.41666667	208.8888889	73.68421053	35.71428571	0	0	46.34146341	58.97435897	0	44.68085106	23.72881356	0	0	71.15384615	0	0	70.83333333	65.625	68.33333333	27.65957447	22.80701754	63.88888889	105.2631579	55.76923077
ASV678	58.82352941	25.45454545	47.22222222	38.63636364	108.6956522	40	35.71428571	125	39.39393939	0	105.8823529	96.42857143	90.32258065	37.83783784	61.53846154	68.18181818	90.625	92.30769231	25	83.33333333	25.64102564	125.8064516	70.83333333	77.77777778	128	87.5	128.8888889	97.36842105	40.47619048	29.26829268	115.7894737	70.73170732	102.5641026	28.94736842	29.78723404	61.01694915	116.9811321	35	25	27.08333333	100	79.16666667	43.75	21.66666667	68.08510638	12.28070175	33.33333333	76.31578947	55.76923077
ASV679	0	0	0	0	0	0	0	0	0	0	0	0	0	0	0	0	0	0	0	0	0	0	0	0	0	0	0	0	0	0	0	0	0	0	0	0	0	0	0	0	0	0	0	0	0	0	0	0	34.61538462
ASV680	58.82352941	25.45454545	36.11111111	29.54545455	47.82608696	0	11.9047619	53.57142857	139.3939394	34.88372093	29.41176471	17.85714286	22.58064516	24.32432432	153.8461538	36.36363636	106.25	50	22.91666667	83.33333333	74.35897436	67.74193548	41.66666667	33.33333333	88	127.0833333	0	10.52631579	264.2857143	82.92682927	23.68421053	90.24390244	392.3076923	63.15789474	102.1276596	50.84745763	18.86792453	40	38.46153846	29.16666667	81.48148148	27.08333333	34.375	33.33333333	48.93617021	0	69.44444444	57.89473684	17.30769231
ASV681	229.4117647	38.18181818	0	54.54545455	208.6956522	83.33333333	119.047619	192.8571429	0	48.8372093	100	0	0	62.16216216	315.3846154	0	103.125	57.69230769	0	0	171.7948718	0	350	97.77777778	0	79.16666667	0	0	76.19047619	43.90243902	50	85.36585366	100	89.47368421	34.04255319	0	35.8490566	35	23.07692308	0	114.8148148	79.16666667	0	0	36.17021277	0	127.7777778	52.63157895	30.76923077
ASV682	0	0	0	0	0	0	0	0	0	0	0	60.71428571	0	0	0	0	0	0	0	43.33333333	0	0	0	0	0	0	0	0	0	0	0	0	0	0	91.4893617	0	0	0	26.92307692	0	0	0	0	0	0	0	0	71.05263158	0
ASV683	447.0588235	547.2727273	352.7777778	159.0909091	321.7391304	260	411.9047619	203.5714286	439.3939394	255.8139535	188.2352941	200	119.3548387	194.5945946	484.6153846	209.0909091	346.875	126.9230769	20.83333333	50	338.4615385	103.2258065	108.3333333	120	1256	104.1666667	40	63.15789474	50	46.34146341	34.21052632	95.12195122	0	0	8.510638298	128.8135593	0	15	3.846153846	0	88.88888889	41.66666667	0	13.33333333	0	0	44.44444444	0	0
ASV684	0	132.7272727	0	31.81818182	273.9130435	0	173.8095238	200	0	176.744186	220.5882353	0	22.58064516	32.43243243	376.9230769	0	275	207.6923077	0	0	0	0	0	177.7777778	40	112.5	0	0	0	0	131.5789474	0	0	0	0	0	49.05660377	0	0	0	177.7777778	172.9166667	0	41.66666667	0	0	138.8888889	0	0
ASV685	205.8823529	14.54545455	58.33333333	40.90909091	0	0	28.57142857	25	12.12121212	16.27906977	61.76470588	64.28571429	0	51.35135135	123.0769231	63.63636364	81.25	57.69230769	20.83333333	96.66666667	71.79487179	87.09677419	0	53.33333333	84	27.08333333	68.88888889	247.3684211	16.66666667	26.82926829	0	29.26829268	30.76923077	44.73684211	23.40425532	28.81355932	22.64150943	172.5	38.46153846	0	48.14814815	50	84.375	35	27.65957447	0	30.55555556	192.1052632	55.76923077
ASV686	576.4705882	670.9090909	355.5555556	238.6363636	391.3043478	333.3333333	366.6666667	0	327.2727273	444.1860465	241.1764706	303.5714286	170.9677419	205.4054054	523.0769231	122.7272727	462.5	253.8461538	33.33333333	0	179.4871795	0	204.1666667	153.3333333	580	133.3333333	33.33333333	42.10526316	76.19047619	0	76.31578947	78.04878049	33.33333333	44.73684211	0	189.8305085	60.37735849	52.5	0	0	133.3333333	70.83333333	0	31.66666667	0	0	152.7777778	0	0
ASV687	511.7647059	0	0	252.2727273	347.826087	246.6666667	0	353.5714286	0	0	0	635.7142857	203.2258065	189.1891892	0	0	0	215.3846154	0	196.6666667	0	0	0	255.5555556	452	239.5833333	88.88888889	0	380.952381	0	239.4736842	226.8292683	330.7692308	0	0	0	192.4528302	225	0	0	0	166.6666667	0	116.6666667	0	0	0	0	0
ASV688	0	0	0	0	0	0	0	0	0	0	0	0	0	0	0	0	0	0	0	0	0	0	0	0	0	0	0	0	0	0	0	0	0	0	0	0	0	0	0	0	0	0	0	0	0	0	0	0	0
ASV689	264.7058824	90.90909091	38.88888889	63.63636364	208.6956522	266.6666667	138.0952381	142.8571429	278.7878788	930.2325581	32.35294118	182.1428571	109.6774194	100	1000	63.63636364	31.25	42.30769231	14.58333333	46.66666667	17.94871795	22.58064516	575	37.77777778	72	25	82.22222222	21.05263158	0	0	7.894736842	24.3902439	15.38461538	0	6.382978723	0	7.547169811	10	5.769230769	18.75	7.407407407	0	12.5	0	0	0	241.6666667	26.31578947	23.07692308
ASV690	0	0	0	0	0	0	0	0	0	0	0	0	0	118.9189189	0	0	0	0	0	0	125.6410256	0	0	0	96	31.25	0	0	50	58.53658537	0	0	28.20512821	534.2105263	0	27.11864407	11.32075472	87.5	0	37.5	77.77777778	0	0	18.33333333	0	12.28070175	66.66666667	0	0
ASV691	0	0	0	0	0	0	0	0	0	0	0	0	0	0	0	0	0	0	0	0	0	0	0	0	0	0	0	0	0	0	0	0	0	0	0	0	0	0	0	0	0	0	0	0	0	29.8245614	0	0	105.7692308
ASV692	347.0588235	74.54545455	38.88888889	88.63636364	256.5217391	150	135.7142857	200	154.5454545	83.72093023	73.52941176	192.8571429	0	67.56756757	130.7692308	72.72727273	93.75	111.5384615	39.58333333	60	0	41.93548387	54.16666667	111.1111111	0	95.83333333	0	28.94736842	85.71428571	34.14634146	57.89473684	121.9512195	46.15384615	63.15789474	125.5319149	33.89830508	118.8679245	0	25	0	200	75	0	26.66666667	23.40425532	73.68421053	38.88888889	31.57894737	21.15384615
ASV693	0	0	0	15.90909091	0	0	85.71428571	0	0	139.5348837	0	0	0	62.16216216	0	0	0	0	0	0	0	0	0	0	0	0	0	0	30.95238095	58.53658537	0	0	151.2820513	36.84210526	42.55319149	25.42372881	0	30	67.30769231	0	181.4814815	0	0	0	27.65957447	40.35087719	100	52.63157895	0
ASV694	0	34.54545455	8.333333333	0	0	26.66666667	14.28571429	0	30.3030303	153.4883721	41.17647059	82.14285714	0	18.91891892	146.1538462	0	46.875	103.8461538	0	46.66666667	28.20512821	12.90322581	266.6666667	8.888888889	84	0	8.888888889	0	0	9.756097561	23.68421053	31.70731707	0	31.57894737	25.53191489	18.6440678	15.09433962	55	17.30769231	35.41666667	88.88888889	25	9.375	16.66666667	40.42553191	66.66666667	263.8888889	18.42105263	7.692307692
ASV695	0	0	55.55555556	0	47.82608696	0	9.523809524	0	0	0	0	46.42857143	0	0	69.23076923	0	103.125	207.6923077	10.41666667	60	25.64102564	58.06451613	25	53.33333333	0	22.91666667	164.4444444	0	0	0	121.0526316	21.95121951	17.94871795	0	38.29787234	57.62711864	15.09433962	30	30.76923077	18.75	29.62962963	29.16666667	43.75	48.33333333	0	0	0	134.2105263	17.30769231
ASV696	388.2352941	52.72727273	30.55555556	95.45454545	182.6086957	76.66666667	42.85714286	160.7142857	69.6969697	41.86046512	61.76470588	210.7142857	80.64516129	54.05405405	153.8461538	0	134.375	203.8461538	0	83.33333333	38.46153846	51.61290323	62.5	64.44444444	52	50	62.22222222	313.1578947	111.9047619	34.14634146	105.2631579	112.195122	66.66666667	89.47368421	40.42553191	57.62711864	254.7169811	37.5	21.15384615	0	37.03703704	87.5	43.75	56.66666667	21.27659574	0	52.77777778	118.4210526	34.61538462
ASV697	211.7647059	0	0	61.36363636	0	63.33333333	52.38095238	67.85714286	0	0	0	75	0	62.16216216	0	0	115.625	211.5384615	0	96.66666667	66.66666667	0	0	40	128	52.08333333	0	55.26315789	66.66666667	0	144.7368421	175.6097561	143.5897436	73.68421053	0	37.28813559	215.0943396	0	46.15384615	47.91666667	0	0	0	73.33333333	23.40425532	0	0	128.9473684	103.8461538
ASV698	0	96.36363636	0	0	0	286.6666667	178.5714286	0	354.5454545	0	0	0	0	183.7837838	0	0	0	134.6153846	0	0	0	0	0	0	0	0	0	0	0	0	0	0	0	0	0	0	0	0	0	0	0	0	0	0	0	0	0	0	0
ASV699	147.0588235	0	147.2222222	63.63636364	0	0	35.71428571	0	0	69.76744186	44.11764706	75	0	0	761.5384615	0	90.625	0	31.25	0	125.6410256	358.0645161	183.3333333	64.44444444	0	25	0	105.2631579	0	0	0	0	69.23076923	144.7368421	74.46808511	37.28813559	122.6415094	0	71.15384615	39.58333333	0	0	0	0	0	52.63157895	211.1111111	181.5789474	184.6153846
ASV700	0	0	0	0	0	0	0	0	0	0	0	0	0	0	0	0	0	0	0	0	0	0	0	0	0	0	0	0	0	0	0	0	0	0	0	0	0	0	21.15384615	20.83333333	0	0	0	0	8.510638298	0	0	128.9473684	67.30769231
ASV701	147.0588235	0	88.88888889	0	0	0	0	0	0	0	97.05882353	160.7142857	38.70967742	0	0	181.8181818	0	0	70.83333333	0	0	87.09677419	0	71.11111111	76	0	262.2222222	139.4736842	0	43.90243902	0	0	0	86.84210526	0	33.89830508	171.6981132	0	36.53846154	0	118.5185185	62.5	0	0	0	0	0	115.7894737	0
ASV702	0	0	0	0	0	0	0	0	0	0	0	0	0	0	0	0	0	0	0	0	0	0	0	0	0	0	0	0	0	0	0	0	0	0	0	0	0	0	0	0	0	0	0	0	0	0	0	0	0
ASV703	0	0	0	0	0	0	0	0	0	0	0	0	0	0	0	0	0	0	0	0	0	0	0	0	0	0	0	0	0	0	0	0	0	0	0	0	0	0	0	0	0	0	0	0	0	0	0	0	0
ASV704	282.3529412	89.09090909	25	193.1818182	260.8695652	523.3333333	133.3333333	142.8571429	193.9393939	1158.139535	0	153.5714286	177.4193548	172.972973	661.5384615	90.90909091	0	0	0	70	20.51282051	48.38709677	333.3333333	0	76	0	0	71.05263158	0	65.85365854	0	0	0	0	0	0	9.433962264	0	0	0	0	0	0	0	0	0	233.3333333	5.263157895	65.38461538
ASV705	0	65.45454545	0	0	0	80	123.8095238	0	0	0	100	39.28571429	0	64.86486486	661.5384615	0	153.125	253.8461538	64.58333333	283.3333333	82.05128205	58.06451613	0	0	0	137.5	95.55555556	0	85.71428571	90.24390244	50	0	69.23076923	102.6315789	0	98.30508475	0	75	0	0	0	102.0833333	0	93.33333333	53.19148936	49.12280702	288.8888889	0	0
ASV706	0	112.7272727	66.66666667	0	239.1304348	150	195.2380952	214.2857143	106.0606061	0	0	200	100	0	0	0	62.5	0	31.25	0	30.76923077	80.64516129	0	115.5555556	64	54.16666667	0	44.73684211	73.80952381	0	84.21052632	36.58536585	115.3846154	105.2631579	0	0	64.1509434	117.5	0	33.33333333	0	116.6666667	109.375	0	46.80851064	45.61403509	0	21.05263158	0
ASV707	241.1764706	145.4545455	50	88.63636364	278.2608696	630	171.4285714	171.4285714	230.3030303	1162.790698	44.11764706	157.1428571	138.7096774	202.7027027	976.9230769	136.3636364	0	0	14.58333333	130	30.76923077	38.70967742	254.1666667	31.11111111	52	14.58333333	151.1111111	47.36842105	0	41.46341463	10.52631579	0	0	0	4.255319149	3.389830508	7.547169811	0	0	0	0	10.41666667	6.25	0	0	5.263157895	175	18.42105263	76.92307692
ASV708	611.7647059	976.3636364	305.5555556	259.0909091	421.7391304	553.3333333	502.3809524	235.7142857	303.030303	330.2325581	173.5294118	317.8571429	161.2903226	248.6486486	153.8461538	150	478.125	207.6923077	0	153.3333333	38.46153846	67.74193548	0	51.11111111	300	39.58333333	22.22222222	0	0	0	26.31578947	43.90243902	0	0	0	179.6610169	118.8679245	15	0	0	133.3333333	0	0	45	6.382978723	0	38.88888889	0	0
ASV709	0	0	58.33333333	0	100	0	0	0	36.36363636	0	35.29411765	100	32.25806452	0	92.30769231	0	0	0	41.66666667	73.33333333	48.71794872	67.74193548	0	53.33333333	64	56.25	102.2222222	0	85.71428571	0	92.10526316	75.6097561	66.66666667	0	42.55319149	18.6440678	58.49056604	0	48.07692308	0	85.18518519	0	0	31.66666667	23.40425532	0	55.55555556	131.5789474	57.69230769
ASV710	0	0	0	0	0	0	0	0	0	0	0	0	0	0	0	0	0	0	0	0	0	0	0	0	0	0	0	0	0	0	0	0	0	0	197.8723404	0	0	0	294.2307692	114.5833333	0	0	0	13.33333333	708.5106383	778.9473684	0	305.2631579	298.0769231
ASV711	0	0	130.5555556	0	65.2173913	0	0	0	0	0	132.3529412	157.1428571	0	32.43243243	323.0769231	100	153.125	238.4615385	35.41666667	76.66666667	151.2820513	135.483871	116.6666667	160	392	131.25	586.6666667	92.10526316	173.8095238	0	76.31578947	70.73170732	0	94.73684211	48.93617021	49.15254237	0	112.5	0	41.66666667	129.6296296	45.83333333	34.375	41.66666667	34.04255319	0	0	57.89473684	0
ASV712	0	0	0	0	60.86956522	0	0	0	154.5454545	0	0	107.1428571	0	0	0	0	103.125	69.23076923	0	140	0	0	250	0	0	0	48.88888889	89.47368421	85.71428571	141.4634146	39.47368421	219.5121951	0	0	46.80851064	42.37288136	0	32.5	0	0	0	85.41666667	0	0	0	0	52.77777778	0	76.92307692
ASV713	0	0	0	0	0	0	0	0	0	0	0	0	0	0	0	0	0	0	14.58333333	0	0	0	0	0	0	0	0	0	0	0	0	0	41.02564103	0	89.36170213	0	0	0	0	106.25	0	0	250	0	0	0	0	0	40.38461538
ASV714	0	101.8181818	0	0	65.2173913	0	76.19047619	85.71428571	0	65.11627907	0	0	0	0	0	0	0	130.7692308	0	0	0	0	179.1666667	0	0	64.58333333	0	0	80.95238095	0	36.84210526	36.58536585	0	113.1578947	0	42.37288136	0	0	0	0	92.59259259	52.08333333	0	0	0	0	91.66666667	0	0
ASV715	535.2941176	190.9090909	0	175	439.1304348	1550	914.2857143	0	1112.121212	490.6976744	0	300	0	527.027027	461.5384615	490.9090909	0	246.1538462	0	226.6666667	0	0	0	0	248	0	0	0	90.47619048	224.3902439	0	139.0243902	0	0	0	0	0	0	0	0	0	0	0	0	0	0	0	0	0
ASV716	100	78.18181818	83.33333333	0	0	0	0	0	0	25.58139535	52.94117647	0	35.48387097	0	0	86.36363636	140.625	0	31.25	0	79.48717949	48.38709677	141.6666667	37.77777778	68	0	20	344.7368421	90.47619048	39.02439024	18.42105263	53.65853659	415.3846154	118.4210526	0	250.8474576	45.28301887	0	59.61538462	0	81.48148148	0	200	30	0	0	63.88888889	60.52631579	0
ASV717	0	103.6363636	61.11111111	0	743.4782609	0	90.47619048	364.2857143	0	83.72093023	47.05882353	60.71428571	32.25806452	0	0	0	84.375	119.2307692	12.5	0	0	0	0	280	0	168.75	0	0	0	0	257.8947368	0	0	0	0	55.93220339	0	0	0	0	77.77777778	170.8333333	0	15	0	0	80.55555556	0	0
ASV718	0	0	0	0	0	0	0	0	0	0	0	0	0	0	0	0	0	0	0	0	0	0	0	0	0	0	0	0	0	0	0	0	0	0	0	0	0	0	0	0	0	0	0	0	0	0	0	0	0
ASV719	329.4117647	0	0	159.0909091	86.95652174	70	33.33333333	78.57142857	0	48.8372093	55.88235294	210.7142857	45.16129032	70.27027027	146.1538462	50	0	0	31.25	0	33.33333333	54.83870968	0	60	0	102.0833333	128.8888889	134.2105263	0	0	0	0	28.20512821	36.84210526	74.46808511	15.25423729	62.26415094	0	61.53846154	0	37.03703704	45.83333333	0	78.33333333	70.21276596	64.9122807	47.22222222	118.4210526	75
ASV720	0	0	0	0	0	0	7.142857143	0	0	0	0	0	0	0	0	0	21.875	0	0	0	0	0	0	0	0	0	0	0	0	0	0	0	0	0	146.8085106	0	0	0	278.8461538	116.6666667	0	0	0	26.66666667	425.5319149	554.3859649	0	202.6315789	0
ASV721	76.47058824	0	27.77777778	27.27272727	52.17391304	113.3333333	0	46.42857143	0	0	0	14.28571429	19.35483871	45.94594595	0	104.5454545	100	188.4615385	0	116.6666667	0	0	16.66666667	24.44444444	52	54.16666667	11.11111111	57.89473684	73.80952381	204.8780488	76.31578947	39.02439024	71.79487179	55.26315789	29.78723404	52.54237288	26.41509434	195	42.30769231	20.83333333	59.25925926	20.83333333	0	46.66666667	0	0	27.77777778	94.73684211	51.92307692
ASV722	147.0588235	38.18181818	0	65.90909091	65.2173913	256.6666667	78.57142857	85.71428571	596.969697	1411.627907	38.23529412	103.5714286	119.3548387	78.37837838	623.0769231	50	0	0	0	43.33333333	30.76923077	25.80645161	308.3333333	20	316	14.58333333	377.7777778	15.78947368	28.57142857	21.95121951	0	34.14634146	20.51282051	0	0	0	0	0	0	33.33333333	0	0	0	0	0	0	158.3333333	7.894736842	17.30769231
ASV723	152.9411765	0	0	34.09090909	0	0	35.71428571	0	0	0	0	0	90.32258065	45.94594595	246.1538462	68.18181818	184.375	134.6153846	35.41666667	96.66666667	0	25.80645161	0	44.44444444	60	0	0	57.89473684	80.95238095	53.65853659	92.10526316	70.73170732	0	0	19.14893617	35.59322034	81.13207547	177.5	42.30769231	20.83333333	114.8148148	85.41666667	200	60	80.85106383	21.05263158	219.4444444	63.15789474	82.69230769
ASV724	0	0	0	0	60.86956522	0	0	0	66.66666667	0	70.58823529	0	0	102.7027027	0	81.81818182	0	157.6923077	0	73.33333333	0	0	0	62.22222222	68	62.5	0	94.73684211	52.38095238	0	78.94736842	102.4390244	0	0	40.42553191	50.84745763	0	0	25	0	400	0	0	43.33333333	63.82978723	0	0	0	0
ASV725	0	0	19.44444444	47.72727273	0	0	0	0	0	0	0	0	12.90322581	121.6216216	253.8461538	22.72727273	403.125	73.07692308	0	116.6666667	43.58974359	19.35483871	133.3333333	0	0	0	0	0	9.523809524	21.95121951	65.78947368	46.34146341	0	226.3157895	185.106383	27.11864407	30.18867925	532.5	15.38461538	22.91666667	29.62962963	54.16666667	28.125	125	21.27659574	152.6315789	36.11111111	0	0
ASV726	129.4117647	40	47.22222222	52.27272727	104.3478261	36.66666667	59.52380952	64.28571429	75.75757576	0	120.5882353	42.85714286	0	62.16216216	161.5384615	54.54545455	78.125	150	0	126.6666667	153.8461538	274.1935484	41.66666667	111.1111111	164	39.58333333	0	242.1052632	47.61904762	0	168.4210526	119.5121951	41.02564103	142.1052632	25.53191489	55.93220339	39.62264151	55	0	0	248.1481481	50	0	76.66666667	0	0	41.66666667	39.47368421	0
ASV727	147.0588235	32.72727273	69.44444444	0	313.0434783	100	73.80952381	64.28571429	115.1515152	0	117.6470588	146.4285714	0	162.1621622	0	0	131.25	200	0	96.66666667	120.5128205	45.16129032	0	111.1111111	96	81.25	75.55555556	152.6315789	188.0952381	0	73.68421053	200	156.4102564	0	38.29787234	30.50847458	107.5471698	0	0	0	129.6296296	0	0	76.66666667	59.57446809	0	69.44444444	100	32.69230769
ASV728	0	0	0	0	0	0	0	0	0	0	117.6470588	0	0	0	346.1538462	100	0	180.7692308	0	93.33333333	0	0	104.1666667	95.55555556	184	54.16666667	73.33333333	0	66.66666667	0	97.36842105	73.17073171	107.6923077	0	0	0	0	0	0	25	0	89.58333333	0	0	19.14893617	0	0	68.42105263	57.69230769
ASV729	229.4117647	65.45454545	38.88888889	100	165.2173913	300	97.61904762	132.1428571	351.5151515	779.0697674	0	128.5714286	119.3548387	275.6756757	530.7692308	40.90909091	0	0	0	103.3333333	30.76923077	0	212.5	0	84	0	0	18.42105263	0	36.58536585	0	26.82926829	51.28205128	31.57894737	0	0	15.09433962	12.5	0	0	0	0	0	11.66666667	0	0	327.7777778	0	0
ASV730	264.7058824	0	30.55555556	43.18181818	43.47826087	20	16.66666667	53.57142857	51.51515152	32.55813953	20.58823529	0	29.03225806	62.16216216	0	36.36363636	81.25	46.15384615	0	86.66666667	115.3846154	0	166.6666667	51.11111111	100	87.5	0	123.6842105	50	31.70731707	52.63157895	190.2439024	28.20512821	131.5789474	34.04255319	37.28813559	113.2075472	0	0	20.83333333	18.51851852	60.41666667	215.625	56.66666667	23.40425532	0	33.33333333	23.68421053	57.69230769
ASV731	347.0588235	87.27272727	0	115.9090909	247.826087	0	90.47619048	203.5714286	0	74.41860465	138.2352941	167.8571429	235.483871	0	0	90.90909091	106.25	207.6923077	0	0	0	0	0	0	0	0	0	92.10526316	116.6666667	0	123.6842105	70.73170732	0	84.21052632	59.57446809	93.22033898	73.58490566	0	0	0	300	60.41666667	212.5	0	0	0	55.55555556	0	0
ASV732	0	0	0	0	0	0	0	0	0	0	0	0	0	0	0	0	0	0	0	0	0	0	0	0	0	0	0	0	0	0	0	0	0	0	0	0	0	0	0	0	0	0	0	0	57.44680851	0	0	0	0
ASV733	0	0	0	0	0	0	0	0	0	0	0	0	0	0	0	0	0	0	0	0	0	0	0	0	0	0	0	0	0	0	0	0	0	0	268.0851064	0	0	0	373.0769231	168.75	0	0	0	0	563.8297872	564.9122807	0	318.4210526	286.5384615
ASV734	0	0	105.5555556	0	0	0	0	0	0	0	217.6470588	0	0	0	284.6153846	0	93.75	0	0	0	102.5641026	0	0	0	0	0	0	0	111.9047619	63.41463415	115.7894737	0	179.4871795	0	74.46808511	0	116.9811321	102.5	121.1538462	0	214.8148148	0	0	0	0	0	88.88888889	0	0
ASV735	917.6470588	81.81818182	0	345.4545455	717.3913043	1056.666667	292.8571429	289.2857143	966.6666667	337.2093023	0	467.8571429	151.6129032	567.5675676	0	154.5454545	0	100	35.41666667	203.3333333	123.0769231	48.38709677	104.1666667	71.11111111	72	45.83333333	24.44444444	0	50	70.73170732	73.68421053	73.17073171	0	73.68421053	0	16.94915254	20.75471698	35	0	0	62.96296296	35.41666667	0	18.33333333	0	0	77.77777778	0	0
ASV736	376.4705882	98.18181818	0	152.2727273	300	340	178.5714286	182.1428571	248.4848485	1227.906977	29.41176471	271.4285714	225.8064516	186.4864865	976.9230769	59.09090909	28.125	0	0	0	17.94871795	132.2580645	295.8333333	0	56	33.33333333	113.3333333	0	23.80952381	0	0	0	20.51282051	0	0	0	0	10	0	0	0	0	21.875	0	0	0	183.3333333	0	0
ASV737	0	0	0	0	0	0	180.952381	417.8571429	0	0	0	0	0	0	600	0	0	238.4615385	0	0	0	322.5806452	0	0	0	214.5833333	0	0	0	0	231.5789474	107.3170732	0	0	165.9574468	113.559322	139.6226415	132.5	59.61538462	50	211.1111111	120.8333333	0	116.6666667	0	0	0	0	115.3846154
ASV738	517.6470588	603.6363636	316.6666667	163.6363636	582.6086957	276.6666667	447.6190476	264.2857143	378.7878788	423.255814	223.5294118	232.1428571	151.6129032	245.9459459	307.6923077	0	365.625	161.5384615	0	90	0	51.61290323	379.1666667	0	632	0	33.33333333	39.47368421	59.52380952	0	15.78947368	102.4390244	0	0	34.04255319	191.5254237	20.75471698	0	0	0	129.6296296	35.41666667	0	0	0	3.50877193	0	0	5.769230769
ASV739	100	0	0	0	43.47826087	43.33333333	47.61904762	0	42.42424242	0	50	0	0	0	0	0	84.375	69.23076923	0	60	23.07692308	45.16129032	29.16666667	26.66666667	88	20.83333333	33.33333333	84.21052632	66.66666667	43.90243902	34.21052632	26.82926829	143.5897436	0	65.95744681	18.6440678	143.3962264	55	36.53846154	58.33333333	44.44444444	31.25	306.25	0	0	0	0	126.3157895	30.76923077
ASV740	0	0	66.66666667	0	52.17391304	30	0	0	81.81818182	0	88.23529412	78.57142857	190.3225806	29.72972973	146.1538462	131.8181818	53.125	92.30769231	37.5	40	102.5641026	48.38709677	0	75.55555556	960	89.58333333	100	36.84210526	80.95238095	0	18.42105263	202.4390244	0	84.21052632	59.57446809	38.98305085	20.75471698	37.5	0	0	96.2962963	225	81.25	16.66666667	0	0	0	0	0
ASV741	288.2352941	43.63636364	44.44444444	352.2727273	226.0869565	26.66666667	57.14285714	360.7142857	63.63636364	46.51162791	111.7647059	378.5714286	77.41935484	64.86486486	0	0	81.25	50	18.75	26.66666667	51.28205128	274.1935484	37.5	64.44444444	44	54.16666667	31.11111111	176.3157895	69.04761905	0	102.6315789	34.14634146	66.66666667	68.42105263	55.31914894	81.3559322	28.30188679	20	21.15384615	0	177.7777778	56.25	81.25	56.66666667	42.55319149	0	0	47.36842105	28.84615385
ASV742	300	156.3636364	0	125	421.7391304	590	400	171.4285714	490.9090909	465.1162791	155.8823529	389.2857143	238.7096774	272.972973	0	0	0	180.7692308	0	0	0	0	0	126.6666667	0	0	0	0	119.047619	0	0	58.53658537	141.025641	0	0	0	0	0	148.0769231	0	140.7407407	156.25	0	0	144.6808511	0	0	110.5263158	0
ASV743	411.7647059	547.2727273	227.7777778	215.9090909	426.0869565	283.3333333	611.9047619	282.1428571	287.8787879	395.3488372	214.7058824	303.5714286	119.3548387	235.1351351	430.7692308	59.09090909	403.125	315.3846154	12.5	0	0	151.6129032	354.1666667	80	368	72.91666667	31.11111111	26.31578947	42.85714286	0	34.21052632	65.85365854	15.38461538	0	0	159.3220339	9.433962264	25	0	0	148.1481481	33.33333333	15.625	40	0	0	0	0	0
ASV744	0	0	0	0	0	0	0	0	0	0	0	0	0	0	0	0	0	0	0	110	0	0	0	0	0	0	0	0	0	0	0	0	0	0	0	0	0	0	0	0	0	0	0	0	0	0	0	0	0
ASV745	0	0	0	0	0	0	0	0	0	0	0	0	0	0	0	0	0	0	0	0	0	0	0	0	0	0	0	0	0	0	0	0	0	0	0	0	0	0	0	0	0	0	0	0	0	0	0	0	0
ASV746	0	0	0	0	0	0	0	0	0	0	0	0	0	0	0	0	0	0	0	0	0	0	0	0	0	0	0	0	0	0	0	0	0	0	74.46808511	0	0	0	0	0	0	0	0	0	0	0	0	0	69.23076923
ASV747	0	0	0	0	0	0	0	0	0	0	0	0	0	0	0	0	0	0	0	0	0	0	0	0	0	0	0	0	0	0	0	0	0	0	0	0	0	0	0	0	0	0	0	0	0	0	0	0	0
ASV748	88.23529412	12.72727273	0	31.81818182	69.56521739	43.33333333	30.95238095	117.8571429	30.3030303	25.58139535	0	64.28571429	16.12903226	43.24324324	61.53846154	45.45454545	37.5	157.6923077	18.75	156.6666667	30.76923077	35.48387097	112.5	20	0	37.5	31.11111111	152.6315789	0	0	28.94736842	78.04878049	0	0	187.2340426	0	28.30188679	60	76.92307692	75	18.51851852	29.16666667	59.375	21.66666667	191.4893617	29.8245614	41.66666667	115.7894737	0
ASV749	770.5882353	90.90909091	0	175	217.3913043	0	0	0	124.2424242	0	108.8235294	342.8571429	167.7419355	56.75675676	0	0	0	215.3846154	0	0	153.8461538	0	0	217.7777778	0	0	0	263.1578947	0	0	0	0	233.3333333	81.57894737	0	0	0	0	0	0	0	85.41666667	0	0	0	0	0	0	86.53846154
ASV750	0	0	19.44444444	11.36363636	39.13043478	0	0	0	30.3030303	0	32.35294118	0	0	18.91891892	146.1538462	13.63636364	0	53.84615385	0	63.33333333	97.43589744	61.29032258	83.33333333	37.77777778	24	0	0	102.6315789	140.4761905	9.756097561	194.7368421	141.4634146	248.7179487	15.78947368	68.08510638	13.55932203	71.69811321	62.5	30.76923077	22.91666667	77.77777778	56.25	53.125	28.33333333	97.87234043	7.01754386	30.55555556	0	28.84615385
ASV751	317.6470588	85.45454545	80.55555556	229.5454545	217.3913043	106.6666667	88.0952381	128.5714286	124.2424242	74.41860465	79.41176471	342.8571429	67.74193548	78.37837838	184.6153846	104.5454545	228.125	153.8461538	22.91666667	0	82.05128205	112.9032258	79.16666667	77.77777778	100	75	251.1111111	110.5263158	0	65.85365854	84.21052632	282.9268293	0	52.63157895	57.44680851	69.49152542	43.39622642	72.5	0	64.58333333	111.1111111	110.4166667	125	113.3333333	59.57446809	45.61403509	97.22222222	0	94.23076923
ASV752	129.4117647	61.81818182	0	0	0	96.66666667	0	0	0	179.0697674	0	0	0	375.6756757	776.9230769	0	0	0	0	0	0	0	0	0	0	0	0	0	0	0	0	0	0	136.8421053	65.95744681	0	0	52.5	38.46153846	47.91666667	0	0	56.25	46.66666667	19.14893617	0	0	55.26315789	0
ASV753	182.3529412	0	47.22222222	29.54545455	0	0	0	17.85714286	21.21212121	4.651162791	135.2941176	0	16.12903226	21.62162162	146.1538462	45.45454545	90.625	42.30769231	41.66666667	20	33.33333333	32.25806452	79.16666667	35.55555556	56	22.91666667	6.666666667	534.2105263	57.14285714	0	34.21052632	136.5853659	66.66666667	215.7894737	127.6595745	15.25423729	124.5283019	47.5	51.92307692	18.75	29.62962963	114.5833333	0	106.6666667	100	22.80701754	19.44444444	36.84210526	5.769230769
ASV754	0	0	0	0	0	0	0	0	0	0	0	0	0	0	0	0	0	0	0	0	0	0	0	0	0	0	0	0	0	0	0	0	0	0	0	0	0	0	0	0	0	0	0	0	0	0	0	0	0
ASV755	0	0	0	0	0	0	0	0	0	0	0	0	0	0	0	0	0	0	0	0	0	0	0	0	0	0	0	0	0	0	0	0	0	0	0	0	0	0	0	0	0	0	0	0	0	0	0	0	0
ASV756	188.2352941	34.54545455	41.66666667	22.72727273	56.52173913	33.33333333	35.71428571	107.1428571	60.60606061	13.95348837	50	75	90.32258065	27.02702703	307.6923077	31.81818182	196.875	88.46153846	16.66666667	40	38.46153846	51.61290323	354.1666667	93.33333333	148	72.91666667	55.55555556	228.9473684	28.57142857	19.51219512	113.1578947	51.2195122	41.02564103	42.10526316	51.06382979	49.15254237	24.52830189	95	9.615384615	18.75	96.2962963	108.3333333	78.125	28.33333333	8.510638298	0	30.55555556	52.63157895	46.15384615
ASV757	158.8235294	181.8181818	183.3333333	68.18181818	265.2173913	216.6666667	169.047619	121.4285714	0	97.6744186	120.5882353	114.2857143	154.8387097	94.59459459	176.9230769	68.18181818	300	238.4615385	0	0	0	35.48387097	154.1666667	0	0	70.83333333	0	47.36842105	0	63.41463415	0	0	0	0	63.82978723	83.05084746	115.0943396	90	26.92307692	0	207.4074074	0	0	0	25.53191489	45.61403509	119.4444444	73.68421053	0
ASV758	0	818.1818182	269.4444444	154.5454545	395.6521739	430	376.1904762	267.8571429	221.2121212	386.0465116	197.0588235	260.7142857	125.8064516	121.6216216	461.5384615	300	371.875	238.4615385	16.66666667	0	0	67.74193548	0	82.22222222	652	85.41666667	0	0	0	202.4390244	18.42105263	92.68292683	0	0	0	157.6271186	0	0	0	0	0	0	0	0	0	0	0	7.894736842	0
ASV759	0	0	0	0	0	0	0	0	0	0	0	0	0	0	84.61538462	0	0	0	0	0	0	0	0	0	324	39.58333333	0	0	0	0	0	0	0	0	68.08510638	0	0	0	0	0	0	0	0	0	0	0	0	0	0
ASV760	0	0	0	0	0	0	0	0	0	0	0	0	0	94.59459459	0	0	0	0	0	0	61.53846154	0	0	0	0	0	0	0	73.80952381	31.70731707	0	0	38.46153846	278.9473684	0	74.57627119	0	50	0	0	144.4444444	0	0	0	0	0	72.22222222	0	0
ASV761	0	0	0	0	0	0	0	0	0	13.95348837	0	0	25.80645161	0	130.7692308	0	0	0	0	0	0	0	225	0	0	0	0	0	0	0	0	0	0	0	76.59574468	0	0	0	0	0	0	0	34.375	0	10.63829787	0	0	0	15.38461538
ASV762	0	0	44.44444444	0	0	96.66666667	0	0	0	0	176.4705882	0	0	0	0	127.2727273	125	203.8461538	0	0	0	70.96774194	0	113.3333333	116	77.08333333	0	278.9473684	116.6666667	204.8780488	113.1578947	0	128.2051282	0	0	0	218.8679245	0	0	0	118.5185185	91.66666667	0	98.33333333	0	122.8070175	55.55555556	0	78.84615385
ASV763	0	41.81818182	66.66666667	0	56.52173913	33.33333333	38.0952381	0	0	30.23255814	38.23529412	0	0	0	184.6153846	63.63636364	87.5	126.9230769	0	153.3333333	89.74358974	0	75	33.33333333	52	64.58333333	0	23.68421053	47.61904762	60.97560976	42.10526316	0	0	31.57894737	48.93617021	54.23728814	33.96226415	25	38.46153846	0	177.7777778	33.33333333	37.5	0	0	0	277.7777778	210.5263158	23.07692308
ASV764	0	45.45454545	0	100	169.5652174	0	66.66666667	117.8571429	66.66666667	20.93023256	76.47058824	85.71428571	0	67.56756757	69.23076923	50	0	100	25	0	0	0	0	42.22222222	48	0	17.77777778	0	83.33333333	131.7073171	47.36842105	0	46.15384615	97.36842105	0	0	0	32.5	0	0	811.1111111	0	0	40	0	0	77.77777778	81.57894737	53.84615385
ASV765	276.4705882	90.90909091	0	184.0909091	221.7391304	160	133.3333333	175	63.63636364	0	114.7058824	314.2857143	129.0322581	94.59459459	0	0	59.375	103.8461538	0	0	0	0	0	88.88888889	176	72.91666667	0	97.36842105	73.80952381	0	213.1578947	0	130.7692308	0	0	33.89830508	116.9811321	95	32.69230769	0	0	0	0	0	46.80851064	0	0	50	0
ASV766	0	0	0	0	0	0	0	160.7142857	0	0	0	0	0	0	0	0	0	0	0	0	0	0	0	0	0	0	0	0	0	0	0	0	0	0	114.893617	0	0	0	0	58.33333333	0	0	0	0	0	31.57894737	0	173.6842105	403.8461538
ASV767	94.11764706	56.36363636	80.55555556	86.36363636	213.0434783	446.6666667	145.2380952	100	209.0909091	125.5813953	82.35294118	75	112.9032258	251.3513514	407.6923077	200	115.625	130.7692308	0	193.3333333	110.2564103	141.9354839	566.6666667	75.55555556	368	47.91666667	102.2222222	118.4210526	45.23809524	56.09756098	36.84210526	56.09756098	64.1025641	50	29.78723404	22.03389831	88.67924528	72.5	36.53846154	0	155.5555556	56.25	103.125	46.66666667	21.27659574	21.05263158	52.77777778	21.05263158	48.07692308
ASV768	211.7647059	32.72727273	41.66666667	81.81818182	178.2608696	116.6666667	42.85714286	153.5714286	127.2727273	34.88372093	44.11764706	160.7142857	106.4516129	86.48648649	46.15384615	45.45454545	65.625	65.38461538	0	33.33333333	23.07692308	41.93548387	16.66666667	33.33333333	308	93.75	55.55555556	21.05263158	80.95238095	36.58536585	136.8421053	46.34146341	153.8461538	44.73684211	12.76595745	22.03389831	11.32075472	70	9.615384615	0	133.3333333	75	0	30	8.510638298	12.28070175	33.33333333	60.52631579	9.615384615
ASV769	0	0	0	0	0	0	0	0	0	0	0	0	25.80645161	0	0	0	0	0	8.333333333	0	0	0	0	0	0	0	0	0	0	0	0	0	0	0	0	0	0	0	0	0	0	0	68.75	0	0	0	0	0	0
ASV770	0	0	0	0	0	0	0	0	0	0	0	0	0	0	0	0	0	23.07692308	0	0	0	0	0	0	0	0	0	0	0	0	21.05263158	9.756097561	0	0	265.9574468	0	0	0	371.1538462	114.5833333	0	0	0	105	646.8085106	794.7368421	0	234.2105263	165.3846154
ASV771	0	0	0	0	0	0	0	0	0	0	0	0	0	0	0	0	0	0	0	0	0	0	0	0	0	0	0	0	0	0	0	0	0	0	0	0	0	0	0	0	0	0	0	0	0	0	0	0	0
ASV772	0	0	0	0	0	50	54.76190476	0	0	153.4883721	41.17647059	0	0	0	176.9230769	72.72727273	0	80.76923077	0	503.3333333	0	0	266.6666667	0	0	0	0	28.94736842	0	51.2195122	0	0	0	42.10526316	0	0	0	0	0	0	225.9259259	31.25	0	0	0	0	194.4444444	0	0
ASV773	0	0	0	0	0	0	0	0	0	0	0	0	0	151.3513514	0	0	0	0	0	0	58.97435897	0	0	0	0	0	0	0	50	31.70731707	0	0	0	513.1578947	0	67.79661017	0	55	0	0	114.8148148	0	0	0	0	0	97.22222222	0	0
ASV774	58.82352941	0	0	0	0	0	0	0	0	0	0	0	0	0	0	0	0	0	0	0	0	0	0	0	0	0	0	0	0	0	0	0	0	0	0	0	101.8867925	0	0	0	0	0	0	0	0	0	0	0	100
ASV775	0	80	63.88888889	0	65.2173913	0	66.66666667	0	0	72.09302326	0	0	0	0	0	0	90.625	0	0	0	0	0	0	31.11111111	0	50	0	0	0	0	44.73684211	0	0	0	102.1276596	49.15254237	0	0	107.6923077	62.5	74.07407407	31.25	0	0	231.9148936	143.8596491	61.11111111	239.4736842	463.4615385
ASV776	0	0	0	0	0	0	0	21.42857143	0	37.20930233	0	0	51.61290323	21.62162162	0	0	62.5	46.15384615	12.5	43.33333333	0	0	0	0	44	0	0	0	0	24.3902439	0	0	15.38461538	42.10526316	0	0	0	117.5	0	16.66666667	107.4074074	25	284.375	21.66666667	12.76595745	0	116.6666667	0	0
ASV777	423.5294118	523.6363636	175	145.4545455	339.1304348	493.3333333	400	242.8571429	300	534.8837209	120.5882353	275	45.16129032	181.0810811	461.5384615	127.2727273	171.875	96.15384615	14.58333333	126.6666667	84.61538462	41.93548387	108.3333333	64.44444444	1132	66.66666667	0	36.84210526	26.19047619	29.26829268	0	104.8780488	0	28.94736842	0	69.49152542	26.41509434	17.5	0	0	0	0	0	13.33333333	0	0	58.33333333	0	0
ASV778	0	0	0	0	0	46.66666667	0	0	0	0	32.35294118	100	0	0	100	81.81818182	0	203.8461538	0	30	38.46153846	0	62.5	44.44444444	0	43.75	95.55555556	0	0	31.70731707	0	29.26829268	0	55.26315789	57.44680851	0	52.83018868	25	76.92307692	0	0	39.58333333	43.75	0	0	0	30.55555556	63.15789474	0
ASV779	0	105.4545455	105.5555556	0	195.6521739	0	216.6666667	185.7142857	0	258.1395349	150	0	0	0	761.5384615	0	146.875	265.3846154	0	0	0	70.96774194	883.3333333	137.7777778	0	50	0	0	0	0	0	41.46341463	0	0	0	83.05084746	0	0	0	0	188.8888889	122.9166667	0	0	0	0	169.4444444	0	0
ASV780	0	0	0	90.90909091	200	0	0	235.7142857	0	0	0	264.2857143	219.3548387	0	0	0	0	0	0	0	0	0	0	0	0	0	0	0	0	0	0	0	0	194.7368421	0	101.6949153	0	0	0	0	218.5185185	81.25	0	0	0	0	0	128.9473684	0
ASV781	0	0	0	0	0	0	0	0	0	0	0	0	0	0	0	0	0	0	0	0	0	0	0	0	0	0	0	0	0	0	0	0	0	0	0	0	0	0	0	0	0	0	0	0	0	0	0	0	0
ASV782	0	0	0	0	0	0	0	0	0	0	0	0	0	0	0	0	0	0	0	0	0	0	0	0	0	0	0	0	0	0	0	0	0	0	197.8723404	0	0	0	238.4615385	129.1666667	0	0	9.375	0	700	454.3859649	0	139.4736842	107.6923077
ASV783	458.8235294	178.1818182	0	175	295.6521739	1266.666667	519.047619	157.1428571	1127.272727	472.0930233	67.64705882	157.1428571	109.6774194	597.2972973	184.6153846	218.1818182	43.75	142.3076923	4.166666667	140	0	0	87.5	13.33333333	152	8.333333333	4.444444444	0	73.80952381	80.48780488	0	68.29268293	0	39.47368421	0	20.33898305	0	67.5	0	0	70.37037037	0	0	0	0	0	77.77777778	0	0
ASV784	217.6470588	907.2727273	172.2222222	84.09090909	186.9565217	206.6666667	547.6190476	214.2857143	133.3333333	560.4651163	132.3529412	210.7142857	96.77419355	229.7297297	315.3846154	72.72727273	240.625	265.3846154	0	26.66666667	48.71794872	45.16129032	158.3333333	28.88888889	976	27.08333333	40	23.68421053	16.66666667	0	0	24.3902439	0	13.15789474	4.255319149	135.5932203	0	0	0	0	66.66666667	14.58333333	0	0	0	0	30.55555556	0	0
ASV785	0	0	0	0	0	16.66666667	0	0	0	0	0	0	0	0	0	0	50	0	0	153.3333333	0	0	187.5	0	0	0	0	28.94736842	0	0	0	21.95121951	0	0	0	0	0	75	0	0	0	0	0	0	0	0	0	0	0
ASV786	288.2352941	94.54545455	0	70.45454545	0	0	0	142.8571429	106.0606061	0	0	0	135.483871	0	0	0	146.875	0	0	0	0	116.1290323	0	0	72	0	0	50	0	0	0	0	53.84615385	0	44.68085106	62.71186441	0	0	0	0	0	52.08333333	181.25	125	0	0	77.77777778	100	53.84615385
ASV787	382.3529412	80	33.33333333	304.5454545	204.3478261	130	169.047619	192.8571429	0	102.3255814	73.52941176	171.4285714	148.3870968	137.8378378	184.6153846	0	0	176.9230769	50	0	56.41025641	0	100	55.55555556	0	93.75	0	228.9473684	0	0	73.68421053	0	82.05128205	121.0526316	0	42.37288136	0	57.5	0	56.25	125.9259259	60.41666667	0	108.3333333	0	0	0	110.5263158	0
ASV788	0	0	0	106.8181818	152.173913	66.66666667	45.23809524	96.42857143	0	0	70.58823529	139.2857143	96.77419355	32.43243243	0	0	115.625	107.6923077	0	136.6666667	58.97435897	41.93548387	0	0	0	0	42.22222222	0	0	41.46341463	0	68.29268293	69.23076923	44.73684211	23.40425532	0	0	0	46.15384615	0	318.5185185	50	0	56.66666667	44.68085106	0	122.2222222	78.94736842	101.9230769
ASV789	0	36.36363636	0	0	113.0434783	0	54.76190476	207.1428571	0	0	0	225	93.5483871	64.86486486	0	0	37.5	0	0	0	0	112.9032258	0	0	0	0	0	0	0	0	84.21052632	0	0	107.8947368	31.91489362	0	0	0	0	0	81.48148148	60.41666667	0	0	0	0	38.88888889	123.6842105	61.53846154
ASV790	258.8235294	43.63636364	0	59.09090909	239.1304348	93.33333333	59.52380952	1525	48.48484848	46.51162791	20.58823529	235.7142857	119.3548387	45.94594595	23.07692308	0	0	19.23076923	20.83333333	0	56.41025641	106.4516129	50	22.22222222	20	116.6666667	15.55555556	0	40.47619048	0	84.21052632	56.09756098	120.5128205	0	31.91489362	6.779661017	13.20754717	0	0	0	0	95.83333333	15.625	18.33333333	17.0212766	0	0	0	0
ASV791	135.2941176	145.4545455	138.8888889	20.45454545	347.826087	26.66666667	166.6666667	153.5714286	57.57575758	225.5813953	164.7058824	71.42857143	25.80645161	0	469.2307692	0	153.125	211.5384615	0	0	28.20512821	41.93548387	191.6666667	93.33333333	0	62.5	13.33333333	18.42105263	16.66666667	12.19512195	128.9473684	26.82926829	0	13.15789474	0	66.10169492	0	20	7.692307692	0	133.3333333	56.25	0	20	0	0	144.4444444	18.42105263	0
ASV792	405.8823529	38.18181818	50	115.9090909	91.30434783	30	71.42857143	167.8571429	112.1212121	79.06976744	38.23529412	135.7142857	32.25806452	72.97297297	384.6153846	68.18181818	65.625	34.61538462	0	46.66666667	41.02564103	138.7096774	79.16666667	100	68	87.5	46.66666667	68.42105263	38.0952381	29.26829268	36.84210526	53.65853659	69.23076923	36.84210526	0	33.89830508	26.41509434	47.5	0	0	55.55555556	72.91666667	0	113.3333333	29.78723404	29.8245614	352.7777778	50	11.53846154
ASV793	323.5294118	547.2727273	258.3333333	143.1818182	330.4347826	310	557.1428571	253.5714286	339.3939394	288.372093	232.3529412	139.2857143	93.5483871	248.6486486	207.6923077	104.5454545	231.25	161.5384615	0	33.33333333	74.35897436	38.70967742	58.33333333	80	900	58.33333333	0	13.15789474	54.76190476	31.70731707	0	58.53658537	0	0	0	81.3559322	18.86792453	0	0	0	100	0	25	15	0	0	44.44444444	0	0
ASV794	52.94117647	105.4545455	80.55555556	52.27272727	239.1304348	0	121.4285714	71.42857143	39.39393939	95.34883721	120.5882353	85.71428571	25.80645161	54.05405405	353.8461538	0	271.875	138.4615385	0	36.66666667	0	61.29032258	108.3333333	80	40	75	46.66666667	0	47.61904762	19.51219512	76.31578947	26.82926829	58.97435897	0	19.14893617	45.76271186	0	17.5	25	12.5	59.25925926	56.25	12.5	0	29.78723404	0	116.6666667	0	11.53846154
ASV795	0	0	0	0	0	0	0	0	0	0	0	0	0	0	0	0	0	0	0	0	0	0	0	0	0	0	0	0	0	0	0	0	0	0	0	0	0	0	0	0	0	0	0	0	0	0	0	0	0
ASV796	135.2941176	49.09090909	19.44444444	77.27272727	160.8695652	320	66.66666667	235.7142857	0	69.76744186	38.23529412	139.2857143	0	159.4594595	0	104.5454545	71.875	126.9230769	0	126.6666667	0	67.74193548	337.5	37.77777778	32	102.0833333	31.11111111	0	78.57142857	0	52.63157895	0	0	39.47368421	0	20.33898305	0	52.5	0	0	51.85185185	64.58333333	0	56.66666667	48.93617021	38.59649123	44.44444444	0	0
ASV797	211.7647059	127.2727273	77.77777778	145.4545455	0	0	190.4761905	282.1428571	0	165.1162791	0	146.4285714	64.51612903	118.9189189	361.5384615	0	209.375	0	0	0	0	67.74193548	0	0	0	0	0	0	33.33333333	39.02439024	0	0	0	113.1578947	0	61.01694915	0	0	0	0	0	158.3333333	0	78.33333333	0	0	197.2222222	0	103.8461538
ASV798	623.5294118	40	0	93.18181818	165.2173913	76.66666667	50	192.8571429	36.36363636	27.90697674	20.58823529	203.5714286	96.77419355	78.37837838	84.61538462	27.27272727	46.875	42.30769231	0	0	33.33333333	45.16129032	33.33333333	82.22222222	152	45.83333333	62.22222222	173.6842105	16.66666667	14.63414634	52.63157895	24.3902439	43.58974359	168.4210526	76.59574468	35.59322034	24.52830189	17.5	28.84615385	0	25.92592593	58.33333333	0	15	0	0	0	26.31578947	26.92307692
ASV799	0	0	0	0	0	0	0	0	0	0	0	0	0	0	0	0	0	0	0	0	0	0	0	0	0	0	0	0	0	0	50	0	0	0	185.106383	0	0	0	405.7692308	102.0833333	0	0	0	0	478.7234043	543.8596491	0	434.2105263	409.6153846
ASV800	0	0	0	6.818181818	0	0	0	0	0	0	0	0	0	0	0	0	0	0	0	23.33333333	0	0	0	0	0	0	0	0	0	56.09756098	0	0	0	0	204.2553191	0	0	0	417.3076923	72.91666667	0	0	0	16.66666667	417.0212766	724.5614035	5.555555556	373.6842105	121.1538462
ASV801	0	60	0	0	0	0	0	0	0	0	0	0	0	0	0	0	175	0	0	0	0	0	108.3333333	0	228	37.5	0	0	0	0	39.47368421	0	130.7692308	71.05263158	0	0	0	105	40.38461538	0	0	25	240.625	0	0	0	0	152.6315789	0
ASV802	0	0	0	0	0	0	0	0	0	0	0	0	0	0	0	0	0	0	0	0	0	0	0	0	0	0	0	0	0	0	0	0	0	0	0	0	0	0	0	0	0	0	0	0	0	0	0	0	0
ASV803	894.1176471	0	0	388.6363636	565.2173913	383.3333333	166.6666667	328.5714286	227.2727273	239.5348837	0	0	0	227.027027	0	0	0	0	0	0	0	0	200	208.8888889	320	189.5833333	0	276.3157895	0	0	292.1052632	0	0	0	0	0	96.22641509	0	0	0	0	168.75	0	181.6666667	0	0	0	0	0
ASV804	23.52941176	0	11.11111111	0	0	0	0	0	0	0	0	10.71428571	19.35483871	10.81081081	0	31.81818182	0	0	10.41666667	46.66666667	0	6.451612903	0	0	84	0	0	0	0	12.19512195	31.57894737	0	0	28.94736842	34.04255319	3.389830508	5.660377358	10	28.84615385	18.75	14.81481481	14.58333333	140.625	13.33333333	51.06382979	38.59649123	0	26.31578947	36.53846154
ASV805	264.7058824	83.63636364	0	177.2727273	186.9565217	283.3333333	159.5238095	182.1428571	1324.242424	176.744186	55.88235294	242.8571429	258.0645161	237.8378378	0	127.2727273	0	100	0	76.66666667	56.41025641	32.25806452	0	44.44444444	304	0	20	0	116.6666667	41.46341463	76.31578947	121.9512195	0	44.73684211	0	23.72881356	0	40	0	0	0	66.66666667	0	31.66666667	0	0	13.88888889	0	0
ASV806	0	23.63636364	86.11111111	18.18181818	39.13043478	36.66666667	47.61904762	57.14285714	39.39393939	0	123.5294118	0	0	40.54054054	207.6923077	109.0909091	96.875	169.2307692	18.75	116.6666667	102.5641026	174.1935484	29.16666667	80	124	420.8333333	33.33333333	31.57894737	114.2857143	114.6341463	57.89473684	63.41463415	0	84.21052632	0	44.06779661	20.75471698	277.5	0	0	518.5185185	83.33333333	62.5	40	51.06382979	0	69.44444444	0	0
ASV807	88.23529412	76.36363636	0	81.81818182	113.0434783	86.66666667	85.71428571	542.8571429	78.78787879	86.04651163	0	71.42857143	0	54.05405405	0	0	0	42.30769231	0	33.33333333	0	0	0	0	0	68.75	0	0	0	0	0	0	0	0	0	0	0	0	0	0	0	81.25	0	30	31.91489362	0	0	0	0
ASV808	129.4117647	0	0	29.54545455	78.26086957	0	0	64.28571429	51.51515152	0	55.88235294	64.28571429	0	37.83783784	153.8461538	0	50	53.84615385	0	36.66666667	17.94871795	41.93548387	0	51.11111111	72	33.33333333	0	76.31578947	135.7142857	31.70731707	105.2631579	173.1707317	156.4102564	31.57894737	65.95744681	37.28813559	64.1509434	140	23.07692308	16.66666667	51.85185185	41.66666667	28.125	21.66666667	27.65957447	0	0	26.31578947	0
ASV809	0	0	0	0	0	0	0	0	0	0	0	0	0	0	0	0	0	0	0	0	0	0	0	0	0	0	0	0	0	0	0	0	94.87179487	0	0	0	0	0	0	0	0	0	0	0	0	0	0	0	0
ASV810	0	56.36363636	0	0	0	0	11.9047619	21.42857143	0	20.93023256	0	0	12.90322581	108.1081081	0	0	71.875	23.07692308	0	206.6666667	0	0	270.8333333	0	0	0	0	0	0	0	10.52631579	0	0	26.31578947	0	0	0	10	23.07692308	22.91666667	0	12.5	12.5	6.666666667	0	100	36.11111111	63.15789474	15.38461538
ASV811	0	0	0	0	0	0	0	0	0	0	0	0	0	0	0	0	0	0	0	0	0	0	0	0	0	0	0	0	0	0	0	0	0	0	0	0	0	0	0	0	0	0	0	0	0	0	0	0	0
ASV812	1352.941176	67.27272727	16.66666667	552.2727273	556.5217391	150	73.80952381	710.7142857	81.81818182	46.51162791	8.823529412	757.1428571	306.4516129	102.7027027	0	0	37.5	30.76923077	0	0	17.94871795	83.87096774	0	68.88888889	0	77.08333333	73.33333333	47.36842105	0	0	123.6842105	0	12.82051282	60.52631579	0	20.33898305	56.60377358	0	11.53846154	0	88.88888889	70.83333333	59.375	63.33333333	0	5.263157895	11.11111111	28.94736842	0
ASV813	388.2352941	76.36363636	0	177.2727273	460.8695652	0	200	250	0	139.5348837	138.2352941	125	0	0	446.1538462	0	106.25	380.7692308	0	0	0	0	0	0	0	129.1666667	0	0	0	0	0	0	0	0	170.212766	0	100	0	0	0	148.1481481	0	162.5	91.66666667	78.72340426	0	80.55555556	110.5263158	0
ASV814	0	0	0	0	0	0	0	0	0	0	0	0	0	0	0	0	0	0	0	0	0	0	0	0	0	0	0	0	0	0	0	0	0	0	0	0	0	0	0	0	0	0	0	0	0	0	0	0	0
ASV815	105.8823529	0	5.555555556	15.90909091	52.17391304	0	0	0	60.60606061	0	14.70588235	10.71428571	0	0	23.07692308	0	50	61.53846154	0	30	7.692307692	19.35483871	20.83333333	26.66666667	100	10.41666667	0	23.68421053	219.047619	29.26829268	123.6842105	87.80487805	66.66666667	26.31578947	42.55319149	18.6440678	128.3018868	0	15.38461538	8.333333333	40.74074074	31.25	0	41.66666667	46.80851064	8.771929825	27.77777778	13.15789474	5.769230769
ASV816	482.3529412	114.5454545	0	154.5454545	343.4782609	143.3333333	154.7619048	975	100	83.72093023	14.70588235	407.1428571	396.7741935	137.8378378	184.6153846	36.36363636	56.25	0	29.16666667	0	56.41025641	0	0	46.66666667	48	166.6666667	46.66666667	84.21052632	42.85714286	48.7804878	47.36842105	0	207.6923077	0	31.91489362	0	26.41509434	32.5	26.92307692	0	29.62962963	162.5	128.125	21.66666667	0	0	0	0	0
ASV817	0	0	0	0	0	0	0	0	0	0	0	0	0	0	0	0	0	0	0	0	0	16.12903226	0	0	0	0	0	0	0	0	0	0	0	0	78.72340426	0	0	0	355.7692308	72.91666667	0	0	0	40	197.8723404	394.7368421	0	300	78.84615385
ASV818	0	9.090909091	16.66666667	4.545454545	21.73913043	0	19.04761905	10.71428571	0	18.60465116	11.76470588	14.28571429	32.25806452	21.62162162	484.6153846	13.63636364	21.875	211.5384615	8.333333333	0	10.25641026	0	25	0	28	45.83333333	26.66666667	0	0	12.19512195	28.94736842	12.19512195	17.94871795	28.94736842	29.78723404	8.474576271	0	110	9.615384615	31.25	25.92592593	20.83333333	62.5	18.33333333	123.4042553	19.29824561	36.11111111	15.78947368	3.846153846
ASV819	541.1764706	110.9090909	22.22222222	306.8181818	413.0434783	186.6666667	169.047619	535.7142857	121.2121212	137.2093023	41.17647059	489.2857143	193.5483871	175.6756757	0	0	53.125	50	14.58333333	26.66666667	30.76923077	87.09677419	0	84.44444444	20	166.6666667	46.66666667	0	0	0	36.84210526	0	43.58974359	0	44.68085106	25.42372881	37.73584906	0	0	0	48.14814815	137.5	40.625	75	0	0	38.88888889	13.15789474	0
ASV820	0	27.27272727	86.11111111	0	0	83.33333333	0	0	87.87878788	65.11627907	47.05882353	0	0	0	323.0769231	104.5454545	93.75	126.9230769	0	160	20.51282051	48.38709677	237.5	37.77777778	208	18.75	42.22222222	28.94736842	92.85714286	336.5853659	36.84210526	300	0	57.89473684	34.04255319	93.22033898	152.8301887	50	0	0	174.0740741	45.83333333	50	38.33333333	0	0	69.44444444	0	0
ASV821	0	0	38.88888889	0	0	33.33333333	0	0	0	34.88372093	85.29411765	0	0	0	823.0769231	63.63636364	0	119.2307692	0	246.6666667	43.58974359	22.58064516	0	60	48	60.41666667	44.44444444	113.1578947	0	0	23.68421053	19.51219512	117.9487179	0	0	0	0	17.5	44.23076923	18.75	159.2592593	22.91666667	25	0	0	24.56140351	111.1111111	202.6315789	23.07692308
ASV822	0	0	0	0	0	0	0	0	0	0	0	0	0	0	0	0	0	0	0	0	0	0	0	0	0	0	0	0	0	0	0	0	0	0	0	0	0	0	0	0	0	0	0	0	0	0	0	0	0
ASV823	0	0	0	0	0	0	0	0	0	0	0	0	0	0	0	0	0	0	0	0	0	0	0	0	0	0	0	0	0	0	0	0	0	0	0	0	0	0	0	0	0	0	0	0	0	61.40350877	0	0	0
ASV824	358.8235294	0	0	0	317.3913043	160	0	185.7142857	248.4848485	0	0	228.5714286	138.7096774	0	0	0	100	0	0	143.3333333	0	0	0	75.55555556	0	0	0	0	47.61904762	36.58536585	278.9473684	129.2682927	74.35897436	121.0526316	74.46808511	0	116.9811321	0	0	0	0	135.4166667	46.875	0	0	82.45614035	0	0	0
ASV825	0	205.4545455	191.6666667	0	134.7826087	0	352.3809524	192.8571429	0	202.3255814	197.0588235	0	0	0	369.2307692	0	225	307.6923077	0	0	0	0	175	108.8888889	0	0	0	71.05263158	0	0	0	0	0	0	0	103.3898305	0	0	0	0	255.5555556	0	0	0	0	0	125	0	0
ASV826	417.6470588	140	0	156.8181818	304.3478261	1130	340.4761905	185.7142857	1251.515152	358.1395349	23.52941176	125	145.1612903	721.6216216	153.8461538	268.1818182	0	0	0	103.3333333	87.17948718	0	0	42.22222222	132	0	11.11111111	0	59.52380952	82.92682927	15.78947368	80.48780488	0	36.84210526	0	0	13.20754717	57.5	0	0	0	22.91666667	0	0	0	0	0	0	0
ASV827	0	0	0	0	204.3478261	0	73.80952381	0	0	46.51162791	0	100	19.35483871	43.24324324	0	0	125	130.7692308	0	60	0	0	0	95.55555556	0	50	0	0	80.95238095	29.26829268	176.3157895	31.70731707	0	34.21052632	12.76595745	76.27118644	35.8490566	0	0	0	133.3333333	70.83333333	50	0	0	0	0	36.84210526	0
ASV828	0	118.1818182	155.5555556	0	417.3913043	0	257.1428571	0	0	125.5813953	211.7647059	0	0	0	253.8461538	0	187.5	338.4615385	0	0	0	0	0	122.2222222	0	0	0	0	0	0	0	0	0	0	0	83.05084746	0	0	0	0	218.5185185	102.0833333	0	0	0	0	0	0	0
ASV829	0	0	0	0	0	0	0	0	0	0	0	0	0	0	0	0	0	0	0	0	0	0	0	0	0	0	0	0	0	0	0	126.8292683	984.6153846	0	476.5957447	0	0	0	207.6923077	77.08333333	0	0	0	0	136.1702128	0	0	97.36842105	123.0769231
ASV830	0	0	44.44444444	0	0	0	0	0	0	0	0	0	0	0	115.3846154	0	40.625	46.15384615	8.333333333	0	41.02564103	25.80645161	0	17.77777778	0	29.16666667	0	152.6315789	26.19047619	0	0	19.51219512	30.76923077	10.52631579	14.89361702	45.76271186	24.52830189	0	28.84615385	0	0	0	40.625	0	0	0	105.5555556	63.15789474	0
ASV831	0	25.45454545	19.44444444	0	0	0	0	0	0	0	0	0	0	0	0	0	0	0	0	0	0	0	0	0	0	0	0	0	0	0	0	0	0	0	0	27.11864407	0	0	0	0	0	20.83333333	62.5	0	0	0	0	0	0
ASV832	547.0588235	0	0	190.9090909	0	0	0	0	0	0	0	0	0	0	0	0	0	0	0	0	0	0	0	0	0	0	0	234.2105263	0	0	0	0	0	0	138.2978723	0	0	0	0	0	0	0	0	0	0	0	0	0	0
ASV833	0	0	0	0	0	0	0	0	0	44.18604651	0	0	0	8.108108108	123.0769231	0	0	0	0	0	0	0	170.8333333	6.666666667	0	0	0	0	9.523809524	24.3902439	0	0	43.58974359	10.52631579	19.14893617	0	0	7.5	9.615384615	0	14.81481481	4.166666667	0	0	8.510638298	0	255.5555556	26.31578947	48.07692308
ASV834	0	0	0	0	473.9130435	0	0	0	0	0	0	0	0	0	0	0	212.5	157.6923077	0	206.6666667	238.4615385	0	191.6666667	242.2222222	0	0	0	84.21052632	0	0	757.8947368	307.3170732	305.1282051	134.2105263	0	0	105.6603774	105	123.0769231	0	0	175	0	158.3333333	0	0	0	0	0
ASV835	0	992.7272727	283.3333333	0	204.3478261	370	500	214.2857143	245.4545455	274.4186047	0	228.5714286	70.96774194	200	0	0	365.625	253.8461538	0	0	0	0	0	53.33333333	560	22.91666667	15.55555556	52.63157895	0	26.82926829	57.89473684	0	0	0	0	123.7288136	18.86792453	0	0	0	181.4814815	22.91666667	0	0	0	0	0	0	0
ASV836	35.29411765	10.90909091	25	15.90909091	47.82608696	23.33333333	11.9047619	53.57142857	75.75757576	0	41.17647059	14.28571429	6.451612903	40.54054054	38.46153846	36.36363636	56.25	119.2307692	14.58333333	193.3333333	87.17948718	25.80645161	0	44.44444444	76	127.0833333	44.44444444	23.68421053	30.95238095	0	65.78947368	26.82926829	15.38461538	42.10526316	34.04255319	0	28.30188679	117.5	17.30769231	0	14.81481481	39.58333333	71.875	18.33333333	4.255319149	0	16.66666667	47.36842105	51.92307692
ASV837	0	0	0	0	0	0	0	0	0	0	0	0	0	0	0	0	0	0	0	0	0	0	0	0	0	0	0	0	0	0	0	0	0	0	0	0	0	0	0	0	0	0	0	0	0	0	0	0	0
ASV838	52.94117647	52.72727273	30.55555556	0	21.73913043	0	0	0	0	0	0	25	19.35483871	43.24324324	0	0	21.875	46.15384615	0	0	0	0	0	0	48	6.25	0	0	0	0	0	0	0	0	0	8.474576271	0	0	9.615384615	0	0	0	0	0	0	0	0	0	21.15384615
ASV839	217.6470588	0	0	61.36363636	0	0	0	0	27.27272727	48.8372093	97.05882353	0	0	0	84.61538462	0	53.125	115.3846154	25	0	0	0	129.1666667	64.44444444	0	52.08333333	0	210.5263158	0	0	0	21.95121951	48.71794872	115.7894737	110.6382979	52.54237288	86.79245283	50	69.23076923	27.08333333	0	0	0	81.66666667	44.68085106	15.78947368	0	242.1052632	0
ASV840	0	0	0	0	0	0	0	0	0	0	0	0	0	0	0	0	0	0	0	0	0	0	0	0	0	0	0	0	0	0	0	0	0	0	0	0	9.433962264	0	0	0	0	0	0	0	0	0	0	0	0
ASV841	0	0	27.77777778	54.54545455	0	0	0	0	0	0	0	0	0	0	423.0769231	0	0	0	0	0	0	0	0	120	0	0	57.77777778	200	0	0	107.8947368	182.9268293	0	0	76.59574468	54.23728814	109.4339623	0	0	0	0	0	0	0	236.1702128	0	0	0	0
ASV842	0	0	0	0	0	0	0	0	0	0	0	0	0	0	0	0	0	0	0	0	0	0	0	0	0	0	0	0	0	0	0	0	0	0	0	0	0	0	0	0	0	0	0	0	0	0	0	0	0
ASV843	64.70588235	12.72727273	11.11111111	25	34.7826087	0	26.19047619	125	42.42424242	0	226.4705882	28.57142857	19.35483871	18.91891892	153.8461538	0	34.375	65.38461538	0	0	25.64102564	32.25806452	37.5	24.44444444	76	39.58333333	15.55555556	0	73.80952381	17.07317073	73.68421053	31.70731707	161.5384615	50	57.44680851	22.03389831	79.24528302	12.5	34.61538462	0	88.88888889	31.25	21.875	41.66666667	57.44680851	49.12280702	30.55555556	42.10526316	21.15384615
ASV844	0	0	0	0	0	0	0	0	0	0	0	0	0	0	0	0	0	0	0	0	0	0	0	0	0	0	0	0	0	0	0	0	0	0	0	0	0	0	326.9230769	43.75	0	0	0	0	0	410.5263158	0	323.6842105	0
ASV845	182.3529412	0	0	9.090909091	26.08695652	16.66666667	0	0	0	0	0	0	25.80645161	0	0	0	81.25	96.15384615	20.83333333	100	23.07692308	16.12903226	58.33333333	35.55555556	60	33.33333333	0	23.68421053	140.4761905	87.80487805	234.2105263	68.29268293	25.64102564	36.84210526	0	30.50847458	420.754717	45	17.30769231	0	40.74074074	52.08333333	178.125	43.33333333	0	5.263157895	50	21.05263158	57.69230769
ASV846	429.4117647	178.1818182	0	177.2727273	382.6086957	886.6666667	364.2857143	160.7142857	872.7272727	269.7674419	91.17647059	239.2857143	164.516129	589.1891892	261.5384615	209.0909091	0	307.6923077	0	196.6666667	74.35897436	0	0	0	136	0	0	0	104.7619048	90.24390244	0	58.53658537	0	0	0	0	0	0	0	0	118.5185185	0	0	0	0	0	105.5555556	0	0
ASV847	264.7058824	56.36363636	72.22222222	100	126.0869565	0	54.76190476	125	36.36363636	88.37209302	41.17647059	71.42857143	0	86.48648649	146.1538462	0	28.125	73.07692308	58.33333333	0	71.79487179	61.29032258	0	0	48	39.58333333	0	92.10526316	42.85714286	0	44.73684211	0	48.71794872	55.26315789	0	25.42372881	0	0	26.92307692	0	44.44444444	50	0	15	0	0	44.44444444	63.15789474	0
ASV848	317.6470588	12.72727273	27.77777778	163.6363636	108.6956522	20	19.04761905	332.1428571	12.12121212	16.27906977	0	150	177.4193548	16.21621622	0	0	187.5	23.07692308	12.5	0	0	0	0	0	0	16.66666667	0	292.1052632	0	0	0	19.51219512	43.58974359	168.4210526	63.82978723	25.42372881	205.6603774	0	15.38461538	0	0	8.333333333	0	5	17.0212766	0	36.11111111	28.94736842	109.6153846
ASV849	88.23529412	201.8181818	105.5555556	72.72727273	400	0	159.5238095	142.8571429	57.57575758	139.5348837	161.7647059	53.57142857	54.83870968	40.54054054	292.3076923	0	184.375	242.3076923	0	30	0	32.25806452	0	82.22222222	0	79.16666667	53.33333333	71.05263158	26.19047619	0	0	0	0	0	29.78723404	111.8644068	37.73584906	0	0	12.5	133.3333333	95.83333333	0	33.33333333	0	0	86.11111111	0	0
ASV850	0	0	0	0	0	0	0	0	0	0	0	0	0	13.51351351	0	0	0	0	0	0	17.94871795	0	0	0	0	0	0	0	0	0	0	0	0	147.3684211	0	0	0	17.5	0	0	25.92592593	0	0	0	0	21.05263158	13.88888889	26.31578947	255.7692308
ASV851	341.1764706	0	0	90.90909091	0	0	0	217.8571429	0	104.6511628	97.05882353	200	129.0322581	105.4054054	276.9230769	0	128.125	0	0	0	0	0	0	0	0	0	0	0	0	0	0	0	0	226.3157895	0	0	0	0	0	0	185.1851852	0	0	0	61.70212766	0	0	94.73684211	0
ASV852	94.11764706	0	0	0	230.4347826	20	0	0	0	18.60465116	0	0	0	0	276.9230769	31.81818182	68.75	53.84615385	18.75	96.66666667	0	19.35483871	58.33333333	100	48	18.75	11.11111111	36.84210526	116.6666667	29.26829268	171.0526316	100	17.94871795	0	57.44680851	0	109.4339623	80	26.92307692	0	48.14814815	58.33333333	0	40	129.787234	0	30.55555556	52.63157895	26.92307692
ASV853	188.2352941	0	0	0	0	0	0	0	0	20.93023256	0	53.57142857	0	0	169.2307692	0	140.625	0	0	146.6666667	0	51.61290323	50	106.6666667	0	0	40	163.1578947	54.76190476	0	105.2631579	0	141.025641	100	0	0	66.03773585	42.5	42.30769231	0	29.62962963	33.33333333	0	56.66666667	0	0	0	121.0526316	36.53846154
ASV854	0	12.72727273	0	18.18181818	0	0	0	0	0	0	0	0	0	0	0	0	0	0	0	0	0	0	0	0	0	0	0	0	0	0	0	0	0	0	0	0	0	0	0	0	0	0	0	0	0	0	0	0	0
ASV855	0	0	0	0	0	0	0	0	0	0	0	0	0	0	0	0	0	0	0	0	0	0	0	0	0	0	0	0	0	0	0	0	0	0	0	0	0	0	0	0	0	0	0	0	0	0	0	0	0
ASV856	252.9411765	540	194.4444444	111.3636364	178.2608696	356.6666667	335.7142857	257.1428571	272.7272727	151.1627907	144.1176471	114.2857143	77.41935484	72.97297297	246.1538462	54.54545455	278.125	100	20.83333333	70	146.1538462	64.51612903	0	77.77777778	568	35.41666667	17.77777778	26.31578947	52.38095238	51.2195122	152.6315789	58.53658537	0	0	0	100	9.433962264	0	0	27.08333333	92.59259259	52.08333333	12.5	0	0	0	44.44444444	0	0
ASV857	0	0	0	0	0	0	0	17.85714286	0	141.8604651	0	0	0	0	230.7692308	22.72727273	0	0	0	0	0	0	133.3333333	0	0	75	0	13.15789474	19.04761905	92.68292683	0	0	0	0	0	37.28813559	0	0	0	18.75	125.9259259	16.66666667	0	0	0	0	902.7777778	0	0
ASV858	0	0	0	0	0	0	0	0	0	0	0	0	0	175.6756757	0	0	0	0	0	0	66.66666667	0	0	0	0	0	0	0	35.71428571	80.48780488	0	0	28.20512821	1171.052632	19.14893617	37.28813559	0	102.5	0	0	77.77777778	0	0	0	0	0	77.77777778	7.894736842	0
ASV859	0	0	0	29.54545455	108.6956522	0	0	0	118.1818182	0	0	0	0	0	261.5384615	0	84.375	0	0	0	58.97435897	0	108.3333333	66.66666667	116	0	0	47.36842105	71.42857143	0	200	280.4878049	153.8461538	0	0	23.72881356	84.90566038	0	0	0	0	68.75	0	58.33333333	31.91489362	0	0	68.42105263	0
ASV860	0	9.090909091	0	0	0	0	0	0	0	0	0	0	0	29.72972973	169.2307692	0	0	0	8.333333333	0	0	0	237.5	0	0	0	0	0	0	0	0	0	0	18.42105263	0	0	0	0	0	0	0	0	0	0	0	0	22.22222222	0	0
ASV861	0	0	0	0	0	0	0	0	0	0	0	0	0	0	0	0	0	0	0	0	0	0	0	0	0	0	0	0	0	0	0	0	0	0	0	0	0	0	0	0	0	0	0	0	0	0	0	0	0
ASV862	0	0	61.11111111	0	0	0	0	0	24.24242424	18.60465116	76.47058824	92.85714286	0	0	92.30769231	86.36363636	0	0	0	180	28.20512821	25.80645161	0	68.88888889	404	58.33333333	520	42.10526316	14.28571429	0	31.57894737	0	0	0	0	0	0	0	0	16.66666667	0	262.5	0	11.66666667	0	0	0	0	0
ASV863	0	0	0	0	0	0	0	0	0	0	0	0	0	202.7027027	0	0	0	0	0	0	115.3846154	0	0	0	0	0	0	0	97.61904762	85.36585366	0	0	0	1171.052632	0	94.91525424	0	92.5	0	0	0	0	0	0	0	0	130.5555556	0	5.769230769
ASV864	82.35294118	23.63636364	0	15.90909091	0	53.33333333	54.76190476	214.2857143	27.27272727	25.58139535	0	0	0	0	0	0	0	0	0	16.66666667	0	0	0	0	0	0	0	15.78947368	0	0	0	0	0	0	0	0	0	0	23.07692308	0	55.55555556	29.16666667	0	0	42.55319149	38.59649123	0	18.42105263	13.46153846
ASV865	0	0	0	0	0	0	0	0	0	0	0	0	0	0	0	0	0	0	0	0	0	0	0	0	0	0	0	0	0	0	0	0	0	0	104.2553191	0	0	0	151.9230769	112.5	0	0	0	0	151.0638298	163.1578947	0	281.5789474	317.3076923
ASV866	0	0	0	0	0	0	0	0	18.18181818	0	0	0	0	0	0	0	0	0	0	0	0	0	0	0	0	0	0	0	0	0	0	0	0	0	140.4255319	0	7.547169811	0	325	112.5	0	0	0	35	361.7021277	417.5438596	0	163.1578947	155.7692308
ASV867	0	40	25	0	0	0	0	0	0	0	0	67.85714286	0	51.35135135	123.0769231	90.90909091	200	88.46153846	0	0	0	0	0	0	0	79.16666667	0	0	0	165.8536585	102.6315789	0	0	234.2105263	140.4255319	72.88135593	0	0	163.4615385	27.08333333	162.962963	0	0	0	0	0	102.7777778	102.6315789	0
ASV868	105.8823529	0	41.66666667	0	0	0	21.42857143	35.71428571	33.33333333	0	76.47058824	25	0	0	215.3846154	50	0	130.7692308	10.41666667	56.66666667	28.20512821	61.29032258	37.5	62.22222222	92	33.33333333	160	28.94736842	78.57142857	12.19512195	47.36842105	97.56097561	28.20512821	23.68421053	0	0	390.5660377	30	0	8.333333333	92.59259259	47.91666667	134.375	48.33333333	0	5.263157895	16.66666667	23.68421053	67.30769231
ASV869	464.7058824	29.09090909	0	45.45454545	226.0869565	143.3333333	38.0952381	225	54.54545455	23.25581395	44.11764706	192.8571429	93.5483871	100	0	72.72727273	0	0	0	43.33333333	92.30769231	41.93548387	95.83333333	64.44444444	68	54.16666667	17.77777778	71.05263158	111.9047619	63.41463415	152.6315789	82.92682927	43.58974359	42.10526316	31.91489362	42.37288136	60.37735849	0	0	10.41666667	66.66666667	81.25	31.25	23.33333333	34.04255319	0	27.77777778	26.31578947	7.692307692
ASV870	0	0	0	0	47.82608696	26.66666667	0	0	60.60606061	0	0	0	45.16129032	0	0	0	0	80.76923077	25	183.3333333	0	0	0	0	56	0	0	0	190.4761905	0	73.68421053	107.3170732	64.1025641	34.21052632	148.9361702	35.59322034	0	60	0	39.58333333	0	37.5	0	26.66666667	27.65957447	0	0	47.36842105	38.46153846
ASV871	0	0	0	0	0	0	0	0	0	0	0	0	0	0	0	0	0	0	0	0	0	0	0	0	0	0	0	0	0	0	0	0	0	0	36.17021277	0	0	0	161.5384615	25	0	0	0	0	0	12.28070175	0	76.31578947	0
ASV872	94.11764706	0	0	29.54545455	0	20	0	0	33.33333333	0	0	0	0	0	130.7692308	0	212.5	0	22.91666667	66.66666667	48.71794872	83.87096774	0	88.88888889	68	39.58333333	64.44444444	118.4210526	107.1428571	26.82926829	139.4736842	121.9512195	184.6153846	0	0	28.81355932	196.2264151	0	0	31.25	81.48148148	56.25	0	55	0	0	0	44.73684211	23.07692308
ASV873	123.5294118	50.90909091	52.77777778	47.72727273	195.6521739	63.33333333	128.5714286	67.85714286	63.63636364	67.44186047	105.8823529	57.14285714	87.09677419	0	200	0	56.25	96.15384615	16.66666667	0	43.58974359	0	0	57.77777778	0	47.91666667	0	65.78947368	61.9047619	0	50	29.26829268	38.46153846	31.57894737	0	62.71186441	0	27.5	0	0	388.8888889	102.0833333	0	0	10.63829787	0	83.33333333	34.21052632	0
ASV874	223.5294118	540	180.5555556	70.45454545	221.7391304	530	457.1428571	214.2857143	203.030303	193.0232558	141.1764706	153.5714286	138.7096774	81.08108108	230.7692308	86.36363636	140.625	76.92307692	16.66666667	166.6666667	71.79487179	0	62.5	68.88888889	1000	45.83333333	37.77777778	15.78947368	21.42857143	14.63414634	23.68421053	34.14634146	0	0	21.27659574	55.93220339	0	5	0	0	25.92592593	0	0	8.333333333	0	0	0	0	0
ASV875	0	0	0	0	0	0	0	0	0	0	0	0	0	0	0	0	0	0	0	0	0	22.58064516	0	0	0	0	0	0	0	0	0	0	0	0	91.4893617	0	0	0	163.4615385	91.66666667	0	0	0	0	589.3617021	685.9649123	0	215.7894737	159.6153846
ASV876	135.2941176	0	22.22222222	36.36363636	134.7826087	0	0	50	69.6969697	0	70.58823529	0	0	0	261.5384615	0	106.25	42.30769231	0	43.33333333	41.02564103	0	345.8333333	37.77777778	44	20.83333333	0	92.10526316	80.95238095	0	113.1578947	80.48780488	0	0	0	23.72881356	77.35849057	22.5	30.76923077	0	0	54.16666667	0	20	85.10638298	0	0	18.42105263	0
ASV877	0	7.272727273	0	0	30.43478261	0	0	0	0	0	0	0	0	0	0	0	0	0	0	0	0	0	0	0	0	0	0	0	0	0	0	0	0	0	2504.255319	0	0	0	503.8461538	106.25	0	0	0	0	48.93617021	0	0	50	0
ASV878	0	0	0	0	0	0	0	0	0	0	0	0	0	0	0	0	0	0	0	0	0	0	0	0	0	0	0	0	0	51.2195122	0	0	0	0	0	0	0	0	0	0	0	0	0	0	0	0	327.7777778	34.21052632	0
ASV879	64.70588235	143.6363636	147.2222222	22.72727273	365.2173913	0	171.4285714	221.4285714	36.36363636	158.1395349	147.0588235	0	0	0	323.0769231	0	253.125	0	0	0	0	32.25806452	183.3333333	160	0	0	0	0	0	0	0	0	0	0	0	108.4745763	18.86792453	0	0	0	0	0	0	0	0	0	163.8888889	0	0
ASV880	0	0	0	0	108.6956522	13.33333333	0	0	54.54545455	0	0	0	0	0	0	18.18181818	53.125	42.30769231	10.41666667	203.3333333	0	0	0	53.33333333	56	0	0	34.21052632	142.8571429	26.82926829	142.1052632	153.6585366	576.9230769	0	65.95744681	15.25423729	56.60377358	32.5	42.30769231	29.16666667	29.62962963	52.08333333	21.875	41.66666667	12.76595745	5.263157895	30.55555556	0	0
ASV881	0	0	0	0	0	0	0	0	0	0	0	0	0	0	0	0	0	0	0	0	0	0	0	0	0	0	0	0	0	0	0	0	0	0	0	0	0	0	0	0	0	0	0	0	0	0	0	0	0
ASV882	0	0	0	0	0	0	0	0	0	0	0	0	0	0	0	0	0	0	0	0	0	0	0	0	0	0	0	0	0	0	0	0	0	0	148.9361702	0	0	0	205.7692308	106.25	0	0	0	0	351.0638298	570.1754386	0	218.4210526	205.7692308
ASV883	0	0	0	0	0	0	0	0	0	0	0	0	0	0	0	0	0	0	0	0	0	0	0	0	0	0	0	0	0	0	0	0	0	0	0	0	0	0	0	0	0	0	0	0	0	0	0	0	0
ASV884	464.7058824	74.54545455	0	154.5454545	286.9565217	100	107.1428571	314.2857143	248.4848485	69.76744186	0	342.8571429	122.5806452	91.89189189	46.15384615	0	40.625	46.15384615	25	0	15.38461538	64.51612903	0	20	52	66.66666667	42.22222222	23.68421053	0	19.51219512	52.63157895	26.82926829	33.33333333	52.63157895	17.0212766	20.33898305	43.39622642	20	0	0	62.96296296	72.91666667	21.875	71.66666667	0	0	0	0	0
ASV885	0	12.72727273	22.22222222	9.090909091	0	13.33333333	19.04761905	0	0	0	141.1764706	0	0	0	92.30769231	0	56.25	57.69230769	0	103.3333333	17.94871795	61.29032258	0	33.33333333	24	10.41666667	131.1111111	15.78947368	0	7.317073171	0	31.70731707	41.02564103	0	17.0212766	32.20338983	11.32075472	10	7.692307692	0	70.37037037	31.25	0	0	0	0	22.22222222	39.47368421	150
ASV886	0	69.09090909	55.55555556	0	0	306.6666667	192.8571429	0	172.7272727	134.8837209	111.7647059	128.5714286	0	0	676.9230769	131.8181818	121.875	176.9230769	0	96.66666667	0	203.2258065	429.1666667	66.66666667	0	0	0	0	0	0	0	190.2439024	0	0	0	61.01694915	79.24528302	70	0	0	151.8518519	0	0	0	0	0	0	73.68421053	201.9230769
ASV887	0	0	0	31.81818182	0	0	0	0	0	0	0	0	0	0	0	0	0	0	0	0	0	0	0	0	0	0	0	0	0	0	0	0	0	0	123.4042553	0	0	0	265.3846154	93.75	0	0	0	0	395.7446809	489.4736842	0	207.8947368	305.7692308
ASV888	0	0	0	0	0	0	0	0	0	0	0	0	0	0	0	0	0	0	0	0	0	0	0	0	0	0	0	0	0	0	0	0	0	0	38.29787234	0	0	0	0	0	0	0	0	0	0	0	0	0	0
ASV889	276.4705882	92.72727273	102.7777778	52.27272727	160.8695652	53.33333333	152.3809524	89.28571429	42.42424242	132.5581395	79.41176471	82.14285714	35.48387097	75.67567568	200	0	81.25	161.5384615	20.83333333	0	35.8974359	25.80645161	137.5	68.88888889	196	54.16666667	17.77777778	15.78947368	28.57142857	26.82926829	60.52631579	0	0	155.2631579	0	67.79661017	18.86792453	22.5	23.07692308	8.333333333	140.7407407	56.25	18.75	20	0	0	130.5555556	31.57894737	9.615384615
ASV890	47.05882353	14.54545455	8.333333333	4.545454545	0	0	19.04761905	0	0	0	11.76470588	0	0	18.91891892	0	13.63636364	40.625	42.30769231	0	0	0	9.677419355	33.33333333	0	36	70.83333333	8.888888889	13.15789474	40.47619048	0	34.21052632	0	17.94871795	78.94736842	0	23.72881356	145.2830189	17.5	0	0	92.59259259	14.58333333	0	13.33333333	8.510638298	0	66.66666667	47.36842105	13.46153846
ASV891	147.0588235	74.54545455	0	59.09090909	313.0434783	186.6666667	411.9047619	78.57142857	354.5454545	95.34883721	73.52941176	100	51.61290323	318.9189189	0	86.36363636	56.25	111.5384615	0	360	58.97435897	19.35483871	0	44.44444444	60	0	20	0	33.33333333	85.36585366	71.05263158	0	0	28.94736842	0	13.55932203	0	30	0	0	55.55555556	50	0	18.33333333	0	0	30.55555556	0	0
ASV892	0	0	0	0	130.4347826	0	0	0	39.39393939	6.976744186	0	0	0	0	69.23076923	0	40.625	126.9230769	20.83333333	26.66666667	25.64102564	0	29.16666667	48.88888889	36	0	0	52.63157895	71.42857143	0	397.3684211	95.12195122	451.2820513	34.21052632	74.46808511	11.86440678	13.20754717	67.5	61.53846154	22.91666667	14.81481481	20.83333333	15.625	6.666666667	25.53191489	0	8.333333333	10.52631579	0
ASV893	382.3529412	90.90909091	52.77777778	163.6363636	0	206.6666667	0	292.8571429	124.2424242	104.6511628	114.7058824	296.4285714	109.6774194	313.5135135	100	104.5454545	65.625	0	0	0	20.51282051	54.83870968	41.66666667	13.33333333	60	31.25	31.11111111	34.21052632	0	0	13.15789474	63.41463415	35.8974359	44.73684211	14.89361702	49.15254237	32.0754717	47.5	32.69230769	0	0	25	15.625	33.33333333	42.55319149	5.263157895	0	76.31578947	11.53846154
ASV894	0	16.36363636	25	40.90909091	69.56521739	36.66666667	52.38095238	100	15.15151515	0	70.58823529	35.71428571	19.35483871	64.86486486	76.92307692	40.90909091	43.75	92.30769231	0	0	30.76923077	51.61290323	0	51.11111111	120	39.58333333	48.88888889	60.52631579	7.142857143	14.63414634	0	14.63414634	7.692307692	97.36842105	19.14893617	28.81355932	20.75471698	50	55.76923077	0	51.85185185	20.83333333	12.5	45	0	0	36.11111111	65.78947368	67.30769231
ASV895	0	0	0	0	0	0	0	0	0	0	0	0	0	0	0	0	103.125	0	0	63.33333333	0	0	54.16666667	0	0	0	0	0	0	0	36.84210526	0	33.33333333	0	0	0	0	107.5	0	0	0	0	0	16.66666667	0	0	0	0	0
ASV896	0	0	0	0	0	0	0	0	0	0	0	0	0	0	0	0	0	0	0	0	0	0	0	0	0	0	0	0	59.52380952	0	0	78.04878049	138.4615385	0	0	0	0	0	0	0	0	0	0	0	95.74468085	0	0	0	0
ASV897	0	0	0	0	0	0	0	0	0	0	0	0	0	0	0	0	0	0	0	0	0	0	0	0	0	0	0	0	0	0	0	0	0	0	0	0	0	0	0	0	0	0	0	0	0	0	0	0	0
ASV898	200	36.36363636	144.4444444	36.36363636	56.52173913	26.66666667	59.52380952	0	0	20.93023256	141.1764706	0	25.80645161	0	338.4615385	113.6363636	103.125	0	22.91666667	23.33333333	110.2564103	119.3548387	0	73.33333333	88	83.33333333	271.1111111	0	66.66666667	51.2195122	0	51.2195122	0	50	48.93617021	0	37.73584906	35	0	0	51.85185185	56.25	0	0	0	22.80701754	0	47.36842105	100
ASV899	0	0	0	0	0	0	0	0	0	0	85.29411765	0	61.29032258	0	84.61538462	0	0	0	50	0	100	0	0	0	0	0	0	0	0	0	0	0	0	71.05263158	0	0	0	0	0	250	0	0	43.75	0	0	0	0	131.5789474	36.53846154
ASV900	0	103.6363636	116.6666667	0	91.30434783	33.33333333	95.23809524	0	0	93.02325581	0	0	0	0	146.1538462	0	181.25	246.1538462	0	80	0	0	166.6666667	95.55555556	0	0	0	0	78.57142857	0	86.84210526	0	0	0	0	44.06779661	211.3207547	0	0	0	0	68.75	0	46.66666667	44.68085106	0	0	26.31578947	0
ASV901	264.7058824	83.63636364	36.11111111	147.7272727	239.1304348	106.6666667	47.61904762	285.7142857	66.66666667	88.37209302	50	321.4285714	235.483871	118.9189189	0	50	43.75	57.69230769	27.08333333	86.66666667	20.51282051	58.06451613	0	60	56	106.25	77.77777778	18.42105263	0	43.90243902	28.94736842	0	20.51282051	55.26315789	27.65957447	28.81355932	22.64150943	50	0	0	0	33.33333333	37.5	33.33333333	0	0	30.55555556	10.52631579	3.846153846
ASV902	705.8823529	0	88.88888889	286.3636364	234.7826087	0	0	360.7142857	0	106.9767442	120.5882353	396.4285714	132.2580645	181.0810811	561.5384615	0	0	0	0	0	0	177.4193548	0	0	0	145.8333333	111.1111111	0	0	0	0	0	0	0	0	0	0	0	0	0	0	114.5833333	0	96.66666667	0	0	0	0	0
ASV903	258.8235294	0	133.3333333	52.27272727	0	116.6666667	0	0	0	0	147.0588235	339.2857143	109.6774194	86.48648649	276.9230769	0	81.25	134.6153846	37.5	0	69.23076923	112.9032258	0	133.3333333	148	104.1666667	371.1111111	278.9473684	145.2380952	0	0	0	123.0769231	0	0	86.44067797	0	0	0	0	0	0	0	0	0	0	0	0	0
ASV904	176.4705882	0	113.8888889	131.8181818	278.2608696	43.33333333	47.61904762	175	0	25.58139535	0	242.8571429	229.0322581	70.27027027	0	63.63636364	0	0	64.58333333	0	151.2820513	0	0	86.66666667	0	0	0	0	0	0	213.1578947	0	274.3589744	0	0	0	0	90	53.84615385	68.75	0	0	125	0	0	0	0	0	0
ASV905	35.29411765	0	25	15.90909091	0	0	16.66666667	0	27.27272727	23.25581395	23.52941176	0	0	10.81081081	153.8461538	0	37.5	80.76923077	0	110	58.97435897	35.48387097	350	33.33333333	28	33.33333333	0	42.10526316	19.04761905	21.95121951	28.94736842	24.3902439	0	15.78947368	153.1914894	0	28.30188679	0	61.53846154	16.66666667	37.03703704	22.91666667	0	21.66666667	93.61702128	17.54385965	38.88888889	42.10526316	0
ASV906	35.29411765	20	69.44444444	0	0	0	0	0	0	0	97.05882353	53.57142857	0	43.24324324	192.3076923	109.0909091	78.125	50	41.66666667	63.33333333	64.1025641	109.6774194	0	97.77777778	184	43.75	106.6666667	100	0	0	0	43.90243902	53.84615385	0	0	42.37288136	15.09433962	55	42.30769231	52.08333333	0	100	50	33.33333333	10.63829787	0	0	71.05263158	36.53846154
ASV907	0	0	0	0	0	0	0	0	0	0	0	0	0	0	0	0	0	0	0	0	0	0	0	0	0	0	0	0	0	0	0	0	0	0	0	0	0	0	0	0	0	0	0	0	0	0	0	0	0
ASV908	0	16.36363636	0	0	191.3043478	0	59.52380952	96.42857143	0	0	64.70588235	0	35.48387097	0	100	0	18.75	184.6153846	0	0	38.46153846	0	0	106.6666667	0	77.08333333	26.66666667	0	0	0	110.5263158	0	0	0	0	37.28813559	0	0	0	0	81.48148148	87.5	0	0	0	0	0	0	19.23076923
ASV909	329.4117647	41.81818182	30.55555556	90.90909091	208.6956522	76.66666667	61.9047619	157.1428571	100	37.20930233	44.11764706	410.7142857	54.83870968	72.97297297	53.84615385	0	62.5	73.07692308	33.33333333	86.66666667	28.20512821	35.48387097	0	77.77777778	56	70.83333333	146.6666667	39.47368421	111.9047619	29.26829268	147.3684211	46.34146341	138.4615385	34.21052632	10.63829787	25.42372881	30.18867925	42.5	15.38461538	0	74.07407407	85.41666667	75	46.66666667	0	0	22.22222222	36.84210526	0
ASV910	135.2941176	0	58.33333333	50	0	0	35.71428571	0	0	0	67.64705882	150	0	0	176.9230769	0	0	111.5384615	16.66666667	0	33.33333333	41.93548387	0	53.33333333	260	87.5	128.8888889	176.3157895	0	0	0	34.14634146	0	0	108.5106383	0	60.37735849	0	0	0	0	29.16666667	100	0	14.89361702	0	0	39.47368421	46.15384615
ASV911	76.47058824	0	38.88888889	22.72727273	121.7391304	0	0	0	0	0	47.05882353	103.5714286	0	0	123.0769231	45.45454545	46.875	65.38461538	22.91666667	66.66666667	100	38.70967742	25	133.3333333	44	27.08333333	228.8888889	44.73684211	85.71428571	36.58536585	205.2631579	34.14634146	51.28205128	0	0	0	43.39622642	35	0	0	0	56.25	34.375	20	0	0	0	28.94736842	0
ASV912	0	0	0	0	0	0	0	32.14285714	0	0	0	0	0	0	0	0	0	0	0	0	0	0	0	0	0	0	0	0	0	0	0	0	0	0	0	0	0	0	0	0	0	0	0	0	0	0	0	0	0
ASV913	0	0	0	0	0	0	0	0	0	0	0	0	0	0	0	0	0	0	0	0	0	0	0	0	0	0	0	0	0	0	0	0	0	0	0	0	0	0	0	0	0	0	0	0	0	0	0	0	0
ASV914	0	0	0	47.72727273	0	0	19.04761905	14.28571429	0	0	11.76470588	0	0	13.51351351	53.84615385	0	0	61.53846154	0	0	0	41.93548387	0	0	0	14.58333333	0	0	19.04761905	21.95121951	7.894736842	0	0	13.15789474	10.63829787	5.084745763	26.41509434	37.5	9.615384615	0	151.8518519	22.91666667	0	55	0	0	27.77777778	13.15789474	7.692307692
ASV915	164.7058824	23.63636364	25	0	221.7391304	13.33333333	0	21.42857143	27.27272727	0	64.70588235	0	0	24.32432432	138.4615385	45.45454545	184.375	130.7692308	16.66666667	116.6666667	58.97435897	119.3548387	220.8333333	128.8888889	0	45.83333333	0	415.7894737	80.95238095	0	526.3157895	48.7804878	156.4102564	0	0	159.3220339	66.03773585	52.5	0	14.58333333	92.59259259	60.41666667	0	35	0	47.36842105	197.2222222	0	15.38461538
ASV916	400	20	25	95.45454545	82.60869565	33.33333333	30.95238095	164.2857143	60.60606061	0	0	82.14285714	45.16129032	48.64864865	61.53846154	0	31.25	50	20.83333333	23.33333333	23.07692308	41.93548387	0	28.88888889	24	37.5	0	78.94736842	16.66666667	0	0	141.4634146	0	36.84210526	34.04255319	23.72881356	94.33962264	52.5	44.23076923	22.91666667	0	62.5	0	33.33333333	21.27659574	66.66666667	0	102.6315789	34.61538462
ASV917	47.05882353	70.90909091	80.55555556	0	78.26086957	126.6666667	50	0	12.12121212	39.53488372	26.47058824	0	0	16.21621622	92.30769231	0	62.5	69.23076923	0	0	0	16.12903226	0	22.22222222	0	0	0	0	0	0	18.42105263	0	0	0	0	22.03389831	0	0	0	0	44.44444444	22.91666667	0	5	0	0	33.33333333	0	0
ASV918	0	0	27.77777778	0	0	0	52.38095238	0	109.0909091	0	0	0	38.70967742	8.108108108	0	0	0	0	0	0	0	0	20.83333333	0	36	0	0	0	0	0	0	0	0	0	42.55319149	0	0	32.5	0	91.66666667	0	16.66666667	190.625	0	0	0	0	0	57.69230769
ASV919	29.41176471	0	0	25	0	0	0	0	51.51515152	0	0	0	51.61290323	0	0	0	18.75	0	14.58333333	50	17.94871795	0	0	11.11111111	64	43.75	0	0	250	80.48780488	15.78947368	82.92682927	476.9230769	26.31578947	17.0212766	13.55932203	83.01886792	0	94.23076923	22.91666667	25.92592593	6.25	12.5	23.33333333	31.91489362	19.29824561	16.66666667	63.15789474	82.69230769
ASV920	0	0	0	0	0	0	0	0	0	0	0	0	0	240.5405405	0	0	0	0	0	0	110.2564103	0	0	0	0	0	0	0	69.04761905	68.29268293	0	0	33.33333333	1026.315789	0	66.10169492	0	97.5	0	0	118.5185185	0	0	0	0	0	97.22222222	0	0
ASV921	0	0	0	0	0	0	52.38095238	0	0	0	0	0	0	0	0	0	0	76.92307692	0	0	0	0	0	0	0	87.5	0	100	0	78.04878049	0	0	0	0	0	84.74576271	0	0	0	0	259.2592593	0	0	0	0	0	0	0	0
ASV922	0	0	0	0	0	0	0	0	0	0	0	0	0	0	0	0	0	0	0	0	0	0	120.8333333	0	0	0	0	0	0	0	0	0	0	0	0	0	0	0	42.30769231	0	0	0	0	0	0	0	0	34.21052632	90.38461538
ASV923	0	0	11.11111111	54.54545455	52.17391304	0	9.523809524	0	0	0	5.882352941	0	0	83.78378378	238.4615385	50	56.25	69.23076923	10.41666667	36.66666667	138.4615385	106.4516129	116.6666667	17.77777778	32	20.83333333	8.888888889	0	9.523809524	0	26.31578947	70.73170732	0	26.31578947	25.53191489	0	32.0754717	257.5	9.615384615	22.91666667	0	31.25	37.5	86.66666667	74.46808511	29.8245614	13.88888889	47.36842105	96.15384615
ASV924	0	0	22.22222222	0	104.3478261	0	57.14285714	0	18.18181818	25.58139535	61.76470588	0	0	0	38.46153846	0	59.375	188.4615385	0	66.66666667	0	0	166.6666667	62.22222222	60	0	0	0	59.52380952	36.58536585	165.7894737	102.4390244	128.2051282	26.31578947	42.55319149	22.03389831	130.1886792	50	0	0	644.4444444	43.75	34.375	0	48.93617021	12.28070175	113.8888889	0	0
ASV925	0	140	113.8888889	0	400	26.66666667	116.6666667	221.4285714	0	113.9534884	67.64705882	53.57142857	6.451612903	27.02702703	261.5384615	0	146.875	153.8461538	0	0	0	0	183.3333333	173.3333333	0	75	0	13.15789474	14.28571429	9.756097561	139.4736842	0	0	0	0	72.88135593	0	20	0	0	70.37037037	118.75	0	0	0	0	83.33333333	0	0
ASV926	0	0	16.66666667	0	0	0	16.66666667	0	0	13.95348837	26.47058824	0	0	0	0	0	0	34.61538462	0	0	0	0	0	0	0	0	0	0	0	0	0	0	0	0	0	0	0	0	0	0	25.92592593	0	0	0	0	0	0	0	0
ASV927	0	0	0	0	126.0869565	0	40.47619048	0	0	0	94.11764706	117.8571429	0	0	76.92307692	100	0	103.8461538	0	0	0	109.6774194	0	40	180	0	197.7777778	57.89473684	0	0	65.78947368	0	84.61538462	131.5789474	0	15.25423729	0	0	51.92307692	0	0	87.5	28.125	0	44.68085106	22.80701754	86.11111111	42.10526316	153.8461538
ASV928	0	0	0	0	91.30434783	0	0	32.14285714	0	0	0	0	0	0	0	0	0	0	0	0	0	0	0	40	0	0	0	0	0	0	47.36842105	0	0	0	0	0	0	0	0	0	0	29.16666667	0	0	0	0	0	0	0
ASV929	82.35294118	20	19.44444444	59.09090909	95.65217391	33.33333333	26.19047619	117.8571429	45.45454545	30.23255814	76.47058824	182.1428571	0	32.43243243	123.0769231	0	0	46.15384615	16.66666667	0	25.64102564	54.83870968	0	66.66666667	180	112.5	22.22222222	42.10526316	69.04761905	63.41463415	23.68421053	17.07317073	41.02564103	34.21052632	70.21276596	40.6779661	32.0754717	0	0	0	44.44444444	33.33333333	0	43.33333333	0	0	16.66666667	0	34.61538462
ASV930	0	0	0	25	143.4782609	0	40.47619048	89.28571429	0	74.41860465	0	0	0	40.54054054	723.0769231	0	40.625	65.38461538	0	33.33333333	0	19.35483871	383.3333333	91.11111111	112	47.91666667	0	0	33.33333333	26.82926829	52.63157895	0	28.20512821	50	0	0	0	0	0	0	59.25925926	60.41666667	0	15	23.40425532	0	297.2222222	0	21.15384615
ASV931	0	0	0	0	226.0869565	0	0	0	0	0	0	0	0	0	0	0	0	0	0	30	0	0	0	0	0	95.83333333	0	0	21.42857143	0	0	0	48.71794872	0	0	0	0	0	0	0	0	0	0	0	0	0	0	0	0
ASV932	0	0	0	0	0	0	0	0	224.2424242	0	94.11764706	0	0	0	0	0	0	0	0	0	0	0	0	0	328	120.8333333	0	0	300	43.90243902	0	221.9512195	217.9487179	0	102.1276596	44.06779661	0	0	0	0	85.18518519	0	0	0	0	0	0	110.5263158	0
ASV933	0	0	0	0	0	0	0	0	0	0	0	0	0	8.108108108	0	0	6.25	19.23076923	0	0	0	0	0	0	0	0	0	0	0	0	0	0	0	0	129.787234	0	0	0	163.4615385	114.5833333	0	8.333333333	0	70	287.2340426	549.122807	0	110.5263158	153.8461538
ASV934	0	0	0	0	0	0	0	0	0	0	0	0	0	0	0	0	0	0	0	0	0	0	0	0	0	0	0	0	0	0	0	0	0	0	0	0	0	0	0	0	0	0	0	0	0	0	0	0	0
ASV935	70.58823529	63.63636364	25	18.18181818	278.2608696	33.33333333	71.42857143	114.2857143	36.36363636	81.39534884	50	25	9.677419355	0	153.8461538	0	43.75	111.5384615	0	26.66666667	0	0	129.1666667	62.22222222	0	64.58333333	0	0	0	0	65.78947368	0	0	10.52631579	0	20.33898305	11.32075472	0	0	0	55.55555556	62.5	0	0	0	0	88.88888889	0	0
ASV936	170.5882353	0	30.55555556	0	126.0869565	50	61.9047619	0	75.75757576	0	82.35294118	203.5714286	96.77419355	54.05405405	107.6923077	109.0909091	143.75	57.69230769	0	70	43.58974359	61.29032258	50	84.44444444	80	56.25	257.7777778	36.84210526	50	0	68.42105263	182.9268293	84.61538462	55.26315789	0	13.55932203	0	52.5	0	18.75	0	0	112.5	0	0	0	0	86.84210526	0
ASV937	635.2941176	69.09090909	0	181.8181818	182.6086957	200	92.85714286	232.1428571	81.81818182	106.9767442	14.70588235	282.1428571	64.51612903	83.78378378	192.3076923	36.36363636	93.75	69.23076923	0	53.33333333	17.94871795	67.74193548	54.16666667	26.66666667	56	35.41666667	55.55555556	31.57894737	73.80952381	31.70731707	44.73684211	43.90243902	0	0	42.55319149	33.89830508	75.47169811	35	23.07692308	0	25.92592593	52.08333333	28.125	50	0	0	0	0	13.46153846
ASV938	0	0	0	0	0	0	0	0	0	0	0	0	0	0	0	0	0	0	0	0	0	0	0	0	0	0	0	0	0	0	0	0	0	0	0	0	0	0	0	0	0	0	0	0	0	0	0	0	0
ASV939	0	0	11.11111111	0	0	6.666666667	0	0	18.18181818	37.20930233	0	0	0	8.108108108	53.84615385	0	31.25	0	0	80	7.692307692	12.90322581	487.5	0	108	0	0	0	0	0	0	68.29268293	41.02564103	7.894736842	0	0	11.32075472	150	0	0	0	18.75	0	20	31.91489362	5.263157895	36.11111111	7.894736842	26.92307692
ASV940	111.7647059	0	0	0	0	0	0	0	0	34.88372093	0	171.4285714	0	75.67567568	0	0	0	0	0	0	0	258.0645161	0	0	0	0	0	0	0	0	0	0	0	0	78.72340426	0	0	45	0	0	0	0	0	0	0	0	0	34.21052632	11.53846154
ASV941	0	0	0	0	0	0	0	0	0	0	0	0	0	0	0	0	0	0	0	0	0	0	0	0	0	0	0	0	0	12.19512195	0	0	0	0	114.893617	0	0	0	190.3846154	122.9166667	0	0	0	0	463.8297872	366.6666667	0	155.2631579	53.84615385
ASV942	376.4705882	127.2727273	0	109.0909091	286.9565217	573.3333333	197.6190476	203.5714286	139.3939394	174.4186047	0	0	170.9677419	272.972973	0	118.1818182	125	176.9230769	0	0	0	0	158.3333333	0	0	75	0	0	0	95.12195122	0	0	0	0	0	0	0	0	0	0	0	0	0	0	0	0	0	0	0
ASV943	305.8823529	61.81818182	0	145.4545455	217.3913043	70	92.85714286	489.2857143	87.87878788	83.72093023	0	285.7142857	264.516129	100	69.23076923	0	59.375	19.23076923	12.5	0	0	45.16129032	354.1666667	28.88888889	0	83.33333333	31.11111111	23.68421053	0	0	31.57894737	0	92.30769231	23.68421053	8.510638298	11.86440678	26.41509434	12.5	9.615384615	10.41666667	0	64.58333333	159.375	28.33333333	17.0212766	54.38596491	25	42.10526316	65.38461538
ASV944	164.7058824	0	0	52.27272727	0	0	0	0	0	0	58.82352941	0	0	0	0	0	68.75	0	0	0	0	35.48387097	87.5	0	0	0	0	0	0	0	28.94736842	97.56097561	0	0	0	25.42372881	0	0	21.15384615	0	0	0	0	0	0	43.85964912	66.66666667	105.2631579	0
ASV945	0	43.63636364	25	0	369.5652174	0	0	0	0	0	0	0	0	0	0	0	375	123.0769231	0	130	0	0	41.66666667	160	0	0	0	0	0	0	621.0526316	46.34146341	0	0	0	11.86440678	43.39622642	47.5	23.07692308	0	0	41.66666667	62.5	73.33333333	17.0212766	0	0	13.15789474	0
ASV946	0	0	0	0	173.9130435	0	0	0	0	0	88.23529412	0	0	0	76.92307692	45.45454545	0	134.6153846	12.5	73.33333333	30.76923077	77.41935484	0	77.77777778	56	100	0	34.21052632	45.23809524	0	123.6842105	60.97560976	0	0	0	0	9.433962264	40	32.69230769	0	0	0	0	45	0	15.78947368	0	128.9473684	25
ASV947	229.4117647	0	0	0	60.86956522	126.6666667	54.76190476	0	118.1818182	88.37209302	117.6470588	0	0	43.24324324	269.2307692	104.5454545	140.625	123.0769231	0	130	120.5128205	0	350	71.11111111	108	0	0	0	61.9047619	0	63.15789474	117.0731707	0	0	53.19148936	0	35.8490566	90	0	0	0	43.75	0	41.66666667	0	0	111.1111111	0	0
ASV948	0	0	0	0	0	0	0	0	0	0	0	0	0	0	0	0	0	0	0	0	0	0	0	0	0	0	0	0	0	0	0	0	0	0	0	0	0	0	0	0	0	0	0	0	0	0	0	0	0
ASV949	0	0	125	70.45454545	195.6521739	0	111.9047619	150	0	0	0	103.5714286	0	0	153.8461538	0	0	0	0	0	128.2051282	0	0	124.4444444	56	0	0	0	0	0	76.31578947	53.65853659	28.20512821	0	44.68085106	0	54.71698113	0	0	0	0	0	0	0	0	0	0	0	0
ASV950	100	0	8.333333333	38.63636364	0	0	0	0	42.42424242	0	29.41176471	0	0	0	0	0	50	53.84615385	22.91666667	0	33.33333333	54.83870968	12.5	33.33333333	148	29.16666667	17.77777778	134.2105263	0	0	28.94736842	48.7804878	164.1025641	55.26315789	31.91489362	16.94915254	0	17.5	17.30769231	29.16666667	0	27.08333333	0	75	0	21.05263158	25	92.10526316	53.84615385
ASV951	0	0	19.44444444	0	26.08695652	20	0	0	42.42424242	9.302325581	14.70588235	10.71428571	12.90322581	32.43243243	453.8461538	22.72727273	18.75	46.15384615	22.91666667	100	64.1025641	16.12903226	33.33333333	17.77777778	40	14.58333333	22.22222222	47.36842105	59.52380952	34.14634146	60.52631579	68.29268293	74.35897436	97.36842105	42.55319149	13.55932203	20.75471698	37.5	9.615384615	27.08333333	25.92592593	29.16666667	25	16.66666667	110.6382979	0	16.66666667	21.05263158	5.769230769
ASV952	0	0	50	36.36363636	47.82608696	0	35.71428571	0	0	0	55.88235294	46.42857143	0	27.02702703	76.92307692	45.45454545	0	57.69230769	0	33.33333333	38.46153846	0	37.5	53.33333333	72	68.75	82.22222222	0	69.04761905	24.3902439	107.8947368	0	30.76923077	71.05263158	0	40.6779661	0	40	0	0	233.3333333	72.91666667	31.25	33.33333333	0	0	50	23.68421053	13.46153846
ASV953	0	0	61.11111111	29.54545455	182.6086957	143.3333333	0	0	0	0	88.23529412	0	0	0	307.6923077	259.0909091	0	0	0	186.6666667	94.87179487	58.06451613	33.33333333	882.2222222	76	60.41666667	31.11111111	44.73684211	57.14285714	431.7073171	121.0526316	0	0	52.63157895	0	71.18644068	0	37.5	0	0	81.48148148	0	0	56.66666667	0	0	252.7777778	0	0
ASV954	252.9411765	29.09090909	0	36.36363636	139.1304348	73.33333333	76.19047619	132.1428571	187.8787879	141.8604651	32.35294118	128.5714286	0	67.56756757	315.3846154	63.63636364	56.25	42.30769231	25	70	43.58974359	45.16129032	0	0	96	52.08333333	22.22222222	18.42105263	59.52380952	48.7804878	26.31578947	31.70731707	38.46153846	18.42105263	38.29787234	30.50847458	22.64150943	27.5	36.53846154	0	107.4074074	35.41666667	0	0	0	15.78947368	0	81.57894737	11.53846154
ASV955	717.6470588	129.0909091	0	315.9090909	543.4782609	150	173.8095238	732.1428571	154.5454545	144.1860465	0	635.7142857	290.3225806	197.2972973	0	0	34.375	26.92307692	12.5	0	5.128205128	61.29032258	0	44.44444444	0	133.3333333	60	36.84210526	0	0	47.36842105	0	38.46153846	0	0	0	26.41509434	0	0	0	0	183.3333333	56.25	80	0	0	0	0	0
ASV956	0	0	0	0	0	0	0	0	0	0	0	0	0	0	0	9.090909091	0	15.38461538	0	86.66666667	0	0	0	0	0	0	0	0	0	21.95121951	0	0	23.07692308	0	0	5.084745763	0	0	0	0	0	0	0	0	0	100	0	0	0
ASV957	0	0	0	0	0	0	0	0	0	0	0	0	0	0	0	0	0	0	0	0	0	0	0	0	0	0	0	0	0	0	0	0	0	0	0	0	0	0	0	0	0	0	0	0	0	0	0	0	0
ASV958	70.58823529	0	0	45.45454545	0	13.33333333	0	0	0	0	0	53.57142857	0	0	0	0	40.625	0	0	160	0	0	0	0	0	18.75	0	0	0	0	0	19.51219512	0	0	36.17021277	0	18.86792453	17.5	13.46153846	0	0	183.3333333	0	16.66666667	0	0	0	65.78947368	0
ASV959	0	0	0	0	0	0	0	0	0	0	0	0	0	0	0	0	0	0	0	0	0	0	0	0	0	0	0	0	0	0	0	0	0	0	0	0	0	0	0	0	0	0	0	0	0	0	0	0	0
ASV960	0	0	0	0	0	0	0	0	0	0	0	0	0	0	92.30769231	0	0	0	0	0	0	0	0	0	0	0	0	0	0	0	0	0	0	0	0	0	0	0	0	0	0	0	0	0	0	0	0	0	0
ASV961	182.3529412	0	0	95.45454545	143.4782609	0	0	0	0	0	0	0	67.74193548	0	0	0	0	111.5384615	0	46.66666667	56.41025641	125.8064516	0	0	52	56.25	40	173.6842105	45.23809524	0	0	0	0	76.31578947	53.19148936	61.01694915	62.26415094	52.5	0	0	88.88888889	64.58333333	0	56.66666667	0	0	0	36.84210526	0
ASV962	17.64705882	0	27.77777778	0	0	0	0	57.14285714	24.24242424	0	64.70588235	85.71428571	0	0	69.23076923	27.27272727	62.5	76.92307692	0	56.66666667	15.38461538	19.35483871	54.16666667	31.11111111	172	64.58333333	317.7777778	13.15789474	4.761904762	4.87804878	68.42105263	43.90243902	0	0	21.27659574	0	13.20754717	25	13.46153846	0	0	666.6666667	0	21.66666667	0	0	0	34.21052632	0
ASV963	0	3.636363636	0	0	17.39130435	26.66666667	11.9047619	0	36.36363636	0	64.70588235	0	0	0	261.5384615	0	0	34.61538462	0	0	0	22.58064516	8.333333333	24.44444444	360	18.75	20	7.894736842	28.57142857	0	0	51.2195122	0	10.52631579	10.63829787	13.55932203	0	0	30.76923077	8.333333333	122.2222222	72.91666667	31.25	8.333333333	0	10.52631579	13.88888889	55.26315789	0
ASV964	0	0	0	0	0	0	0	0	0	0	11.76470588	0	25.80645161	0	0	36.36363636	0	0	0	23.33333333	0	0	0	0	0	0	0	0	0	19.51219512	7.894736842	0	0	0	100	0	0	0	201.9230769	50	11.11111111	0	59.375	0	219.1489362	259.6491228	0	134.2105263	186.5384615
ASV965	188.2352941	72.72727273	0	106.8181818	304.3478261	250	185.7142857	250	172.7272727	97.6744186	85.29411765	210.7142857	100	154.0540541	84.61538462	50	46.875	57.69230769	12.5	33.33333333	38.46153846	32.25806452	0	40	52	39.58333333	51.11111111	65.78947368	21.42857143	19.51219512	31.57894737	39.02439024	30.76923077	34.21052632	70.21276596	0	20.75471698	0	30.76923077	14.58333333	100	29.16666667	37.5	21.66666667	31.91489362	0	0	136.8421053	0
ASV966	0	0	0	0	0	0	0	0	0	0	0	0	0	0	0	0	0	0	0	0	0	0	0	0	0	0	0	0	0	0	0	0	0	0	0	0	0	0	0	0	0	0	0	0	0	0	0	0	0
ASV967	582.3529412	63.63636364	0	140.9090909	217.3913043	100	145.2380952	232.1428571	78.78787879	113.9534884	0	242.8571429	196.7741935	148.6486486	0	0	0	0	0	0	117.9487179	0	220.8333333	0	0	0	0	0	0	0	0	82.92682927	0	144.7368421	93.61702128	89.83050847	0	0	0	45.83333333	0	0	0	0	38.29787234	0	0	126.3157895	53.84615385
ASV968	0	0	0	0	0	0	0	0	0	0	0	0	0	0	0	0	0	0	0	26.66666667	0	0	0	0	0	0	0	0	0	0	0	0	0	0	46.80851064	0	0	65	23.07692308	68.75	0	0	0	35	0	0	0	0	0
ASV969	770.5882353	96.36363636	0	229.5454545	239.1304348	263.3333333	85.71428571	292.8571429	284.8484848	172.0930233	0	553.5714286	232.2580645	167.5675676	0	0	0	0	0	0	0	0	95.83333333	82.22222222	56	0	0	0	0	0	0	97.56097561	0	0	0	0	86.79245283	0	0	0	177.7777778	97.91666667	0	83.33333333	0	0	0	0	0
ASV970	0	0	0	20.45454545	0	0	0	0	0	0	0	0	0	0	0	0	0	0	0	0	0	0	0	0	0	0	0	0	0	0	0	0	0	0	229.787234	0	0	0	251.9230769	104.1666667	0	0	0	18.33333333	302.1276596	629.8245614	0	144.7368421	148.0769231
ASV971	0	0	0	50	0	0	19.04761905	139.2857143	0	0	52.94117647	32.14285714	0	67.56756757	0	0	237.5	0	0	0	105.1282051	0	0	0	0	0	0	0	0	0	63.15789474	0	117.9487179	55.26315789	93.61702128	59.3220339	64.1509434	52.5	82.69230769	35.41666667	0	35.41666667	46.875	0	42.55319149	0	55.55555556	57.89473684	0
ASV972	341.1764706	0	0	0	0	0	0	0	0	0	73.52941176	0	0	0	0	0	0	0	0	93.33333333	76.92307692	0	0	0	0	0	0	0	171.4285714	0	0	0	87.17948718	0	0	0	0	0	0	0	0	145.8333333	0	0	0	0	116.6666667	155.2631579	0
ASV973	0	0	47.22222222	0	0	0	0	35.71428571	0	0	102.9411765	0	0	0	276.9230769	40.90909091	0	0	0	0	28.20512821	41.93548387	0	60	284	66.66666667	353.3333333	34.21052632	0	0	0	34.14634146	0	0	21.27659574	0	0	0	0	0	0	256.25	0	15	0	0	0	0	36.53846154
ASV974	0	0	0	63.63636364	173.9130435	0	88.0952381	332.1428571	0	0	0	250	67.74193548	0	0	45.45454545	0	0	0	0	0	0	0	31.11111111	0	0	0	0	0	0	0	0	0	0	0	0	0	0	0	0	0	66.66666667	0	0	0	0	50	0	0
ASV975	0	16.36363636	38.88888889	15.90909091	34.7826087	30	11.9047619	117.8571429	51.51515152	25.58139535	32.35294118	53.57142857	9.677419355	10.81081081	138.4615385	36.36363636	53.125	84.61538462	0	46.66666667	28.20512821	22.58064516	150	44.44444444	48	81.25	108.8888889	10.52631579	83.33333333	24.3902439	42.10526316	100	0	0	0	33.89830508	28.30188679	30	11.53846154	6.25	33.33333333	85.41666667	40.625	20	19.14893617	12.28070175	22.22222222	23.68421053	11.53846154
ASV976	0	0	58.33333333	0	0	0	30.95238095	0	72.72727273	0	141.1764706	114.2857143	0	43.24324324	300	86.36363636	84.375	103.8461538	25	43.33333333	56.41025641	58.06451613	62.5	60	132	47.91666667	520	0	35.71428571	0	0	570.7317073	0	0	27.65957447	0	26.41509434	45	32.69230769	25	0	56.25	28.125	23.33333333	0	0	19.44444444	63.15789474	0
ASV977	0	0	0	0	0	0	0	0	0	0	0	0	0	0	0	0	0	0	0	0	0	0	0	0	0	0	0	0	0	0	0	0	0	0	0	0	0	0	0	0	0	0	0	0	0	0	0	0	0
ASV978	0	0	0	0	486.9565217	0	78.57142857	0	0	227.9069767	158.8235294	0	0	0	0	0	196.875	0	0	0	0	67.74193548	191.6666667	215.5555556	0	127.0833333	0	0	0	0	213.1578947	0	0	0	0	0	0	0	0	0	203.7037037	147.9166667	0	0	0	29.8245614	0	0	0
ASV979	0	34.54545455	52.77777778	0	0	0	0	0	0	0	0	0	0	0	0	0	0	0	0	0	0	0	0	0	0	0	0	0	0	0	0	0	0	0	0	0	0	0	0	0	0	47.91666667	0	0	0	0	0	0	0
ASV980	0	0	0	0	73.91304348	0	61.9047619	0	57.57575758	0	97.05882353	0	0	0	61.53846154	0	81.25	130.7692308	60.41666667	0	20.51282051	0	0	0	88	85.41666667	0	0	145.2380952	51.2195122	36.84210526	43.90243902	53.84615385	0	59.57446809	55.93220339	0	47.5	0	0	362.962963	0	0	0	0	0	75	0	0
ASV981	0	0	0	0	0	0	0	0	0	0	0	0	0	0	0	0	0	0	0	0	0	0	0	0	0	0	0	0	0	0	0	0	0	0	55.31914894	0	0	0	107.6923077	43.75	0	0	0	0	368.0851064	373.6842105	0	55.26315789	142.3076923
ASV982	188.2352941	32.72727273	69.44444444	59.09090909	60.86956522	63.33333333	19.04761905	50	0	0	0	160.7142857	83.87096774	43.24324324	0	0	75	69.23076923	0	103.3333333	84.61538462	0	0	33.33333333	44	33.33333333	73.33333333	92.10526316	59.52380952	0	42.10526316	78.04878049	48.71794872	73.68421053	51.06382979	18.6440678	60.37735849	42.5	0	0	85.18518519	75	0	35	0	28.07017544	0	0	0
ASV983	0	0	0	0	0	0	0	0	0	0	0	0	0	0	0	0	0	0	0	0	0	0	0	0	0	0	0	0	0	0	0	0	0	0	274.4680851	0	0	0	223.0769231	156.25	0	0	0	0	338.2978723	514.0350877	0	0	219.2307692
ASV984	0	0	0	0	13.04347826	0	0	0	0	0	0	0	0	0	0	0	0	0	0	0	0	0	0	0	0	0	0	0	0	63.41463415	0	0	0	0	110.6382979	0	0	0	338.4615385	87.5	0	0	0	16.66666667	123.4042553	380.7017544	0	228.9473684	134.6153846
ASV985	217.6470588	65.45454545	22.22222222	120.4545455	160.8695652	196.6666667	123.8095238	117.8571429	175.7575758	148.8372093	0	239.2857143	90.32258065	197.2972973	0	0	0	0	22.91666667	0	25.64102564	0	0	0	44	31.25	31.11111111	23.68421053	0	0	0	0	25.64102564	34.21052632	80.85106383	0	13.20754717	0	28.84615385	27.08333333	48.14814815	41.66666667	0	0	42.55319149	52.63157895	0	15.78947368	65.38461538
ASV986	200	23.63636364	0	0	86.95652174	70	21.42857143	114.2857143	33.33333333	0	52.94117647	71.42857143	41.93548387	62.16216216	46.15384615	36.36363636	0	123.0769231	0	0	30.76923077	38.70967742	0	0	28	66.66666667	73.33333333	57.89473684	0	21.95121951	0	0	89.74358974	44.73684211	0	18.6440678	0	37.5	0	14.58333333	0	0	0	0	19.14893617	0	0	57.89473684	9.615384615
ASV987	0	0	0	0	0	0	0	0	0	0	0	0	0	0	0	0	0	0	0	0	0	0	0	0	0	0	0	0	0	0	0	0	0	0	0	0	0	0	0	0	0	0	0	0	0	0	0	0	0
ASV988	117.6470588	0	47.22222222	61.36363636	104.3478261	0	0	0	0	0	0	153.5714286	0	0	0	0	128.125	73.07692308	52.08333333	0	84.61538462	0	0	44.44444444	0	0	0	0	0	0	78.94736842	0	107.6923077	0	146.8085106	25.42372881	0	30	38.46153846	0	0	0	0	56.66666667	0	26.31578947	0	44.73684211	98.07692308
ASV989	0	0	0	0	0	0	0	0	36.36363636	0	50	0	0	29.72972973	623.0769231	0	25	107.6923077	0	43.33333333	17.94871795	0	29.16666667	26.66666667	64	47.91666667	8.888888889	21.05263158	35.71428571	0	0	134.1463415	171.7948718	0	74.46808511	6.779661017	0	0	0	0	0	16.66666667	0	13.33333333	42.55319149	0	41.66666667	31.57894737	63.46153846
ASV990	0	0	0	0	0	0	0	0	0	0	0	0	0	0	0	0	0	0	0	0	0	0	33.33333333	0	0	0	0	0	0	31.70731707	0	0	130.7692308	0	89.36170213	20.33898305	0	0	26.92307692	0	85.18518519	0	0	0	0	50.87719298	72.22222222	84.21052632	432.6923077
ASV991	0	0	0	0	0	0	0	0	0	0	0	0	0	0	0	0	0	0	0	0	0	0	0	0	0	0	0	0	0	0	0	0	0	0	134.0425532	0	0	0	138.4615385	108.3333333	0	0	0	0	351.0638298	459.6491228	0	160.5263158	126.9230769
ASV992	23.52941176	32.72727273	33.33333333	43.18181818	86.95652174	133.3333333	0	128.5714286	96.96969697	32.55813953	67.64705882	39.28571429	41.93548387	32.43243243	153.8461538	0	0	76.92307692	0	0	38.46153846	77.41935484	33.33333333	0	220	41.66666667	0	36.84210526	76.19047619	0	0	78.04878049	35.8974359	15.78947368	0	22.03389831	0	0	25	0	0	54.16666667	37.5	0	0	0	0	55.26315789	0
ASV993	0	0	30.55555556	0	69.56521739	0	0	0	78.78787879	0	0	0	0	0	0	0	93.75	0	0	40	0	0	175	26.66666667	0	0	0	0	73.80952381	36.58536585	42.10526316	0	0	78.94736842	55.31914894	61.01694915	98.11320755	50	26.92307692	0	0	52.08333333	0	36.66666667	0	0	50	115.7894737	0
ASV994	0	0	0	0	0	70	0	0	27.27272727	0	0	0	0	0	0	0	0	0	0	0	0	0	0	0	0	0	0	0	73.80952381	136.5853659	0	136.5853659	0	21.05263158	0	22.03389831	0	0	21.15384615	16.66666667	88.88888889	58.33333333	12.5	0	40.42553191	0	36.11111111	113.1578947	59.61538462
ASV995	223.5294118	0	0	0	0	0	0	0	0	0	0	0	0	0	0	0	0	169.2307692	0	0	0	0	0	97.77777778	0	0	0	515.7894737	0	0	0	0	0	0	0	0	0	0	0	0	603.7037037	0	0	0	0	0	144.4444444	0	0
ASV996	0	0	0	50	0	0	0	125	0	0	0	0	0	0	0	0	0	165.3846154	0	0	0	138.7096774	0	0	0	102.0833333	151.1111111	0	0	0	0	0	0	139.4736842	0	0	0	0	0	0	0	0	0	0	0	45.61403509	0	89.47368421	0
ASV997	0	0	0	0	0	216.6666667	0	0	0	0	0	0	0	0	0	245.4545455	0	0	0	176.6666667	0	0	0	0	0	0	0	0	76.19047619	846.3414634	0	0	0	76.31578947	59.57446809	66.10169492	0	0	67.30769231	27.08333333	185.1851852	0	0	0	300	259.6491228	141.6666667	21.05263158	19.23076923
ASV998	0	0	0	0	0	0	0	0	0	0	35.29411765	0	0	272.972973	76.92307692	0	0	0	35.41666667	0	161.5384615	0	0	15.55555556	0	33.33333333	0	0	85.71428571	90.24390244	0	0	64.1025641	765.7894737	78.72340426	88.13559322	0	170	19.23076923	0	133.3333333	12.5	0	0	0	28.07017544	122.2222222	31.57894737	15.38461538
ASV999	317.6470588	87.27272727	0	40.90909091	178.2608696	250	157.1428571	0	545.4545455	74.41860465	61.76470588	125	61.29032258	54.05405405	0	154.5454545	87.5	150	0	130	0	0	145.8333333	0	104	0	106.6666667	165.7894737	64.28571429	63.41463415	0	43.90243902	0	0	48.93617021	28.81355932	0	0	0	0	18.51851852	0	34.375	0	31.91489362	0	0	0	0
ASV1000	0	38.18181818	0	0	47.82608696	50	42.85714286	153.5714286	0	100	0	78.57142857	25.80645161	116.2162162	0	0	46.875	50	0	0	0	0	191.6666667	0	16	85.41666667	0	0	35.71428571	0	0	107.3170732	12.82051282	26.31578947	0	13.55932203	81.13207547	0	0	10.41666667	0	27.08333333	0	0	61.70212766	0	0	0	0
ASV1001	0	0	0	0	0	0	0	0	0	0	0	0	0	0	0	0	0	0	0	0	0	0	0	0	0	0	0	0	0	0	0	0	0	0	0	0	0	0	0	0	0	0	0	0	0	0	0	0	0
ASV1002	94.11764706	0	0	25	26.08695652	6.666666667	0	0	33.33333333	30.23255814	0	25	0	0	246.1538462	18.18181818	56.25	50	0	66.66666667	0	187.0967742	29.16666667	17.77777778	24	33.33333333	40	89.47368421	42.85714286	19.51219512	0	63.41463415	7.692307692	39.47368421	0	33.89830508	15.09433962	30	13.46153846	0	40.74074074	0	18.75	16.66666667	44.68085106	28.07017544	655.5555556	0	17.30769231
ASV1003	64.70588235	0	50	0	60.86956522	33.33333333	21.42857143	85.71428571	48.48484848	27.90697674	41.17647059	114.2857143	38.70967742	27.02702703	138.4615385	40.90909091	0	123.0769231	16.66666667	76.66666667	20.51282051	0	0	35.55555556	68	35.41666667	142.2222222	36.84210526	42.85714286	12.19512195	34.21052632	60.97560976	0	23.68421053	0	23.72881356	11.32075472	0	19.23076923	0	111.1111111	41.66666667	0	25	0	0	66.66666667	52.63157895	13.46153846
ASV1004	0	0	0	0	0	0	0	0	0	0	0	0	0	0	0	0	0	0	0	0	0	0	0	0	0	0	0	0	0	19.51219512	0	0	0	0	38.29787234	0	0	0	0	14.58333333	0	0	0	0	0	0	0	0	13.46153846
ASV1005	0	0	0	0	0	0	0	0	0	0	0	0	0	0	0	0	0	0	0	0	0	61.29032258	0	68.88888889	0	81.25	0	81.57894737	0	0	155.2631579	0	0	0	65.95744681	0	0	0	71.15384615	0	0	0	0	0	68.08510638	0	0	0	28.84615385
ASV1006	405.8823529	400	144.4444444	0	0	466.6666667	269.047619	0	284.8484848	246.5116279	82.35294118	0	0	159.4594595	261.5384615	0	115.625	0	0	106.6666667	0	0	291.6666667	0	424	0	104.4444444	0	85.71428571	0	0	0	0	436.8421053	21.27659574	84.74576271	0	40	0	0	181.4814815	0	0	0	0	0	91.66666667	0	0
ASV1007	0	0	0	0	0	0	0	0	0	0	0	0	0	0	0	0	256.25	0	0	273.3333333	0	0	0	0	0	187.5	0	181.5789474	0	0	0	0	0	0	123.4042553	0	0	0	0	0	396.2962963	0	0	0	0	0	0	0	0
ASV1008	0	0	0	0	0	0	0	0	0	0	0	0	0	0	0	0	0	0	0	0	0	0	0	0	0	0	0	0	0	0	0	0	0	0	140.4255319	0	0	0	157.6923077	185.4166667	0	0	0	0	210.6382979	296.4912281	0	226.3157895	138.4615385
ASV1009	235.2941176	0	0	254.5454545	417.3913043	690	176.1904762	0	0	0	0	292.8571429	0	359.4594595	0	413.6363636	0	0	0	256.6666667	107.6923077	0	0	0	0	0	0	0	0	136.5853659	0	0	0	278.9473684	0	0	0	0	0	0	0	0	0	0	0	0	280.5555556	197.3684211	0
ASV1010	0	0	0	0	0	0	0	0	0	0	0	0	0	0	0	0	0	0	0	0	0	0	0	0	0	0	0	0	0	0	0	0	0	0	17.0212766	0	0	0	0	0	0	0	0	0	0	0	0	0	0
ASV1011	147.0588235	45.45454545	5.555555556	75	78.26086957	103.3333333	73.80952381	128.5714286	224.2424242	579.0697674	0	157.1428571	106.4516129	105.4054054	623.0769231	0	25	19.23076923	10.41666667	56.66666667	0	0	204.1666667	6.666666667	48	0	0	0	0	0	0	21.95121951	0	0	0	6.779661017	0	40	3.846153846	0	0	0	0	8.333333333	0	0	58.33333333	28.94736842	0
ASV1012	0	16.36363636	75	0	0	0	38.0952381	0	0	0	91.17647059	0	0	0	100	54.54545455	50	123.0769231	0	0	84.61538462	0	237.5	46.66666667	56	56.25	57.77777778	65.78947368	0	31.70731707	23.68421053	0	53.84615385	89.47368421	0	45.76271186	0	242.5	19.23076923	25	237.037037	16.66666667	0	0	12.76595745	0	336.1111111	0	0
ASV1013	0	0	0	0	0	0	0	0	0	0	0	0	0	0	0	0	6.25	0	0	0	0	0	0	0	0	0	0	0	0	0	0	0	0	0	114.893617	0	0	0	305.7692308	39.58333333	0	0	0	16.66666667	389.3617021	621.0526316	0	155.2631579	140.3846154
ASV1014	152.9411765	480	177.7777778	59.09090909	100	413.3333333	228.5714286	67.85714286	136.3636364	262.7906977	129.4117647	185.7142857	35.48387097	105.4054054	200	86.36363636	181.25	107.6923077	8.333333333	50	35.8974359	9.677419355	62.5	37.77777778	548	14.58333333	31.11111111	13.15789474	33.33333333	34.14634146	0	36.58536585	0	10.52631579	0	62.71186441	0	0	0	0	70.37037037	0	0	0	0	0	502.7777778	0	0
ASV1015	458.8235294	0	0	84.09090909	0	0	0	75	0	0	52.94117647	175	125.8064516	72.97297297	0	0	43.75	0	0	0	0	164.516129	362.5	62.22222222	0	0	0	84.21052632	0	0	0	0	0	0	51.06382979	0	183.0188679	82.5	40.38461538	0	0	91.66666667	0	31.66666667	0	0	50	0	0
ASV1016	252.9411765	398.1818182	158.3333333	77.27272727	234.7826087	376.6666667	352.3809524	103.5714286	190.9090909	106.9767442	76.47058824	217.8571429	67.74193548	364.8648649	0	127.2727273	284.375	100	0	130	43.58974359	32.25806452	87.5	46.66666667	368	43.75	122.2222222	21.05263158	45.23809524	0	0	0	0	0	0	67.79661017	0	0	0	0	140.7407407	31.25	0	0	0	0	0	0	0
ASV1017	0	0	0	0	0	0	0	0	0	0	0	0	0	0	0	0	0	0	0	0	0	0	0	0	0	0	0	0	0	0	0	0	0	0	0	0	0	0	0	0	0	0	0	0	0	0	0	0	0
ASV1018	0	0	0	0	0	0	0	0	0	0	0	0	0	0	0	0	0	0	0	0	0	0	0	0	0	0	0	0	0	0	0	0	0	0	0	0	0	0	0	0	0	0	128.125	0	0	0	0	0	109.6153846
ASV1019	64.70588235	49.09090909	41.66666667	27.27272727	39.13043478	0	33.33333333	0	106.0606061	39.53488372	0	0	0	0	76.92307692	0	0	0	12.5	0	10.25641026	0	237.5	31.11111111	0	0	0	36.84210526	0	0	15.78947368	26.82926829	0	0	0	0	0	32.5	0	0	0	0	12.5	0	0	14.03508772	36.11111111	0	0
ASV1020	0	0	0	0	0	126.6666667	0	0	215.1515152	0	0	0	0	78.37837838	0	0	0	73.07692308	0	0	0	200	0	0	0	0	0	0	0	0	155.2631579	0	171.7948718	0	0	0	67.9245283	0	0	0	0	0	171.875	0	0	0	0	0	0
ASV1021	0	0	0	0	0	0	140.4761905	0	130.3030303	95.34883721	0	0	0	0	0	0	0	323.0769231	0	0	0	0	0	0	0	0	0	0	97.61904762	0	0	273.1707317	0	0	0	0	0	0	0	0	177.7777778	0	0	0	0	68.42105263	0	0	0
ASV1022	0	25.45454545	36.11111111	77.27272727	0	26.66666667	66.66666667	57.14285714	0	0	91.17647059	64.28571429	61.29032258	29.72972973	0	0	0	42.30769231	0	0	0	45.16129032	0	0	0	41.66666667	0	0	0	19.51219512	55.26315789	21.95121951	69.23076923	42.10526316	0	27.11864407	0	20	0	0	55.55555556	20.83333333	37.5	30	10.63829787	0	77.77777778	47.36842105	0
ASV1023	0	29.09090909	0	36.36363636	60.86956522	220	35.71428571	32.14285714	15.15151515	48.8372093	8.823529412	17.85714286	16.12903226	43.24324324	0	77.27272727	0	11.53846154	0	70	0	0	41.66666667	8.888888889	128	0	0	0	0	24.3902439	0	0	0	0	70.21276596	0	0	5	0	0	0	4.166666667	0	0	0	0	0	0	36.53846154
ASV1024	0	9.090909091	19.44444444	0	0	0	19.04761905	25	12.12121212	11.62790698	47.05882353	100	0	13.51351351	61.53846154	0	0	0	12.5	0	30.76923077	38.70967742	33.33333333	40	40	0	306.6666667	36.84210526	35.71428571	0	0	19.51219512	33.33333333	57.89473684	82.9787234	33.89830508	0	0	51.92307692	41.66666667	111.1111111	0	56.25	0	0	0	77.77777778	81.57894737	15.38461538
ASV1025	0	49.09090909	52.77777778	0	69.56521739	76.66666667	40.47619048	39.28571429	0	34.88372093	38.23529412	0	0	0	0	0	71.875	76.92307692	0	0	69.23076923	0	37.5	28.88888889	44	0	0	44.73684211	0	0	23.68421053	73.17073171	46.15384615	0	0	20.33898305	0	0	0	0	0	22.91666667	0	0	0	0	0	0	0
ASV1026	0	0	0	0	0	0	0	0	0	0	0	0	0	0	0	0	0	0	0	0	0	0	0	0	0	0	0	0	0	0	0	0	0	5.263157895	23.40425532	0	0	50	0	35.41666667	0	0	0	0	0	0	0	0	15.38461538
ASV1027	111.7647059	0	55.55555556	113.6363636	86.95652174	56.66666667	0	132.1428571	0	25.58139535	64.70588235	207.1428571	0	43.24324324	0	59.09090909	0	0	0	40	46.15384615	77.41935484	37.5	82.22222222	100	85.41666667	437.7777778	36.84210526	0	0	26.31578947	0	0	0	23.40425532	0	62.26415094	0	0	0	0	45.83333333	0	66.66666667	44.68085106	0	0	0	36.53846154
ASV1028	0	0	0	0	0	0	0	0	0	0	0	0	0	0	0	0	0	0	0	0	0	0	0	0	0	0	0	0	0	0	0	0	0	0	0	0	0	0	0	0	0	0	0	0	0	0	0	0	0
ASV1029	347.0588235	74.54545455	0	0	0	0	0	0	0	0	0	110.7142857	0	0	0	0	0	0	0	0	0	0	0	0	0	0	48.88888889	34.21052632	0	0	0	134.1463415	0	0	0	0	90.56603774	0	57.69230769	0	0	0	0	60	23.40425532	0	0	118.4210526	0
ASV1030	0	0	0	0	0	0	0	0	24.24242424	0	0	0	0	0	0	0	0	0	0	0	20.51282051	0	0	0	0	0	0	0	0	0	0	0	0	0	0	0	0	0	0	0	0	0	0	0	0	0	0	0	0
ASV1031	0	0	0	0	0	0	0	0	0	0	0	0	0	0	0	0	0	0	0	0	146.1538462	0	0	0	0	0	0	0	0	0	0	0	0	0	0	0	0	0	0	0	0	0	0	0	0	0	0	0	0
ASV1032	170.5882353	152.7272727	77.77777778	0	265.2173913	0	235.7142857	150	66.66666667	104.6511628	300	0	0	70.27027027	0	0	243.75	284.6153846	0	0	0	22.58064516	220.8333333	97.77777778	80	41.66666667	53.33333333	0	45.23809524	39.02439024	73.68421053	0	0	0	42.55319149	105.0847458	0	0	25	0	225.9259259	108.3333333	53.125	43.33333333	44.68085106	0	0	31.57894737	0
ASV1033	52.94117647	105.4545455	108.3333333	22.72727273	269.5652174	33.33333333	130.952381	203.5714286	51.51515152	125.5813953	197.0588235	46.42857143	38.70967742	43.24324324	307.6923077	0	128.125	203.8461538	0	0	25.64102564	0	145.8333333	182.2222222	0	0	0	0	0	19.51219512	139.4736842	0	0	21.05263158	0	76.27118644	0	0	0	0	170.3703704	102.0833333	0	13.33333333	0	0	88.88888889	47.36842105	0
ASV1034	0	0	30.55555556	11.36363636	0	0	23.80952381	0	0	37.20930233	0	0	0	0	307.6923077	18.18181818	34.375	19.23076923	0	0	0	0	495.8333333	0	104	0	0	0	9.523809524	0	0	24.3902439	0	0	0	0	11.32075472	0	0	35.41666667	0	0	0	11.66666667	0	7.01754386	0	0	50
ASV1035	0	0	0	0	0	0	0	0	0	0	0	0	0	0	0	0	0	0	0	0	0	0	0	0	0	0	0	0	0	0	0	0	0	0	0	0	0	0	0	0	0	0	0	0	0	0	0	0	0
ASV1036	70.58823529	134.5454545	105.5555556	38.63636364	139.1304348	30	261.9047619	100	54.54545455	165.1162791	144.1176471	28.57142857	0	0	330.7692308	0	228.125	376.9230769	0	0	25.64102564	0	179.1666667	44.44444444	12	37.5	0	26.31578947	11.9047619	24.3902439	42.10526316	70.73170732	0	26.31578947	12.76595745	86.44067797	0	0	0	0	185.1851852	45.83333333	0	0	14.89361702	29.8245614	144.4444444	0	0
ASV1037	0	0	0	0	0	0	0	0	0	0	29.41176471	32.14285714	0	0	538.4615385	0	0	0	0	133.3333333	0	58.06451613	37.5	75.55555556	132	31.25	120	26.31578947	71.42857143	102.4390244	0	131.7073171	0	0	29.78723404	0	0	0	15.38461538	0	37.03703704	0	140.625	48.33333333	29.78723404	0	52.77777778	0	0
ASV1038	0	27.27272727	58.33333333	43.18181818	56.52173913	13.33333333	73.80952381	71.42857143	69.6969697	27.90697674	44.11764706	50	0	27.02702703	123.0769231	0	87.5	61.53846154	27.08333333	13.33333333	41.02564103	51.61290323	45.83333333	55.55555556	104	114.5833333	0	97.36842105	40.47619048	21.95121951	0	75.6097561	38.46153846	34.21052632	42.55319149	50.84745763	32.0754717	0	36.53846154	0	85.18518519	45.83333333	0	16.66666667	23.40425532	31.57894737	38.88888889	57.89473684	28.84615385
ASV1039	288.2352941	449.0909091	155.5555556	70.45454545	178.2608696	333.3333333	259.5238095	182.1428571	203.030303	283.7209302	152.9411765	142.8571429	100	89.18918919	192.3076923	100	178.125	80.76923077	12.5	36.66666667	135.8974359	12.90322581	54.16666667	64.44444444	416	39.58333333	24.44444444	10.52631579	28.57142857	17.07317073	0	17.07317073	0	76.31578947	0	77.96610169	0	0	0	0	66.66666667	29.16666667	0	0	0	0	22.22222222	0	0
ASV1040	0	125.4545455	66.66666667	0	256.5217391	0	119.047619	75	0	51.1627907	64.70588235	0	0	0	0	0	181.25	142.3076923	0	0	0	0	116.6666667	106.6666667	0	56.25	0	0	0	0	105.2631579	0	0	0	0	67.79661017	0	0	0	0	159.2592593	0	0	0	0	0	0	0	0
ASV1041	0	0	0	0	0	0	0	0	0	0	0	0	0	0	0	0	0	0	0	0	0	0	0	0	0	0	0	0	0	0	0	0	0	0	0	0	0	0	153.8461538	31.25	0	0	0	0	12.76595745	0	0	47.36842105	21.15384615
ASV1042	300	96.36363636	0	65.90909091	204.3478261	233.3333333	140.4761905	60.71428571	393.9393939	120.9302326	79.41176471	96.42857143	0	229.7297297	653.8461538	68.18181818	0	96.15384615	0	0	53.84615385	38.70967742	129.1666667	46.66666667	104	33.33333333	0	110.5263158	73.80952381	63.41463415	50	36.58536585	38.46153846	0	36.17021277	28.81355932	0	40	0	0	70.37037037	0	0	0	0	0	138.8888889	0	0
ASV1043	0	56.36363636	41.66666667	0	117.3913043	0	0	0	0	0	14.70588235	0	45.16129032	0	0	0	0	42.30769231	0	0	0	35.48387097	45.83333333	26.66666667	44	72.91666667	0	189.4736842	80.95238095	58.53658537	55.26315789	43.90243902	0	39.47368421	0	33.89830508	0	50	32.69230769	6.25	100	0	12.5	0	57.44680851	19.29824561	0	57.89473684	26.92307692
ASV1044	0	0	0	0	0	0	0	0	0	11.62790698	0	0	0	0	61.53846154	0	0	19.23076923	0	10	0	0	408.3333333	0	0	0	0	0	0	0	0	0	0	0	0	0	0	0	0	0	0	16.66666667	0	0	0	0	33.33333333	0	0
ASV1045	200	285.4545455	169.4444444	90.90909091	243.4782609	236.6666667	283.3333333	225	390.9090909	239.5348837	188.2352941	142.8571429	77.41935484	97.2972973	407.6923077	0	218.75	219.2307692	0	0	0	58.06451613	0	95.55555556	472	79.16666667	0	28.94736842	35.71428571	0	0	75.6097561	0	0	0	50.84745763	0	0	0	0	0	0	0	30	0	0	0	0	0
ASV1046	0	0	0	0	0	0	0	0	0	0	0	0	0	0	0	0	0	0	0	0	0	0	0	0	0	0	0	0	0	0	0	0	0	0	0	0	0	0	0	0	0	0	0	0	0	0	0	0	0
ASV1047	0	0	0	0	143.4782609	63.33333333	0	292.8571429	0	58.13953488	0	0	106.4516129	72.97297297	0	0	0	0	81.25	120	0	0	0	0	0	83.33333333	0	0	0	0	142.1052632	0	287.1794872	92.10526316	0	0	0	0	92.30769231	0	0	131.25	0	0	0	0	0	68.42105263	84.61538462
ASV1048	211.7647059	0	0	0	0	0	19.04761905	89.28571429	106.0606061	34.88372093	38.23529412	289.2857143	45.16129032	0	123.0769231	59.09090909	0	0	0	0	189.7435897	51.61290323	95.83333333	71.11111111	268	0	211.1111111	55.26315789	28.57142857	21.95121951	0	78.04878049	0	0	42.55319149	0	94.33962264	0	36.53846154	0	0	54.16666667	0	21.66666667	142.5531915	0	0	0	0
ASV1049	58.82352941	56.36363636	75	0	369.5652174	0	128.5714286	153.5714286	24.24242424	65.11627907	0	0	0	0	115.3846154	0	65.625	107.6923077	0	0	0	0	0	182.2222222	0	89.58333333	0	0	0	0	128.9473684	0	0	26.31578947	0	32.20338983	0	0	0	0	92.59259259	116.6666667	0	26.66666667	0	0	55.55555556	0	0
ASV1050	29.41176471	0	0	0	165.2173913	0	0	0	42.42424242	0	0	0	0	0	0	0	62.5	76.92307692	0	16.66666667	0	0	0	84.44444444	116	0	0	0	297.6190476	0	231.5789474	163.4146341	0	0	23.40425532	0	184.9056604	25	75	12.5	44.44444444	43.75	18.75	16.66666667	23.40425532	3.50877193	41.66666667	47.36842105	0
ASV1051	0	0	0	0	0	0	0	0	0	251.1627907	0	0	0	0	392.3076923	0	137.5	207.6923077	0	46.66666667	0	0	2300	0	0	0	0	0	0	0	55.26315789	102.4390244	0	0	0	0	49.05660377	92.5	0	14.58333333	0	81.25	168.75	58.33333333	31.91489362	0	200	0	0
ASV1052	0	110.9090909	0	0	0	0	0	0	133.3333333	0	0	0	0	0	0	0	259.375	0	0	0	0	0	0	0	0	0	0	0	169.047619	0	0	124.3902439	0	0	119.1489362	0	147.1698113	0	109.6153846	0	0	0	0	0	0	0	208.3333333	0	0
ASV1053	0	0	52.77777778	0	0	0	0	64.28571429	75.75757576	0	0	0	0	0	107.6923077	86.36363636	87.5	0	22.91666667	180	38.46153846	45.16129032	120.8333333	0	588	97.91666667	133.3333333	52.63157895	0	0	60.52631579	51.2195122	0	0	17.0212766	0	37.73584906	47.5	0	0	0	1185.416667	18.75	46.66666667	0	0	0	28.94736842	0
ASV1054	0	0	0	0	0	0	0	0	0	0	0	0	0	0	0	0	0	0	0	0	0	0	0	0	0	0	0	0	0	0	0	0	0	0	0	0	0	0	0	0	0	0	0	0	0	0	0	0	0
ASV1055	0	0	0	0	0	0	0	0	0	0	0	0	0	0	0	0	0	0	0	0	0	0	0	0	0	0	0	0	0	0	0	0	0	0	53.19148936	0	0	0	0	43.75	0	0	0	0	0	0	0	23.68421053	0
ASV1056	0	0	25	0	147.826087	0	0	46.42857143	0	25.58139535	0	128.5714286	0	0	0	31.81818182	0	100	0	0	0	0	295.8333333	0	0	0	0	0	0	0	171.0526316	0	0	134.2105263	70.21276596	0	0	0	48.07692308	0	0	0	0	0	97.87234043	0	58.33333333	0	0
ASV1057	217.6470588	16.36363636	0	45.45454545	121.7391304	76.66666667	47.61904762	67.85714286	51.51515152	23.25581395	20.58823529	71.42857143	22.58064516	29.72972973	46.15384615	27.27272727	34.375	80.76923077	35.41666667	90	17.94871795	0	0	44.44444444	100	35.41666667	55.55555556	28.94736842	40.47619048	29.26829268	71.05263158	0	51.28205128	113.1578947	63.82978723	20.33898305	109.4339623	12.5	5.769230769	14.58333333	33.33333333	54.16666667	28.125	20	0	0	38.88888889	21.05263158	13.46153846
ASV1058	270.5882353	127.2727273	0	0	234.7826087	180	223.8095238	125	136.3636364	0	152.9411765	0	0	0	400	0	62.5	246.1538462	0	193.3333333	0	0	0	0	120	0	0	0	0	0	0	102.4390244	0	0	44.68085106	69.49152542	0	77.5	57.69230769	0	633.3333333	58.33333333	0	0	0	0	100	0	0
ASV1059	0	0	0	0	0	0	0	0	0	0	0	0	0	0	0	0	0	0	0	0	0	0	0	0	0	0	0	0	0	0	0	0	0	0	0	0	0	0	0	0	0	0	0	0	0	0	0	0	0
ASV1060	0	0	0	0	0	0	0	0	0	0	0	0	0	0	0	0	0	0	0	0	0	0	0	0	0	0	0	0	0	0	0	0	0	0	0	0	0	0	0	0	0	0	0	0	0	0	0	0	0
ASV1061	0	0	0	0	0	0	0	0	0	0	0	0	0	0	0	0	0	0	0	0	0	0	0	0	0	0	0	0	0	0	0	0	0	0	0	0	0	0	0	0	0	0	0	0	12.76595745	0	0	0	0
ASV1062	0	0	0	0	0	0	0	0	0	0	0	0	0	0	0	0	0	0	0	0	0	0	0	0	0	0	0	0	0	0	0	0	0	0	0	0	0	0	0	0	0	0	0	0	0	0	0	0	0
ASV1063	0	0	0	0	0	320	0	0	0	0	0	0	0	0	0	477.2727273	0	0	0	386.6666667	0	0	0	0	0	0	0	0	0	1382.926829	0	0	110.2564103	176.3157895	0	155.9322034	0	0	0	12.5	325.9259259	0	0	0	0	0	266.6666667	0	0
ASV1064	0	0	27.77777778	0	0	0	0	0	112.1212121	41.86046512	32.35294118	25	0	29.72972973	969.2307692	0	0	0	0	0	28.20512821	29.03225806	50	26.66666667	132	18.75	0	0	388.0952381	56.09756098	0	80.48780488	110.2564103	55.26315789	0	72.88135593	0	17.5	0	0	137.037037	16.66666667	0	6.666666667	46.80851064	0	86.11111111	0	0
ASV1065	305.8823529	0	0	0	0	0	0	0	0	0	0	0	0	0	0	0	0	0	0	0	0	0	0	0	0	0	0	0	0	0	0	0	0	0	0	0	0	0	0	0	0	0	0	0	0	0	0	0	0
ASV1066	111.7647059	112.7272727	55.55555556	52.27272727	147.826087	70	223.8095238	0	33.33333333	123.255814	147.0588235	217.8571429	0	43.24324324	300	0	106.25	246.1538462	0	63.33333333	0	61.29032258	195.8333333	40	28	0	0	0	0	0	102.6315789	31.70731707	0	0	0	72.88135593	84.90566038	27.5	0	0	155.5555556	52.08333333	37.5	23.33333333	0	0	69.44444444	50	0
ASV1067	241.1764706	94.54545455	158.3333333	386.3636364	291.3043478	0	0	457.1428571	0	0	0	260.7142857	0	162.1621622	0	0	0	0	0	0	0	429.0322581	0	97.77777778	0	95.83333333	0	173.6842105	0	0	0	0	133.3333333	0	0	0	0	0	0	0	0	0	175	126.6666667	0	0	0	0	0
ASV1068	0	0	0	13.63636364	0	0	7.142857143	0	0	32.55813953	11.76470588	10.71428571	0	35.13513514	76.92307692	0	46.875	65.38461538	0	0	17.94871795	77.41935484	45.83333333	6.666666667	60	12.5	6.666666667	0	57.14285714	17.07317073	0	0	33.33333333	113.1578947	14.89361702	15.25423729	18.86792453	25	15.38461538	47.91666667	111.1111111	0	0	18.33333333	0	49.12280702	516.6666667	23.68421053	61.53846154
ASV1069	0	114.5454545	147.2222222	0	186.9565217	0	150	0	0	151.1627907	141.1764706	0	0	0	369.2307692	0	228.125	357.6923077	0	0	33.33333333	0	195.8333333	126.6666667	0	77.08333333	0	0	0	0	71.05263158	0	0	0	25.53191489	101.6949153	0	0	0	0	200	108.3333333	0	0	0	0	119.4444444	0	0
ASV1070	100	21.81818182	0	29.54545455	0	0	0	82.14285714	0	0	50	0	0	0	0	0	0	80.76923077	0	0	0	29.03225806	0	42.22222222	0	0	0	0	0	0	0	0	0	94.73684211	0	18.6440678	98.11320755	0	0	0	0	0	0	40	0	0	0	63.15789474	50
ASV1071	282.3529412	110.9090909	0	161.3636364	130.4347826	723.3333333	216.6666667	121.4285714	518.1818182	206.9767442	52.94117647	214.2857143	109.6774194	778.3783784	230.7692308	168.1818182	0	88.46153846	0	103.3333333	56.41025641	25.80645161	0	0	0	0	0	0	42.85714286	80.48780488	0	36.58536585	0	63.15789474	0	0	0	92.5	0	0	70.37037037	0	0	0	23.40425532	0	16.66666667	0	0
ASV1072	329.4117647	0	0	0	0	116.6666667	0	0	0	0	0	0	54.83870968	0	0	0	71.875	0	0	70	17.94871795	48.38709677	0	0	0	91.66666667	0	92.10526316	0	0	0	0	0	0	27.65957447	62.71186441	0	0	40.38461538	0	0	41.66666667	34.375	0	85.10638298	0	0	0	0
ASV1073	0	0	86.11111111	0	0	0	0	0	0	0	0	57.14285714	0	0	0	0	75	0	31.25	56.66666667	0	0	0	31.11111111	88	31.25	222.2222222	0	33.33333333	0	0	65.85365854	0	110.5263158	0	33.89830508	0	27.5	25	0	0	29.16666667	0	41.66666667	0	0	0	100	0
ASV1074	217.6470588	40	33.33333333	145.4545455	0	50	0	150	63.63636364	53.48837209	29.41176471	110.7142857	12.90322581	0	146.1538462	0	0	0	16.66666667	13.33333333	0	74.19354839	16.66666667	40	0	95.83333333	91.11111111	39.47368421	0	0	0	0	0	0	0	20.33898305	0	0	19.23076923	0	22.22222222	50	0	0	0	0	0	23.68421053	0
ASV1075	100	52.72727273	0	54.54545455	117.3913043	53.33333333	64.28571429	114.2857143	63.63636364	46.51162791	0	50	100	32.43243243	107.6923077	0	71.875	73.07692308	47.91666667	66.66666667	0	48.38709677	233.3333333	66.66666667	0	43.75	33.33333333	0	0	0	78.94736842	0	0	60.52631579	0	27.11864407	52.83018868	0	0	0	0	66.66666667	31.25	0	31.91489362	0	30.55555556	0	0
ASV1076	0	0	141.6666667	0	0	0	0	0	0	0	0	0	0	0	807.6923077	200	0	0	0	0	94.87179487	96.77419355	237.5	0	0	93.75	164.4444444	0	0	0	0	0	0	0	0	0	0	0	0	0	0	0	0	0	0	0	552.7777778	0	0
ASV1077	0	0	63.88888889	0	178.2608696	0	0	0	42.42424242	0	0	71.42857143	0	0	146.1538462	81.81818182	90.625	0	20.83333333	50	130.7692308	54.83870968	0	26.66666667	116	0	208.8888889	115.7894737	0	0	60.52631579	39.02439024	0	21.05263158	0	0	37.73584906	0	15.38461538	0	0	0	0	31.66666667	0	0	0	21.05263158	17.30769231
ASV1078	0	0	0	43.18181818	17.39130435	0	0	0	0	0	0	21.42857143	0	0	0	0	0	30.76923077	0	46.66666667	61.53846154	0	0	0	0	0	0	0	0	0	0	0	0	0	0	0	0	0	71.15384615	0	0	0	0	0	25.53191489	0	0	0	0
ASV1079	0	0	0	0	117.3913043	0	0	0	0	27.90697674	0	0	0	0	0	0	0	0	0	0	0	0	83.33333333	0	0	0	0	0	0	0	60.52631579	0	0	0	0	0	0	0	0	0	0	0	0	0	0	0	0	0	0
ASV1080	0	0	38.88888889	0	0	0	0	0	0	0	88.23529412	64.28571429	0	0	0	40.90909091	0	0	54.16666667	23.33333333	61.53846154	54.83870968	0	73.33333333	256	41.66666667	366.6666667	28.94736842	0	53.65853659	0	0	153.8461538	0	0	0	0	0	46.15384615	0	0	133.3333333	0	15	0	0	0	28.94736842	0
ASV1081	23.52941176	45.45454545	25	18.18181818	69.56521739	0	64.28571429	50	133.3333333	0	94.11764706	28.57142857	0	37.83783784	115.3846154	0	103.125	111.5384615	0	23.33333333	30.76923077	0	41.66666667	0	40	64.58333333	33.33333333	0	47.61904762	0	0	36.58536585	20.51282051	63.15789474	0	45.76271186	0	0	0	0	55.55555556	58.33333333	56.25	28.33333333	0	0	58.33333333	0	0
ASV1082	0	0	0	0	0	463.3333333	0	0	0	0	0	0	0	0	0	286.3636364	0	0	0	313.3333333	0	0	0	0	0	0	0	0	164.2857143	1356.097561	0	0	74.35897436	157.8947368	0	113.559322	0	0	0	0	337.037037	0	0	0	0	0	180.5555556	0	0
ASV1083	0	0	0	0	0	0	0	0	0	0	0	0	0	0	0	0	0	0	0	0	0	0	0	0	0	0	0	0	0	0	0	0	0	0	0	0	0	0	0	0	0	0	0	0	0	0	0	0	0
ASV1084	58.82352941	0	19.44444444	0	0	40	0	32.14285714	0	0	29.41176471	64.28571429	0	0	323.0769231	59.09090909	18.75	34.61538462	25	203.3333333	33.33333333	29.03225806	0	42.22222222	92	68.75	577.7777778	121.0526316	0	34.14634146	0	24.3902439	23.07692308	0	44.68085106	20.33898305	60.37735849	0	25	0	0	0	0	0	104.2553191	0	0	0	0
ASV1085	0	0	0	90.90909091	269.5652174	0	128.5714286	200	0	60.46511628	0	128.5714286	0	0	0	0	0	0	0	0	0	0	87.5	0	0	0	0	144.7368421	69.04761905	0	0	0	66.66666667	0	0	0	0	0	40.38461538	0	96.2962963	95.83333333	0	48.33333333	0	0	0	0	0
ASV1086	0	0	0	0	0	0	0	0	0	0	0	0	0	0	0	0	0	0	0	0	0	0	0	0	0	0	0	0	0	0	0	0	0	0	0	0	0	0	0	0	0	0	0	0	0	0	0	0	0
ASV1087	376.4705882	478.1818182	302.7777778	131.8181818	269.5652174	200	359.5238095	132.1428571	257.5757576	0	185.2941176	128.5714286	119.3548387	0	0	0	271.875	161.5384615	0	0	0	0	0	68.88888889	0	0	0	0	0	0	0	0	0	0	0	106.779661	0	0	0	0	0	0	0	0	0	0	0	0	0
ASV1088	0	0	0	0	0	0	0	0	0	0	0	0	0	0	0	0	162.5	0	0	0	0	0	0	0	0	0	0	0	0	0	0	0	0	0	0	0	0	0	0	66.66666667	0	0	0	0	0	0	0	52.63157895	0
ASV1089	0	49.09090909	0	0	213.0434783	0	42.85714286	85.71428571	0	67.44186047	0	0	0	0	0	0	125	0	0	0	0	0	0	104.4444444	0	0	0	0	35.71428571	0	173.6842105	0	0	0	0	32.20338983	0	0	0	0	0	64.58333333	0	0	0	0	0	0	0
ASV1090	0	0	0	0	0	0	0	0	0	0	0	0	0	0	0	0	0	0	0	0	0	0	0	0	0	0	0	0	0	0	0	0	0	0	0	0	0	0	0	0	0	0	0	0	0	0	0	0	0
ASV1091	0	0	0	0	0	0	0	0	0	0	0	0	0	0	0	0	0	0	0	0	0	0	0	0	0	0	0	0	0	0	0	0	0	0	0	0	0	0	0	0	0	0	0	0	0	0	0	0	0
ASV1092	94.11764706	54.54545455	80.55555556	0	0	0	0	0	0	0	50	121.4285714	0	0	69.23076923	72.72727273	103.125	0	10.41666667	0	56.41025641	83.87096774	79.16666667	84.44444444	52	39.58333333	508.8888889	226.3157895	0	7.317073171	0	4.87804878	46.15384615	0	19.14893617	120.3389831	13.20754717	5	0	0	0	0	0	0	0	0	13.88888889	0	0
ASV1093	0	114.5454545	100	0	195.6521739	50	209.5238095	0	0	0	129.4117647	0	0	0	176.9230769	0	100	253.8461538	0	0	0	0	195.8333333	0	0	0	0	0	0	0	0	0	0	0	0	79.66101695	0	0	25	0	144.4444444	60.41666667	0	0	0	0	141.6666667	0	0
ASV1094	188.2352941	67.27272727	0	277.2727273	100	63.33333333	30.95238095	107.1428571	69.6969697	41.86046512	0	85.71428571	74.19354839	67.56756757	138.4615385	22.72727273	43.75	46.15384615	0	20	35.8974359	103.2258065	0	28.88888889	80	45.83333333	60	144.7368421	28.57142857	0	0	0	56.41025641	26.31578947	51.06382979	10.16949153	22.64150943	0	15.38461538	0	22.22222222	62.5	0	56.66666667	27.65957447	22.80701754	0	55.26315789	23.07692308
ASV1095	0	0	0	0	0	0	0	0	0	0	0	0	0	0	0	0	0	0	0	0	0	0	0	0	0	0	0	0	0	0	0	0	0	0	0	0	0	0	119.2307692	58.33333333	0	0	0	11.66666667	274.4680851	173.6842105	0	73.68421053	125
ASV1096	0	0	0	0	39.13043478	0	21.42857143	0	0	0	0	0	0	0	0	0	0	0	0	0	0	0	0	0	0	8.333333333	0	0	0	0	0	0	0	0	0	0	0	0	0	0	0	0	0	0	0	0	0	0	0
ASV1097	0	30.90909091	50	43.18181818	0	0	0	89.28571429	0	0	0	21.42857143	0	59.45945946	153.8461538	0	62.5	57.69230769	22.91666667	0	53.84615385	0	166.6666667	40	0	20.83333333	26.66666667	0	57.14285714	0	0	0	0	55.26315789	65.95744681	30.50847458	15.09433962	25	0	0	48.14814815	0	31.25	65	0	0	0	65.78947368	0
ASV1098	0	0	0	0	0	0	57.14285714	75	0	0	0	189.2857143	0	0	0	0	106.25	0	0	0	0	0	0	0	0	0	0	0	0	0	0	73.17073171	0	0	0	0	77.35849057	0	0	0	0	0	0	0	131.9148936	0	0	42.10526316	0
ASV1099	0	0	0	0	0	0	0	0	0	0	0	0	0	0	0	0	0	0	0	0	0	0	0	0	0	0	0	0	0	0	0	0	0	0	0	0	0	0	0	0	0	0	0	0	0	0	0	0	0
ASV1100	141.1764706	145.4545455	197.2222222	0	156.5217391	0	211.9047619	117.8571429	0	197.6744186	202.9411765	82.14285714	0	40.54054054	453.8461538	0	203.125	326.9230769	0	0	33.33333333	0	179.1666667	108.8888889	0	41.66666667	0	0	0	0	47.36842105	0	0	0	0	125.4237288	0	0	0	0	218.5185185	79.16666667	0	0	0	0	200	0	0
ASV1101	0	0	0	0	0	0	0	0	0	0	0	0	0	0	0	0	0	0	0	0	0	0	0	0	0	0	0	0	0	0	0	0	0	0	0	0	0	0	0	0	0	0	0	0	0	0	0	0	0
[truncated: 54,474 more rows]
[truncated: 105 more columns]
