# Supplementary material for: Phage biocontrol success of bacterial wilt depends on synergistic interactions with resident rhizosphere microbiota
Source: Microb Biotechnol. 2024 Nov 13;17(11):e70049. doi: 10.1111/1751-7915.70049 (PMC11561305; doi:10.1111/1751-7915.70049)
Supplement: Supplementary file 7 — Table S7 [file MBT2-17-e70049-s001.csv]

Table S7. Absolute abundance of the 2747 ASVs after rarefying
OTU_num	Kingdom	Phylum	Class	Order	Family	Genus	Species	BEFORE.4	JI1	FERA.5	BEFORE.3	BEFORE.6	JI4	JI2	BEFORE.5	JI6	JI3	FERA.6	BEFORE.2	BEFORE.1	JI5	FERA.8	FERA.12	FERA.31	FERA.35	FERA.17	FERA.37	FERA.13	FERA.25	FERA.36	FERA.30	FERA.14	FERA.28	FERA.21	FERA.27	FERA.62	FERA.60	FERA.56	FERA.44	FERA.63	FERA.61	FERA.64	FERA.57	FERA.52	FERA.40	FERA.71	FERA.65	FERA.58	FERA.54
ASV0	Bacteria	Proteobacteria	Alphaproteobacteria	Sphingomonadales	Sphingomonadaceae	Sphingomonas		0	0	0	0	0	0	0	0	0	0	0	0	0	0	0	0	0	0	0	0	0	0	0	0	0	0	0	0	0	0	0	0	0	0	0	0	0	0	0	0	0	0
ASV1	Bacteria	Proteobacteria	Gammaproteobacteria	Burkholderiales	Burkholderiaceae	Ralstonia		1409	1102	4290	391	830	1470	1037	389	2149	261	6651	201	1208	3385	2685	5780	10623	9822	15091	4795	6440	3078	1943	3116	4596	6451	1183	6185	19981	17853	4474	4637	9686	9603	4400	4630	5177	20616	9138	20837	3560	4044
ASV2	Bacteria	Proteobacteria	Gammaproteobacteria	Enterobacterales	Enterobacteriaceae			26	43	163	26	29	49	67	26	47	74	103	0	184	260	132	160	194	247	516	131	292	79	259	81	112	286	24	47	45	61	87	105	49	228	1310	50	70	1070	536	765	47	148
ASV3	Bacteria	Proteobacteria	Gammaproteobacteria	Xanthomonadales	Xanthomonadaceae			293	233	2570	647	161	443	257	263	882	447	2517	1064	333	661	2278	3330	1243	1446	2351	3349	2903	3855	2646	1934	4066	1936	5920	1790	1294	1196	1028	2853	8237	1367	2170	1033	731	1768	599	1258	397	4140
ASV4	Bacteria	Cyanobacteria	Cyanobacteriia	Chloroplast	Chloroplast	Chloroplast		393	243	979	628	1614	556	250	756	294	863	830	508	1025	235	3716	1457	625	584	1529	1285	1134	3973	2557	1744	1082	1345	3489	2118	1107	3084	1454	1421	552	1423	2669	2593	1215	385	552	644	1667	614
ASV5	Bacteria	Proteobacteria	Gammaproteobacteria	Enterobacterales				0	0	0	0	0	0	0	0	0	0	0	0	0	0	0	0	0	0	0	0	25	0	0	0	0	0	0	0	0	0	0	0	5	0	0	0	0	0	0	0	0	0
ASV6	Bacteria	Proteobacteria	Alphaproteobacteria	Micropepsales	Micropepsaceae			2898	1041	1005	3007	2293	1554	1568	2889	1911	1235	1461	3231	2609	1539	1294	1172	921	1325	1377	1429	1397	1629	983	1429	1090	1648	2058	1444	1019	820	1977	1814	1693	798	834	935	2079	897	950	556	1054	1712
ASV7	Bacteria	Firmicutes	Bacilli	Lactobacillales	Enterococcaceae	Enterococcus		0	0	0	0	0	0	0	0	0	0	0	0	0	0	0	0	0	0	0	0	0	0	0	0	0	0	0	0	0	0	0	0	0	0	906	0	0	0	356	567	0	0
ASV8	Bacteria	Proteobacteria	Gammaproteobacteria	Burkholderiales	Oxalobacteraceae	Massilia		291	177	1007	259	314	100	390	97	212	235	1411	145	290	164	1232	1171	767	1106	944	678	719	1529	779	1957	802	1191	693	1778	946	881	1118	1000	1510	795	1193	1925	724	592	727	882	2619	536
ASV9	Bacteria	Proteobacteria	Gammaproteobacteria	Burkholderiales	Neisseriaceae	Snodgrassella		7	31	43	0	1	2	3	5	0	83	22	16	0	7	99	19	159	109	2	107	15	12	995	20	15	37	7	57	0	0	35	91	4	0	0	24	37	63	0	0	3	49
ASV10	Bacteria	Proteobacteria	Gammaproteobacteria	Xanthomonadales	Rhodanobacteraceae	Rhodanobacter		958	755	723	1126	1151	1427	1028	949	1565	1108	672	1082	1151	1496	1112	1193	597	982	889	1034	1209	1034	825	980	1053	799	464	703	1240	774	1295	1246	1787	699	836	636	735	1018	627	723	632	1075
ASV11	Bacteria	Proteobacteria	Alphaproteobacteria	Sphingomonadales	Sphingomonadaceae	Sphingobium		519	219	777	349	287	261	409	189	284	175	1262	257	312	430	1007	883	901	1370	748	1127	783	783	570	753	729	828	642	1465	924	1063	997	1068	722	469	619	1045	1717	2042	399	808	1620	960
ASV12	Bacteria	Proteobacteria	Gammaproteobacteria	Burkholderiales	Gallionellaceae			1512	509	583	1357	823	440	499	1179	393	361	717	1568	1600	561	424	483	742	609	740	364	502	599	552	508	343	757	889	818	330	549	486	424	463	952	571	1063	778	220	597	314	766	657
ASV13	Bacteria	Proteobacteria	Alphaproteobacteria	Rhizobiales	Xanthobacteraceae	Pseudolabrys		475	281	607	638	411	397	396	601	541	371	906	584	690	458	702	729	700	737	625	836	722	1019	947	598	576	893	1245	809	258	426	416	707	420	560	413	426	642	538	416	368	562	835
ASV14	Bacteria	Proteobacteria	Alphaproteobacteria	Rhizobiales	Devosiaceae	Devosia		667	306	574	622	565	241	404	515	421	294	782	682	695	436	615	631	688	623	778	567	469	887	771	755	623	723	796	1207	504	505	823	889	650	541	558	671	834	757	411	446	754	718
ASV15	Bacteria	Proteobacteria	Gammaproteobacteria	Burkholderiales	Oxalobacteraceae	Massilia		158	134	690	128	259	51	301	88	117	336	996	112	202	129	965	616	596	785	661	596	554	1044	959	1276	470	757	519	1038	516	340	814	487	1131	484	714	1245	223	402	523	564	1489	330
ASV16	Bacteria	Proteobacteria	Alphaproteobacteria	Sphingomonadales	Sphingomonadaceae	Porphyrobacter		638	328	508	637	556	411	407	687	648	383	643	800	684	492	420	628	669	465	634	1070	806	538	518	637	620	695	903	780	492	411	656	673	421	486	466	484	1176	709	347	269	457	757
ASV17	Bacteria	Proteobacteria	Gammaproteobacteria	Xanthomonadales	Xanthomonadaceae	Lysobacter		1496	619	743	1022	810	563	682	1160	552	569	738	1412	1268	794	581	808	467	550	743	725	892	827	521	835	673	907	1135	898	439	424	593	691	485	516	350	542	998	482	319	206	728	763
ASV18	Bacteria	Verrucomicrobiota	Verrucomicrobiae	Pedosphaerales	Pedosphaeraceae			362	147	353	224	119	103	138	137	114	248	279	91	219	151	1267	457	311	297	459	336	390	248	1054	389	265	508	215	816	575	566	267	385	263	547	461	817	986	162	535	396	812	424
ASV19	Bacteria	Proteobacteria	Alphaproteobacteria	Rhizobiales	Xanthobacteraceae	Pseudolabrys		1349	511	409	1618	869	425	472	1258	371	481	518	1337	1236	402	447	337	415	433	628	338	364	679	579	488	339	548	410	455	229	344	505	531	350	313	305	498	734	315	257	211	596	605
ASV20	Bacteria	Proteobacteria	Alphaproteobacteria	Rickettsiales	Mitochondria	Mitochondria		124	83	288	170	243	140	74	367	96	155	253	178	303	83	808	408	154	197	413	612	429	489	728	454	440	604	1528	580	430	1460	188	593	196	440	668	525	258	130	112	112	542	219
ASV21	Bacteria	Proteobacteria	Gammaproteobacteria	Xanthomonadales	Xanthomonadaceae	Luteimonas		309	269	356	488	394	323	290	459	600	365	305	718	402	580	254	563	252	294	424	569	1444	397	352	378	622	391	639	161	593	369	300	727	281	215	652	261	273	342	311	412	246	390
ASV22	Bacteria	Firmicutes	Bacilli	Bacillales	Bacillaceae			160	95	436	196	230	142	95	132	358	283	412	132	120	139	612	470	445	607	246	519	514	1048	1574	409	446	401	313	228	1441	485	516	861	1271	277	815	489	282	319	383	504	417	338
ASV23	Bacteria	Proteobacteria	Gammaproteobacteria	Burkholderiales	Comamonadaceae			27	88	368	89	21	57	95	73	98	85	447	97	170	1015	328	462	375	574	1084	797	1223	399	535	224	875	1029	456	108	180	376	264	457	265	1371	353	485	190	4688	136	959	426	625
ASV24	Bacteria	Proteobacteria	Gammaproteobacteria	Pseudomonadales	Pseudomonadaceae	Pseudomonas		115	139	117	76	108	200	125	74	163	245	141	60	89	165	146	187	109	107	76	253	149	131	392	87	141	32	93	53	42	129	135	108	97	56	132	108	132	129	71	134	198	78
ASV25	Bacteria	Proteobacteria	Gammaproteobacteria					1429	983	352	1352	951	1798	1259	1362	1165	1159	348	1435	1447	1682	365	677	352	394	438	498	411	415	419	370	163	527	296	451	220	495	226	151	268	482	199	472	308	178	238	151	501	516
ASV26	Bacteria	Proteobacteria	Gammaproteobacteria	Xanthomonadales	Rhodanobacteraceae	Dyella		110	89	235	145	581	88	78	56	333	138	216	62	214	126	236	262	432	434	248	459	509	404	399	676	419	207	168	146	1066	446	1467	1035	1239	255	632	459	410	440	440	381	450	459
ASV27	Bacteria	Proteobacteria	Gammaproteobacteria	Xanthomonadales	Xanthomonadaceae	Luteimonas		328	263	257	383	393	329	238	451	664	428	310	495	413	513	358	451	329	276	391	325	948	343	426	312	518	354	366	208	970	271	321	649	413	233	498	292	306	426	226	345	246	419
ASV28	Bacteria	Proteobacteria	Gammaproteobacteria	Xanthomonadales	Rhodanobacteraceae	Rhodanobacter		442	316	412	512	493	603	367	388	541	445	388	510	489	644	552	565	334	357	333	522	745	413	253	458	702	433	227	284	599	375	400	618	649	346	299	334	458	570	273	306	417	487
ASV29	Bacteria	Proteobacteria	Alphaproteobacteria	Rhizobiales	Xanthobacteraceae	Pseudolabrys		631	468	305	830	602	820	617	715	1202	712	356	735	798	1080	347	583	451	352	453	629	388	419	436	311	333	366	435	267	294	310	379	464	215	302	305	270	430	236	231	226	344	383
ASV30	Bacteria	Proteobacteria	Alphaproteobacteria	Caulobacterales	Caulobacteraceae			1134	637	271	2197	1172	553	657	1630	466	581	390	1780	1251	521	302	354	198	256	442	343	289	725	369	522	271	593	791	362	189	225	366	224	155	308	185	235	633	292	232	190	277	746
ASV32	Bacteria	Firmicutes	Clostridia					0	0	0	98	0	0	0	0	0	0	0	0	0	0	0	0	44	40	0	48	3	96	38	0	0	0	0	0	2	0	26	26	0	1	1490	1	26	18	3174	1776	0	50
ASV33	Bacteria	Firmicutes	Bacilli	Lactobacillales	Lactobacillaceae	Lactobacillus		0	0	0	0	0	0	0	0	0	0	0	0	0	0	0	0	0	0	0	0	0	0	0	0	0	0	0	0	0	0	0	0	0	0	0	0	0	0	0	0	0	0
ASV34	Bacteria	Proteobacteria	Gammaproteobacteria	Enterobacterales	Enterobacteriaceae	Escherichia-Shigella		33	44	44	25	123	123	63	20	70	115	54	52	73	50	75	114	100	111	28	174	50	0	164	120	47	19	29	22	59	185	307	33	37	55	169	162	81	56	115	166	239	107
ASV35	Bacteria	Proteobacteria	Gammaproteobacteria	Burkholderiales	Gallionellaceae			432	177	279	333	281	176	206	392	168	205	365	494	523	205	311	227	337	271	370	306	217	281	360	322	123	289	383	434	167	242	397	190	301	380	279	424	248	143	320	143	457	249
ASV36	Bacteria	Proteobacteria	Gammaproteobacteria	Burkholderiales	Comamonadaceae			151	129	424	308	193	91	128	105	214	107	392	227	204	140	333	422	439	310	572	417	536	536	402	386	676	329	694	311	380	296	481	552	451	369	259	426	457	208	154	183	362	484
ASV37	Bacteria	Proteobacteria	Alphaproteobacteria	Micropepsales	Micropepsaceae	Micropepsis		428	170	319	443	629	136	141	382	139	122	305	431	447	188	265	277	321	346	345	367	313	369	215	609	207	386	306	636	201	235	1309	266	357	251	283	310	1135	234	289	183	253	376
ASV38	Bacteria	Actinobacteriota	Thermoleophilia	Solirubrobacterales	67-14	67-14		913	1477	151	939	1096	5820	3212	798	5123	3615	423	780	820	4220	403	1227	149	367	75	799	391	100	312	76	469	84	33	29	378	582	55	461	16	217	0	139	104	241	0	0	259	90
ASV39	Bacteria	Proteobacteria	Gammaproteobacteria	Burkholderiales	Comamonadaceae	Rhodoferax		710	364	274	725	566	743	507	744	785	550	392	812	759	689	339	551	184	343	356	578	333	406	260	384	371	406	617	407	190	268	224	381	480	329	201	297	402	190	156	112	453	435
ASV40	Bacteria	Bacteroidota	Bacteroidia	Chitinophagales	Chitinophagaceae	Puia		737	196	216	669	459	250	183	578	153	171	295	808	658	224	256	225	304	226	196	287	234	448	402	227	169	387	247	505	195	140	251	409	434	319	189	227	484	345	266	124	219	341
ASV41	Bacteria	Proteobacteria	Alphaproteobacteria	Rhizobiales	Rhizobiaceae			84	99	204	67	99	73	130	24	88	109	250	12	94	145	291	192	356	305	320	581	278	164	458	207	247	198	95	400	326	230	280	389	388	356	645	373	168	341	298	553	544	260
ASV42	Bacteria	Proteobacteria	Gammaproteobacteria	Burkholderiales	Comamonadaceae			125	58	176	132	232	64	114	92	127	64	191	58	169	130	158	197	281	259	328	226	413	167	183	423	314	159	164	212	224	198	810	379	724	381	298	233	795	251	155	213	408	288
ASV43	Bacteria	Proteobacteria	Alphaproteobacteria	Micropepsales	Micropepsaceae			770	273	134	654	551	613	369	640	399	282	222	798	744	371	126	305	187	284	310	391	288	238	153	328	245	363	396	322	154	217	460	321	325	224	187	164	417	267	149	105	165	478
ASV44	Bacteria	Proteobacteria	Alphaproteobacteria	Sphingomonadales	Sphingomonadaceae	Sphingomonas		321	173	233	323	378	174	205	313	212	118	395	271	312	200	286	323	343	344	313	553	405	358	197	439	216	308	240	462	404	206	783	452	480	205	250	249	821	496	167	223	218	497
ASV45	Bacteria	Proteobacteria	Gammaproteobacteria	Burkholderiales	Rhodocyclaceae			0	87	179	8	0	0	156	0	49	40	223	9	0	161	349	0	91	177	0	0	135	0	0	27	164	65	0	0	195	194	0	290	42	911	358	709	0	117	299	152	1030	0
ASV46	Bacteria	Bdellovibrionota	Bdellovibrionia	Bdellovibrionales	Bdellovibrionaceae	OM27_clade		91	224	344	40	69	13	108	22	14	46	253	24	49	110	328	164	487	228	147	106	302	220	110	189	112	187	94	506	116	203	193	57	109	465	186	1123	110	126	277	182	583	173
ASV47	Bacteria	Proteobacteria	Alphaproteobacteria	Azospirillales	Azospirillaceae	Azospirillum		12	24	291	145	13	55	10	62	58	24	183	34	23	818	161	309	223	196	147	377	799	238	199	250	762	1058	82	203	390	575	108	121	110	3768	337	640	67	572	167	637	436	361
ASV48	Bacteria	Proteobacteria	Gammaproteobacteria	Xanthomonadales	Rhodanobacteraceae	Rhodanobacter		451	289	233	455	301	481	455	428	511	407	251	456	491	540	388	337	208	247	349	306	320	315	350	274	295	332	262	239	370	208	187	363	385	219	206	276	308	295	121	190	274	331
ASV49	Bacteria	Proteobacteria	Gammaproteobacteria	Burkholderiales	Rhodocyclaceae	Zoogloea		34	15	265	116	17	38	10	37	0	119	171	115	87	174	266	289	125	177	545	319	408	483	1136	149	111	131	642	170	96	128	107	76	43	901	97	172	104	231	57	68	105	816
ASV50	Bacteria	Proteobacteria	Gammaproteobacteria	Burkholderiales	Burkholderiaceae	Burkholderia-Caballeronia-Paraburkholderia		240	79	180	116	144	329	156	120	255	139	189	106	99	247	238	296	231	284	216	321	375	280	515	214	212	154	219	307	644	231	274	681	571	291	262	197	403	372	141	135	226	254
ASV51	Bacteria	Actinobacteriota	Actinobacteria	Bifidobacteriales	Bifidobacteriaceae	Bifidobacterium		0	0	0	0	18	0	7	0	3	0	10	10	0	0	0	0	0	0	0	0	0	0	0	0	6	6	0	0	0	0	56	0	7	0	216	0	12	0	83	157	19	11
ASV52	Bacteria	Proteobacteria	Gammaproteobacteria	Burkholderiales	Burkholderiaceae	Burkholderia-Caballeronia-Paraburkholderia		367	192	219	173	210	722	287	184	331	285	328	219	244	365	318	495	277	364	302	467	266	158	423	216	317	196	419	165	250	309	260	425	232	242	255	307	222	223	183	226	353	286
ASV53	Bacteria	Proteobacteria	Gammaproteobacteria	Xanthomonadales	Rhodanobacteraceae			493	493	202	633	663	1535	1204	598	1033	785	346	731	727	1135	184	763	160	349	196	488	336	254	177	292	222	256	191	179	170	350	180	180	286	219	118	189	325	261	151	77	284	276
ASV54	Bacteria	Proteobacteria	Alphaproteobacteria	Rhizobiales	Xanthobacteraceae			345	205	239	311	358	261	189	334	248	262	229	371	446	189	228	228	197	219	251	189	154	286	166	234	142	237	369	218	206	186	272	246	156	115	170	191	192	174	113	92	212	235
ASV55	Bacteria	Proteobacteria	Gammaproteobacteria	Burkholderiales	Methylophilaceae	Methylobacillus		61	73	201	42	116	42	185	19	48	95	315	24	96	47	146	138	268	316	252	187	179	251	427	234	174	128	109	316	188	198	314	161	122	203	193	344	272	118	153	108	1172	165
ASV56	Bacteria	Proteobacteria	Gammaproteobacteria	Burkholderiales	Comamonadaceae			293	232	212	464	397	343	310	452	651	223	273	490	442	337	199	390	193	233	322	397	242	297	153	245	371	292	403	358	182	155	161	313	624	254	254	227	170	226	231	166	240	327
ASV57	Bacteria	Proteobacteria	Gammaproteobacteria					669	483	204	743	512	956	754	818	947	602	252	665	858	884	275	380	179	228	260	354	202	273	232	186	188	307	162	186	148	236	104	121	119	184	123	227	157	119	109	93	317	299
ASV58	Bacteria	Firmicutes	Clostridia	Clostridiales	Clostridiaceae	Clostridium_sensu_stricto_1		0	0	0	0	0	4	0	1	0	0	0	3	0	0	0	0	0	0	0	0	0	0	0	0	0	0	0	0	0	0	0	0	12	0	342	10	0	0	115	206	15	0
ASV59	Bacteria	Bacteroidota	Bacteroidia	Sphingobacteriales	env.OPS_17	env.OPS_17		100	52	108	46	202	25	65	17	28	45	190	17	52	58	164	95	270	258	151	125	149	179	126	290	109	250	111	574	179	339	1203	148	47	479	90	277	527	119	88	36	683	128
ASV60	Bacteria	Myxococcota	Myxococcia	Myxococcales	Myxococcaceae	P3OB-42		31	84	248	20	78	10	136	28	60	89	184	20	87	41	303	195	196	314	162	108	180	123	172	219	271	285	61	152	172	142	103	111	44	107	138	365	149	268	43	42	616	186
ASV61	Bacteria	Proteobacteria	Alphaproteobacteria	Sphingomonadales	Sphingomonadaceae			297	174	225	357	390	128	119	382	158	164	267	362	512	137	245	249	205	225	308	351	261	455	331	298	260	316	352	274	104	103	435	333	147	69	193	110	559	152	204	153	99	335
ASV62	Bacteria	Proteobacteria	Gammaproteobacteria	Pseudomonadales	Pseudomonadaceae	Pseudomonas		0	0	0	0	0	0	0	0	0	0	0	0	0	0	0	0	0	0	0	0	0	0	0	0	0	0	0	0	7	0	0	0	0	0	0	0	0	0	0	0	0	0
ASV63	Bacteria	Proteobacteria	Alphaproteobacteria	Rhizobiales	Xanthobacteraceae			283	139	216	290	235	108	149	267	104	111	245	281	227	187	126	142	215	164	220	139	244	233	64	198	151	289	206	256	113	187	152	164	83	256	100	242	248	142	127	89	257	186
ASV64	Bacteria	Proteobacteria	Gammaproteobacteria	Diplorickettsiales	Diplorickettsiaceae			49	17	200	45	43	27	36	21	112	72	125	49	91	54	357	208	133	225	246	193	384	205	396	186	214	151	155	287	70	51	131	611	17	37	340	51	112	303	158	195	26	136
ASV65	Bacteria	Firmicutes	Bacilli	Lactobacillales	Lactobacillaceae	Lactobacillus		0	0	0	0	0	0	0	0	0	0	0	0	0	0	0	0	0	0	0	0	0	0	0	0	0	0	0	0	0	0	0	0	0	0	0	0	0	0	0	0	0	0
ASV66	Bacteria	Acidobacteriota	Acidobacteriae	Acidobacteriales	Acidobacteriaceae_(Subgroup_1)	Granulicella		509	325	247	695	506	516	308	474	564	402	208	554	447	458	229	384	145	166	250	273	234	455	165	214	186	283	332	294	160	175	135	373	80	168	134	169	215	143	85	119	115	310
ASV67	Bacteria	Desulfobacterota	Desulfuromonadia	Geobacterales	Geobacteraceae	Citrifermentans		18	15	174	103	18	28	9	35	6	0	128	0	174	176	133	190	81	77	946	97	255	145	43	157	88	261	37	78	70	156	54	39	55	661	301	144	17	142	50	144	151	187
ASV68	Bacteria	Firmicutes	Limnochordia	MBA03	MBA03	MBA03		0	0	0	0	0	0	0	0	0	0	0	0	0	0	0	0	0	0	0	0	0	0	0	0	0	0	0	0	0	0	0	0	0	0	0	0	0	0	0	0	0	0
ASV69	Bacteria	Proteobacteria	Gammaproteobacteria	Diplorickettsiales	Diplorickettsiaceae	Aquicella		98	17	168	35	28	12	45	20	111	55	145	45	19	16	142	113	128	289	110	128	126	158	272	114	302	91	220	439	62	15	81	409	32	0	875	13	92	68	1177	436	26	94
ASV70	Bacteria	Deferribacterota	Deferribacteres	Deferribacterales	Deferribacteraceae	Mucispirillum	Mucispirillum_schaedleri	0	0	0	68	0	0	0	0	0	0	0	0	0	0	0	0	34	16	0	22	0	30	13	0	0	0	0	0	0	0	17	7	0	0	717	0	0	15	1411	861	0	21
ASV71	Bacteria	Gemmatimonadota	Gemmatimonadetes	Gemmatimonadales	Gemmatimonadaceae		Gemmatimonadetes_bacterium	226	125	215	231	262	169	143	217	199	114	194	177	253	163	214	192	276	189	202	222	203	241	124	254	181	156	167	212	277	190	428	249	264	185	145	157	327	197	110	142	341	228
ASV72	Bacteria	Gemmatimonadota	Gemmatimonadetes	Gemmatimonadales	Gemmatimonadaceae	Gemmatimonas		131	91	182	210	171	65	98	140	88	71	185	172	191	121	185	148	204	219	181	365	160	163	72	182	234	228	321	273	214	82	338	137	124	155	148	233	388	210	129	55	226	250
ASV73	Bacteria	Bacteroidota	Bacteroidia	Cytophagales	Microscillaceae			0	0	12	3	0	0	0	0	0	0	9	0	0	0	7	23	2	0	0	0	113	9	0	9	14	11	0	0	0	0	4	3	0	0	358	0	0	1	1045	331	0	0
ASV74	Bacteria	Proteobacteria	Alphaproteobacteria	Rhizobiales	Xanthobacteraceae			415	167	137	620	312	171	211	466	129	166	185	535	402	173	119	175	221	225	155	211	129	241	296	213	147	273	211	165	53	119	212	297	161	180	160	116	304	109	90	105	174	277
ASV75	Bacteria	Actinobacteriota	Actinobacteria	Bifidobacteriales	Bifidobacteriaceae	Bifidobacterium	Bifidobacterium_commune	0	0	0	0	0	0	0	0	0	0	0	0	0	0	0	0	0	0	0	0	0	0	0	0	0	0	0	0	0	0	0	0	0	0	0	0	0	0	0	0	0	0
ASV76	Bacteria	Proteobacteria	Alphaproteobacteria	Micropepsales	Micropepsaceae	Micropepsis		204	88	124	216	244	56	81	198	101	76	227	240	157	99	180	142	180	191	96	150	212	252	130	271	182	180	133	342	170	119	574	204	261	194	218	164	738	164	211	82	187	230
ASV77	Bacteria	Proteobacteria	Alphaproteobacteria	Rhizobiales	Xanthobacteraceae	Pseudolabrys		228	90	182	254	232	88	144	275	81	131	196	348	232	101	251	224	110	208	129	168	163	273	257	219	99	190	345	237	61	102	209	109	104	98	188	124	163	115	148	145	158	181
ASV78	Bacteria	Chloroflexi	Anaerolineae	SBR1031	SBR1031	SBR1031	anaerobic_digester	426	4997	810	492	535	1362	2135	322	481	1923	470	347	364	481	363	349	430	226	30	280	281	169	207	129	734	94	80	35	42	139	90	55	3	34	6	424	54	26	2	0	160	48
ASV79	Bacteria	Proteobacteria	Alphaproteobacteria	Sphingomonadales	Sphingomonadaceae	Hephaestia		164	140	231	131	117	396	250	92	309	316	259	243	139	227	221	337	205	225	198	372	389	215	280	155	241	133	479	182	103	153	89	176	45	96	145	128	133	281	123	106	181	148
ASV80	Bacteria	Proteobacteria	Alphaproteobacteria	Micropepsales	Micropepsaceae			489	152	113	432	289	194	531	432	151	140	253	462	477	223	102	138	105	288	210	136	103	128	92	153	134	190	272	146	71	76	119	103	116	201	140	120	169	81	94	55	296	194
ASV81	Bacteria	Proteobacteria	Gammaproteobacteria	Burkholderiales	Gallionellaceae			399	141	148	311	299	143	128	336	108	106	175	413	500	207	91	115	88	116	253	131	109	237	103	159	67	142	237	246	84	104	118	63	139	305	160	206	203	76	103	94	84	168
ASV82	Bacteria	Verrucomicrobiota	Verrucomicrobiae	Pedosphaerales	Pedosphaeraceae	Pedosphaeraceae		58	38	207	98	58	25	29	65	40	42	210	89	81	80	162	193	139	154	154	167	219	292	100	203	273	274	337	148	100	99	120	98	172	362	144	239	111	107	57	70	172	345
ASV83	Bacteria	Gemmatimonadota	Gemmatimonadetes	Gemmatimonadales	Gemmatimonadaceae			133	120	199	177	177	93	132	159	108	109	223	193	173	116	183	190	121	159	266	256	250	351	208	219	153	227	309	161	160	123	163	142	126	122	121	165	254	204	99	100	212	189
ASV84	Bacteria	Proteobacteria	Alphaproteobacteria	Rhizobiales	Xanthobacteraceae			321	143	111	242	204	147	139	288	210	140	116	265	295	194	118	114	76	159	179	119	253	201	99	165	216	224	215	151	134	101	150	199	65	84	121	101	177	140	61	92	161	183
ASV85	Bacteria	Armatimonadota	Fimbriimonadia	Fimbriimonadales	Fimbriimonadaceae	Fimbriimonas		104	68	158	34	76	53	53	11	76	59	114	27	10	43	151	157	343	213	90	165	106	103	192	128	147	190	28	477	213	144	178	380	113	94	127	195	281	48	110	96	312	126
ASV86	Bacteria	Proteobacteria	Alphaproteobacteria	Sphingomonadales	Sphingomonadaceae	Sphingomonas		0	61	86	48	123	0	0	0	65	37	60	0	0	35	41	67	203	181	84	100	82	228	77	150	96	69	30	24	164	24	409	366	378	45	242	42	146	128	51	111	20	148
ASV87	Bacteria	Firmicutes	Bacilli	Staphylococcales	Staphylococcaceae	Staphylococcus		291	496	88	292	366	574	460	3374	345	436	141	276	304	426	44	112	52	43	17	56	40	27	30	39	39	597	12	23	24	65	10	20	7	9	0	36	15	0	34	26	32	729
ASV88	Bacteria	Bacteroidota	Bacteroidia	Bacteroidales	Muribaculaceae	Muribaculaceae		0	0	0	25	0	0	0	0	0	0	0	0	0	0	0	0	10	8	0	14	0	21	10	0	0	0	0	0	0	0	20	1	0	0	567	0	0	18	2053	741	0	9
ASV89	Bacteria	Proteobacteria	Alphaproteobacteria	Sphingomonadales	Sphingomonadaceae	Sphingomonas		0	7	0	6	14	37	11	9	32	9	0	0	0	22	0	0	0	0	0	26	0	0	0	0	0	0	0	0	0	0	0	0	0	0	29	0	0	0	8	0	0	0
ASV90	Bacteria	Bacteroidota	Bacteroidia	Chitinophagales	Chitinophagaceae	Parafilimonas		407	110	90	365	248	121	121	319	174	114	101	341	340	137	150	160	121	148	158	226	270	169	109	169	158	203	245	213	203	165	173	315	140	110	126	159	243	221	75	57	237	172
ASV91	Bacteria	Gemmatimonadota	Gemmatimonadetes	Gemmatimonadales	Gemmatimonadaceae			109	76	135	208	123	56	90	120	75	49	180	213	152	108	167	152	106	133	152	255	243	243	98	212	259	234	353	204	157	75	226	142	99	136	110	134	200	125	88	72	111	211
ASV92	Bacteria	Proteobacteria	Alphaproteobacteria	Rhizobiales	Rhizobiaceae	Allorhizobium-Neorhizobium-Pararhizobium-Rhizobium		5	19	228	79	122	45	129	16	112	84	334	88	45	12	252	221	88	313	182	95	116	306	108	264	421	271	396	54	132	174	220	485	106	67	30	131	35	107	68	51	694	124
ASV93	Bacteria	Proteobacteria	Gammaproteobacteria	Cellvibrionales	Porticoccaceae	Porticoccus		135	49	108	12	127	0	48	9	35	13	95	18	20	219	0	76	295	374	0	173	158	22	199	139	31	0	0	142	112	127	369	250	40	639	30	153	922	199	23	86	130	192
ASV94	Bacteria	Verrucomicrobiota	Verrucomicrobiae	Pedosphaerales	Pedosphaeraceae			98	31	142	83	50	38	30	45	34	107	146	75	80	53	350	112	68	73	137	124	113	211	368	102	123	129	105	367	91	85	65	88	228	181	109	154	146	59	103	109	109	88
ASV95	Bacteria	Actinobacteriota	Actinobacteria	Propionibacteriales	Nocardioidaceae	Kribbella		436	659	129	374	471	2087	812	308	1737	1131	138	336	387	1658	137	504	96	115	51	324	176	59	127	65	141	83	44	78	120	253	62	135	19	115	9	119	41	101	12	20	90	93
ASV96	Bacteria	Proteobacteria	Alphaproteobacteria	Rhizobiales	Rhizobiaceae			169	60	111	173	159	78	85	189	119	96	148	75	185	97	184	119	146	143	132	140	109	176	197	112	150	141	65	146	103	134	169	297	126	77	79	76	113	140	96	134	249	172
ASV97	Bacteria	Bacteroidota	Bacteroidia	Chitinophagales	Chitinophagaceae			287	133	128	153	124	309	243	99	209	285	165	118	130	251	161	243	129	154	208	280	207	228	348	130	137	116	469	108	53	108	175	178	57	53	176	86	192	107	118	92	184	107
ASV98	Bacteria	Proteobacteria	Alphaproteobacteria	Caulobacterales	Caulobacteraceae	Asticcacaulis		93	23	94	25	170	127	75	20	99	23	127	28	44	79	95	153	156	201	169	214	101	95	75	171	112	189	81	181	229	487	388	386	156	143	159	243	176	218	72	159	427	148
ASV99	Bacteria	Proteobacteria	Gammaproteobacteria	Xanthomonadales	Xanthomonadaceae	Xanthomonas		0	0	0	0	0	0	0	0	0	0	0	0	0	0	0	0	0	0	0	0	0	0	0	0	0	0	0	0	0	0	0	0	0	0	0	0	0	0	0	0	0	0
ASV100	Bacteria	Actinobacteriota	Actinobacteria	Micrococcales	Micrococcaceae			38	71	116	30	186	27	83	97	66	94	44	19	57	82	113	67	149	109	70	90	143	148	133	145	89	97	15	16	343	100	269	195	44	37	89	141	156	267	52	32	49	167
ASV101	Bacteria	Proteobacteria	Gammaproteobacteria	Diplorickettsiales	Diplorickettsiaceae	Aquicella		10	5	57	0	10	11	6	0	20	51	37	21	0	8	65	68	40	38	35	40	41	25	28	52	44	46	178	70	20	34	34	32	91	22	460	29	22	72	156	111	12	36
ASV102	Bacteria	Proteobacteria	Gammaproteobacteria	Burkholderiales	Rhodocyclaceae	Azospira		6	16	16	80	8	18	17	14	17	15	27	0	17	274	38	31	95	32	113	64	278	68	179	21	62	12	8	0	158	214	23	36	39	1771	109	190	15	203	27	180	137	59
ASV103	Bacteria	Proteobacteria	Gammaproteobacteria	Xanthomonadales	Xanthomonadaceae			142	135	121	175	203	91	109	176	189	94	126	195	128	96	129	190	193	165	161	230	184	196	121	199	261	152	117	78	458	132	292	368	289	103	208	165	194	196	92	132	141	213
ASV104	Bacteria	Proteobacteria	Gammaproteobacteria	Burkholderiales	Gallionellaceae			0	46	120	12	0	24	31	0	0	13	113	25	0	21	62	123	337	161	61	112	83	110	46	68	56	61	168	47	39	132	53	46	84	108	55	120	60	85	147	30	112	45
ASV105	Bacteria	Proteobacteria	Gammaproteobacteria	Xanthomonadales	Xanthomonadaceae	Lysobacter		434	177	112	386	240	177	141	286	116	171	125	318	337	201	151	126	100	111	184	136	121	242	188	132	127	219	171	153	104	121	54	134	155	139	68	158	131	95	43	45	155	193
ASV106	Bacteria	FCPU426	FCPU426	FCPU426	FCPU426	FCPU426		49	43	165	19	41	11	41	27	6	18	94	69	34	30	119	93	207	79	90	70	103	104	41	89	77	94	189	154	50	77	51	56	74	187	110	141	109	53	204	82	117	83
ASV107	Bacteria	Cyanobacteria	Cyanobacteriia	Cyanobacteriales	Cyanobacteriaceae	Symphothece_PCC-7002	Synechococcus_sp.	0	0	0	0	0	0	0	0	0	0	0	0	0	0	0	0	0	0	0	0	0	0	0	0	0	0	0	0	0	0	0	0	0	0	0	0	0	0	0	0	0	0
ASV108	Bacteria	Proteobacteria	Gammaproteobacteria	Xanthomonadales	Rhodanobacteraceae	Rhodanobacter		261	204	159	224	281	580	483	195	627	429	211	225	240	454	198	306	87	169	93	208	218	120	80	144	235	98	63	164	182	163	100	150	235	146	114	83	88	142	88	62	150	108
ASV109	Bacteria	Proteobacteria	Alphaproteobacteria	Sphingomonadales	Sphingomonadaceae	Sphingomonas		133	84	161	177	147	74	77	138	111	50	166	158	144	84	161	186	152	190	177	285	265	299	154	190	271	219	225	123	182	115	279	229	222	123	227	117	206	170	92	64	115	289
ASV110	Bacteria	Gemmatimonadota	Gemmatimonadetes	Gemmatimonadales	Gemmatimonadaceae			58	56	146	25	38	12	85	17	27	34	106	36	14	46	114	125	167	147	85	33	71	102	78	106	121	104	80	336	65	75	55	82	138	150	96	325	48	45	82	89	544	57
ASV111	Bacteria	Bacteroidota	Bacteroidia	Chitinophagales	Chitinophagaceae	Terrimonas		21	0	92	64	5	39	22	41	59	16	150	44	23	88	61	152	63	74	127	358	381	242	81	66	280	140	195	77	69	78	61	275	1196	74	416	37	47	219	91	134	12	624
ASV112	Bacteria	Gemmatimonadota	Gemmatimonadetes	Gemmatimonadales	Gemmatimonadaceae	Gemmatimonas		177	0	166	0	0	0	0	0	0	0	287	0	0	0	198	173	0	0	171	374	0	269	149	240	217	0	322	346	0	115	463	0	0	222	185	217	0	238	0	147	241	0
ASV113	Bacteria	Proteobacteria	Gammaproteobacteria	Xanthomonadales	Rhodanobacteraceae	Rhodanobacter		285	249	164	286	260	524	575	299	475	413	192	290	336	451	215	281	103	131	131	213	203	127	102	132	152	166	219	113	157	175	79	152	194	160	98	136	74	85	97	77	160	155
ASV114	Bacteria	Bacteroidota	Bacteroidia	Chitinophagales	Chitinophagaceae			540	160	102	389	271	792	437	304	538	441	180	381	366	611	110	341	101	99	173	258	122	148	145	125	149	129	90	82	67	262	125	101	76	115	0	93	126	120	56	124	220	136
ASV115	Bacteria	Proteobacteria	Gammaproteobacteria	Pseudomonadales	Pseudomonadaceae	Pseudomonas		0	0	42	0	0	0	420	0	79	34	453	0	0	0	173	44	60	702	19	61	29	12	63	23	78	16	4	8	158	201	65	400	42	138	18	222	50	23	152	43	1908	73
ASV116	Bacteria	Firmicutes	Bacilli	Erysipelotrichales	Erysipelotrichaceae	Faecalibaculum		0	0	0	21	0	0	0	0	0	0	0	0	0	0	0	0	11	6	0	24	0	0	0	0	0	0	0	0	0	0	7	0	0	0	504	0	0	5	1016	564	0	18
ASV117	Bacteria	Planctomycetota	Phycisphaerae	Tepidisphaerales	WD2101_soil_group	WD2101_soil_group		74	13	52	50	106	18	0	63	33	42	28	0	83	26	286	52	96	71	106	68	161	57	177	85	30	118	9	111	208	55	523	205	155	121	105	73	369	96	138	75	61	86
ASV118	Bacteria	Firmicutes	Bacilli	Lactobacillales	Enterococcaceae	Enterococcus		0	0	0	0	0	0	0	0	0	0	0	0	0	0	0	0	0	0	0	0	0	0	0	0	0	0	0	0	0	0	0	0	0	0	0	0	0	0	0	0	0	0
ASV119	Bacteria	Proteobacteria	Gammaproteobacteria	Xanthomonadales	Xanthomonadaceae	Lysobacter	Lysobacter_daejeonensis	385	176	129	315	224	125	164	336	170	159	140	415	350	194	181	130	117	166	188	128	115	175	184	186	156	220	177	136	58	103	198	118	114	131	43	138	165	94	68	70	205	267
ASV120	Bacteria	Proteobacteria	Gammaproteobacteria	Xanthomonadales	Xanthomonadaceae	Arenimonas	Arenimonas_daechungensis	116	52	148	53	68	37	61	47	22	60	173	23	94	33	186	117	147	160	137	75	118	115	155	158	86	98	48	504	118	113	137	119	548	91	212	149	168	90	168	143	314	74
ASV121	Bacteria	Proteobacteria	Gammaproteobacteria					242	117	150	190	210	120	137	220	87	106	173	318	259	189	114	177	64	96	125	165	111	125	95	171	137	193	238	258	53	80	82	66	64	208	140	124	98	57	147	84	113	161
ASV122	Bacteria	Proteobacteria	Alphaproteobacteria	Sphingomonadales	Sphingomonadaceae	Sphingomonas		137	82	82	318	186	109	73	195	82	92	154	208	197	118	87	100	69	94	181	186	152	194	211	146	108	150	140	70	51	66	210	101	42	35	177	50	163	85	190	116	40	165
ASV123	Bacteria	Bacteroidota	Bacteroidia	Sphingobacteriales	env.OPS_17	env.OPS_17		65	46	81	41	44	8	69	62	18	27	84	19	153	22	127	31	174	142	111	31	89	96	140	79	30	55	80	148	39	33	64	41	230	92	82	187	77	47	144	49	315	48
ASV124	Bacteria	Actinobacteriota	Thermoleophilia	Gaiellales				248	316	148	273	383	319	277	461	214	330	137	394	301	258	103	158	165	114	92	117	84	103	29	122	63	139	68	268	64	54	112	150	20	66	117	69	299	71	96	80	24	139
ASV125	Bacteria	Proteobacteria	Alphaproteobacteria	Caulobacterales	Caulobacteraceae	Phenylobacterium		110	69	128	103	122	72	91	144	96	74	184	225	168	80	102	106	155	141	137	204	224	123	73	185	126	164	215	120	87	61	190	166	205	69	88	100	145	135	94	72	135	155
ASV126	Bacteria	Proteobacteria	Alphaproteobacteria	Sphingomonadales	Sphingomonadaceae	Sphingomonas		153	115	160	141	90	249	172	49	181	293	188	139	125	215	224	257	210	184	124	295	186	148	205	90	191	100	272	153	99	70	77	197	32	67	118	73	167	170	95	101	98	132
ASV127	Bacteria	Chloroflexi	Ktedonobacteria	Ktedonobacterales	JG30-KF-AS9	JG30-KF-AS9		260	56	37	522	143	94	81	241	53	58	135	214	514	111	82	60	45	50	125	84	83	254	25	50	108	120	271	276	135	78	183	147	97	106	114	207	413	30	56	59	107	115
ASV128	Bacteria	Verrucomicrobiota	Verrucomicrobiae	Pedosphaerales	Pedosphaeraceae	Ellin516	bacterium_Ellin516	85	39	101	30	33	27	38	26	20	28	82	28	56	45	62	64	86	86	80	92	89	56	235	105	52	146	36	205	66	108	141	93	46	131	137	214	226	60	62	75	71	76
ASV129	Bacteria	Proteobacteria	Alphaproteobacteria	Rhizobiales	Rhizobiaceae	Allorhizobium-Neorhizobium-Pararhizobium-Rhizobium		30	93	157	76	0	0	0	16	24	44	112	0	38	39	100	142	117	49	139	39	168	492	206	66	76	86	29	207	59	32	36	116	164	41	247	391	60	59	90	96	49	66
ASV130	Bacteria	Firmicutes	Clostridia	Lachnospirales	Lachnospiraceae	Blautia	Lachnospiraceae_bacterium	0	0	0	37	0	0	0	0	0	0	0	0	0	0	2	0	21	8	0	8	0	9	2	0	5	0	0	0	0	0	24	9	0	0	474	0	9	13	760	425	0	8
ASV131	Bacteria	Bdellovibrionota	Oligoflexia	0319-6G20	0319-6G20	0319-6G20		390	183	92	287	324	173	146	417	89	139	60	444	380	169	41	106	158	114	141	142	162	163	93	140	49	157	121	138	56	69	170	108	126	112	106	121	237	118	44	27	74	232
ASV132	Bacteria	Firmicutes	Bacilli	Lactobacillales	Lactobacillaceae	Lactobacillus	Lactobacillus_mellis	0	0	0	0	0	0	0	0	1	24	0	0	0	0	25	0	21	9	0	41	0	0	198	0	0	0	0	0	0	0	9	13	0	0	0	0	0	3	0	0	0	9
ASV133	Bacteria	Proteobacteria	Gammaproteobacteria	Xanthomonadales	Xanthomonadaceae			90	63	101	80	183	49	76	84	174	54	107	52	158	101	127	96	155	182	174	191	181	113	188	201	180	170	84	139	496	97	369	429	333	104	128	160	210	345	83	89	167	199
ASV134	Bacteria	Proteobacteria	Gammaproteobacteria	Burkholderiales	Nitrosomonadaceae	Nitrosospira		175	74	81	183	117	103	93	129	101	75	136	247	181	107	130	153	101	134	172	179	131	138	61	137	76	145	190	85	58	139	141	205	176	88	56	117	61	112	64	58	79	148
ASV135	Bacteria	Proteobacteria	Gammaproteobacteria	Burkholderiales	Oxalobacteraceae			123	52	77	109	126	48	130	164	59	52	119	126	142	76	86	91	99	418	104	150	0	129	80	111	0	146	85	65	50	112	137	62	79	156	77	68	100	88	61	0	85	126
ASV136	Bacteria	Verrucomicrobiota	Verrucomicrobiae	Verrucomicrobiales	Akkermansiaceae	Akkermansia	Akkermansia_muciniphila	0	0	0	12	7	16	0	0	0	0	3	0	0	0	0	15	12	10	0	14	0	6	8	2	0	0	0	0	4	106	12	0	2	8	307	14	6	8	847	247	6	7
ASV137	Bacteria	Bacteroidota	Bacteroidia	Bacteroidales	Muribaculaceae	Muribaculaceae		0	0	0	45	0	0	0	0	0	5	0	0	5	0	0	0	14	6	0	10	0	23	3	0	0	0	0	0	0	0	0	0	0	0	272	0	0	11	859	351	0	13
ASV138	Bacteria	Proteobacteria	Gammaproteobacteria	Diplorickettsiales	Diplorickettsiaceae			144	75	112	97	105	64	161	107	187	102	146	178	111	75	91	103	82	151	127	81	94	119	81	134	135	72	262	198	38	27	63	96	16	0	173	28	270	38	226	106	71	67
ASV139	Bacteria	Planctomycetota	Planctomycetes	Planctomycetales	Schlesneriaceae	Planctopirus		50	0	109	44	31	7	20	7	21	0	91	21	35	25	115	101	74	91	137	114	88	293	51	85	210	114	68	184	62	0	42	175	110	58	148	97	77	142	55	142	129	57
ASV140	Bacteria	Proteobacteria	Gammaproteobacteria	Pseudomonadales	Pseudomonadaceae	Pseudomonas		0	0	0	0	0	0	0	0	0	0	0	0	0	0	0	0	0	0	0	0	0	0	0	0	0	0	0	0	0	0	0	0	0	0	65	0	0	0	41	0	0	0
ASV141	Bacteria	Proteobacteria	Gammaproteobacteria	Xanthomonadales				102	81	145	138	118	89	93	112	89	98	129	149	124	114	106	139	98	152	103	123	108	99	190	68	121	143	79	92	122	84	90	109	266	107	131	145	102	134	68	63	104	173
ASV142	Bacteria	Proteobacteria	Gammaproteobacteria	Pseudomonadales	Pseudomonadaceae	Pseudomonas		7	82	263	10	11	27	46	44	38	8	111	40	73	137	116	183	268	101	223	59	265	93	66	116	366	483	46	29	86	77	41	63	53	292	135	161	28	96	72	178	155	100
ASV143	Bacteria	Proteobacteria	Gammaproteobacteria	Xanthomonadales	Rhodanobacteraceae	Dyella		55	16	39	37	91	25	23	21	74	22	59	33	39	55	69	66	86	112	88	116	77	63	96	91	110	47	12	78	170	131	162	227	532	88	145	92	125	129	134	79	55	79
ASV144	Bacteria	Proteobacteria	Alphaproteobacteria	Rhizobiales	Beijerinckiaceae			152	76	109	195	147	77	80	194	83	63	145	157	252	79	153	113	64	105	199	112	95	181	112	104	90	130	111	145	81	80	95	119	83	80	76	99	80	110	82	52	97	102
ASV145	Bacteria	Firmicutes	Clostridia	Peptostreptococcales-Tissierellales	Peptostreptococcaceae	Paraclostridium		0	0	0	0	0	0	0	0	0	0	0	0	0	0	0	0	0	0	0	0	0	0	0	0	0	0	0	0	0	0	0	0	9	0	169	0	0	0	30	96	0	0
ASV146	Bacteria	Firmicutes	Bacilli	Lactobacillales	Lactobacillaceae	Lactobacillus		0	20	8	14	1	93	8	0	0	18	2	0	0	9	19	70	68	58	0	159	0	5	52	7	1	0	0	0	17	367	0	8	11	12	147	25	15	0	208	179	20	19
ASV147	Bacteria	Proteobacteria	Alphaproteobacteria	Rhizobiales	Xanthobacteraceae	Pseudolabrys		101	37	109	123	32	28	59	57	33	55	144	132	88	45	126	103	106	149	97	121	90	156	178	102	68	105	127	141	47	110	72	96	96	118	80	85	91	47	64	54	101	148
ASV148	Bacteria	Bacteroidota	Bacteroidia	Chitinophagales	Chitinophagaceae	Edaphobaculum		117	39	25	53	109	12	13	69	39	45	46	38	71	35	67	28	78	118	68	108	62	61	130	90	26	44	43	122	111	0	215	101	119	85	176	78	393	57	82	69	20	79
ASV149	Bacteria	Proteobacteria	Alphaproteobacteria	Sphingomonadales	Sphingomonadaceae	Sphingomonas		193	127	107	292	237	72	128	355	132	101	147	398	201	110	95	177	56	89	214	61	134	151	56	163	193	187	505	49	103	0	94	120	45	53	75	37	99	47	108	122	43	243
ASV150	Bacteria	Proteobacteria	Gammaproteobacteria	Burkholderiales	Gallionellaceae			385	109	75	260	191	122	101	237	92	81	92	280	285	160	46	115	150	76	173	84	100	132	10	120	29	134	74	104	35	64	102	23	77	202	68	127	94	63	120	46	95	105
ASV151	Bacteria	Gemmatimonadota	Gemmatimonadetes	Gemmatimonadales	Gemmatimonadaceae			94	67	131	79	93	58	85	85	68	63	81	138	68	61	76	131	100	110	92	131	125	82	84	126	100	123	95	248	115	80	119	123	124	84	104	100	56	97	99	69	113	86
ASV152	Bacteria	Proteobacteria	Gammaproteobacteria	Burkholderiales	Rhodocyclaceae	Uliginosibacterium		105	0	102	0	20	6	0	12	0	82	65	0	41	0	121	184	32	48	370	62	144	104	545	126	44	85	51	634	0	0	31	0	0	0	0	0	82	19	0	0	0	112
ASV153	Bacteria	Acidobacteriota	Acidobacteriae	Acidobacteriales	Acidobacteriaceae_(Subgroup_1)	Granulicella		211	102	145	293	92	154	82	147	115	115	133	199	169	137	94	242	58	59	200	209	227	138	84	84	102	154	143	168	69	143	62	76	26	100	38	129	109	49	88	65	63	152
ASV154	Bacteria	Gemmatimonadota	Longimicrobia	Longimicrobiales	Longimicrobiaceae	Longimicrobiaceae		142	133	113	253	143	96	134	179	66	99	143	279	177	129	106	127	124	81	101	228	102	157	59	122	59	129	295	111	33	74	91	64	44	108	34	73	122	117	61	53	95	177
ASV155	Bacteria	Chloroflexi	Ktedonobacteria	Ktedonobacterales	JG30-KF-AS9	JG30-KF-AS9		278	69	73	188	62	38	51	346	50	49	90	344	329	51	129	41	112	27	154	17	31	95	107	85	32	148	214	117	50	34	62	49	178	221	61	90	104	25	60	25	47	55
ASV156	Bacteria	Proteobacteria	Alphaproteobacteria	Micropepsales	Micropepsaceae			101	33	66	258	158	49	34	94	63	25	57	101	132	59	110	60	49	67	155	71	137	110	47	147	74	93	188	69	178	82	238	158	196	53	98	67	68	99	84	62	57	160
ASV157	Bacteria	Proteobacteria	Gammaproteobacteria	Burkholderiales	Burkholderiaceae	Pandoraea		33	13	66	27	64	24	28	16	31	26	83	8	36	22	108	99	111	90	179	211	115	132	61	123	118	160	14	77	169	96	254	166	123	79	220	90	147	188	95	87	78	75
ASV158	Bacteria	Gemmatimonadota	Gemmatimonadetes	Gemmatimonadales	Gemmatimonadaceae	Gemmatimonas		0	121	0	307	261	118	163	301	130	130	0	279	262	136	0	0	284	257	0	0	308	0	0	0	0	300	0	0	232	0	0	259	137	0	0	0	371	0	141	0	0	410
ASV159	Bacteria	Proteobacteria	Gammaproteobacteria	Burkholderiales	Rhodocyclaceae	Methyloversatilis		6	0	178	7	72	41	13	3	37	21	118	62	14	13	130	248	40	49	104	87	158	120	216	920	270	82	340	43	24	197	78	72	54	16	18	17	17	21	35	23	11	43
ASV160	Bacteria	Proteobacteria	Gammaproteobacteria	Xanthomonadales	Xanthomonadaceae			65	60	120	117	126	54	47	129	77	73	69	71	111	54	97	118	144	115	95	166	133	120	151	120	154	182	142	67	194	96	125	128	100	77	77	120	201	141	59	73	93	253
ASV161	Bacteria	Proteobacteria	Alphaproteobacteria	Micropepsales	Micropepsaceae			88	40	83	90	103	60	67	56	74	59	104	87	77	108	62	117	81	75	130	73	150	159	66	109	46	70	95	211	58	33	258	77	115	62	62	91	155	200	77	57	38	88
ASV162	Bacteria	Gemmatimonadota	Gemmatimonadetes	Gemmatimonadales	Gemmatimonadaceae			59	36	103	54	92	39	47	87	48	32	103	67	77	43	108	70	87	81	90	142	140	109	73	136	192	165	113	162	139	80	124	148	50	49	54	109	101	62	30	39	184	126
ASV163	Bacteria	Proteobacteria	Gammaproteobacteria	Burkholderiales	Comamonadaceae			0	0	122	5	121	0	10	10	0	32	104	0	46	12	128	158	29	35	381	30	106	89	198	1235	71	125	36	28	10	0	90	9	14	73	153	15	18	35	154	87	44	107
ASV164	Bacteria	Proteobacteria	Gammaproteobacteria	Burkholderiales	Nitrosomonadaceae	Nitrosospira		188	112	83	150	176	167	148	201	211	139	130	265	170	205	82	92	60	57	0	112	100	93	47	109	108	150	55	140	41	102	48	72	116	92	54	81	69	78	40	0	66	103
ASV165	Bacteria	Proteobacteria	Alphaproteobacteria	Micropepsales	Micropepsaceae			168	93	115	146	152	42	58	189	56	70	48	239	234	66	79	97	106	50	98	160	81	114	106	133	51	86	126	103	63	80	156	81	100	128	69	103	147	74	39	38	72	104
ASV166	Bacteria	Proteobacteria	Alphaproteobacteria	Rhodospirillales	Magnetospiraceae			41	48	74	7	31	17	54	15	13	10	115	26	27	30	58	58	107	90	54	94	64	44	27	26	51	46	34	92	36	62	64	29	52	93	55	128	50	29	122	22	250	31
ASV167	Bacteria	Verrucomicrobiota	Verrucomicrobiae	Opitutales	Opitutaceae	Opitutus		24	21	25	7	9	12	24	8	0	17	44	6	47	26	85	32	82	100	59	58	53	94	37	41	15	73	10	0	24	62	32	25	42	97	78	71	187	43	100	49	98	31
ASV168	Bacteria	Chloroflexi	OLB14	OLB14	OLB14	OLB14		89	48	81	124	56	53	59	95	36	50	125	76	63	76	62	94	61	86	69	95	121	95	25	66	103	91	122	119	61	93	38	166	27	198	87	92	81	53	63	22	161	122
ASV169	Bacteria	Bacteroidota	Bacteroidia	Sphingobacteriales	env.OPS_17	env.OPS_17		117	54	57	83	62	25	26	85	8	43	58	70	37	53	76	82	137	98	109	43	73	128	226	126	0	90	22	196	39	64	137	9	57	265	48	184	128	59	109	63	142	83
ASV170	Bacteria	Proteobacteria	Gammaproteobacteria	Burkholderiales	TRA3-20	TRA3-20	bacterium_TG161	33	27	128	32	0	25	51	38	31	0	98	72	73	37	76	153	67	85	112	195	195	117	0	108	144	112	346	44	50	91	42	39	83	141	39	93	31	54	33	23	167	103
ASV171	Bacteria	Bacteroidota	Bacteroidia	Bacteroidales	Muribaculaceae	Muribaculaceae		0	0	0	9	0	0	0	0	0	0	0	0	0	0	0	0	0	1	0	12	0	7	0	0	0	0	0	0	0	11	0	3	0	0	374	0	0	0	882	314	0	7
ASV172	Bacteria	Firmicutes	Bacilli	Bacillales	Bacillaceae	Bacillus		23	472	567	26	216	44	365	191	87	308	238	26	64	45	167	57	329	290	29	31	52	28	174	159	22	122	21	15	35	51	130	33	21	0	0	397	16	22	0	0	153	154
ASV173	Bacteria	Proteobacteria	Alphaproteobacteria	Caulobacterales	Caulobacteraceae			113	55	65	139	112	75	87	149	73	79	90	166	161	70	87	94	36	90	89	104	79	87	41	75	48	130	64	127	47	50	77	76	74	79	66	53	170	19	39	25	67	92
ASV174	Bacteria	Gemmatimonadota	Gemmatimonadetes	Gemmatimonadales	Gemmatimonadaceae	Gemmatimonas		67	57	112	68	37	29	51	42	32	38	120	34	66	38	86	69	102	131	78	210	166	135	65	88	75	132	122	95	106	111	62	61	61	47	53	113	155	69	56	42	127	102
ASV175	Bacteria	Acidobacteriota	Vicinamibacteria	Vicinamibacterales				43	40	83	29	40	25	19	34	32	81	116	48	62	52	195	130	71	43	92	93	122	74	216	100	99	112	124	82	50	60	79	79	36	46	60	64	65	50	85	34	41	117
ASV176	Bacteria	Proteobacteria	Gammaproteobacteria					157	77	76	137	78	58	82	135	59	77	91	140	129	82	54	90	38	70	74	54	73	103	25	48	40	81	87	95	28	51	27	87	54	112	71	72	45	37	88	40	189	137
ASV177	Bacteria	Proteobacteria	Alphaproteobacteria	Rhizobiales	Xanthobacteraceae			50	128	149	62	166	47	153	115	31	136	136	61	64	50	177	67	107	210	56	106	20	95	105	147	48	122	54	28	18	69	83	28	22	42	40	83	28	25	24	36	98	104
ASV178	Bacteria	Firmicutes	Bacilli	Lactobacillales	Lactobacillaceae	Lactobacillus		0	0	0	0	0	0	0	0	0	0	0	0	0	0	0	0	0	0	0	0	0	0	0	0	0	0	0	0	0	0	0	0	0	0	0	0	0	0	0	0	0	0
ASV179	Bacteria	Proteobacteria	Alphaproteobacteria	Rhizobiales				66	150	202	63	217	29	169	129	0	138	178	83	89	46	93	64	162	144	37	57	25	41	97	201	33	85	91	59	0	35	217	0	21	26	11	127	45	26	24	30	87	156
ASV180	Bacteria	Verrucomicrobiota	Verrucomicrobiae	Opitutales	Opitutaceae	Opitutus		0	22	86	10	17	8	32	0	13	9	94	20	15	32	119	79	165	93	45	50	65	56	28	47	32	37	60	86	45	49	37	43	31	83	35	87	50	28	102	47	175	35
ASV181	Bacteria	Bacteroidota	Bacteroidia	Chitinophagales	Chitinophagaceae		Chitinophagaceae_bacterium	325	97	78	218	213	106	95	215	61	68	128	319	301	163	57	93	83	66	134	69	183	116	44	81	56	108	82	104	92	145	144	124	78	114	82	119	198	96	36	67	86	130
ASV182	Bacteria	Bacteroidota	Bacteroidia	Flavobacteriales	Crocinitomicaceae	Fluviicola		21	29	69	15	73	9	101	0	36	24	92	26	0	60	140	65	74	93	39	38	97	31	32	125	58	72	40	76	144	109	81	145	25	183	170	116	46	34	126	88	512	32
ASV183	Bacteria	Proteobacteria	Alphaproteobacteria	Sphingomonadales	Sphingomonadaceae			15	20	99	10	53	18	7	5	50	33	60	29	18	28	171	87	129	67	61	98	157	83	121	113	121	73	176	69	190	85	174	126	210	37	53	103	36	124	57	36	92	54
ASV184	Bacteria	FCPU426	FCPU426	FCPU426	FCPU426	FCPU426		405	186	51	286	189	162	197	437	121	184	60	275	366	141	89	64	79	77	114	69	42	97	103	63	23	112	26	129	36	44	55	53	29	93	35	60	118	0	51	25	39	146
ASV185	Bacteria	Acidobacteriota	Vicinamibacteria	Vicinamibacterales				40	32	126	10	18	15	25	23	22	39	101	28	30	25	112	115	90	77	86	119	69	89	178	96	54	92	171	135	30	54	58	77	26	48	28	66	81	76	64	54	52	57
ASV186	Bacteria	Acidobacteriota	Holophagae	Holophagales	Holophagaceae	Holophaga	Geothrix_sp.	92	32	79	48	60	21	43	68	40	53	68	69	114	28	65	69	64	89	65	42	45	51	104	77	36	82	44	119	38	52	91	40	52	48	74	80	47	27	42	40	72	54
ASV187	Bacteria	Verrucomicrobiota	Verrucomicrobiae	Pedosphaerales	Pedosphaeraceae			0	19	47	13	0	17	7	0	0	27	61	11	0	16	88	71	56	36	114	37	39	125	89	60	32	76	89	37	65	50	22	39	101	100	83	80	48	24	152	67	144	54
ASV188	Bacteria	Proteobacteria	Alphaproteobacteria	Dongiales	Dongiaceae	Dongia	Azospirillum_sp.	15	43	50	15	27	14	12	8	16	17	42	5	10	14	40	68	85	64	28	41	51	43	118	40	26	48	36	110	63	94	100	112	104	67	28	99	37	37	54	88	113	75
ASV189	Bacteria	Fusobacteriota	Fusobacteriia	Fusobacteriales	Fusobacteriaceae	Cetobacterium		0	0	0	10	0	0	0	0	0	0	0	0	0	6	5	3	0	3	0	2	78	24	0	4	0	0	0	0	0	0	0	5	0	6	226	0	0	0	279	82	0	0
ASV190	Bacteria	Proteobacteria	Gammaproteobacteria	Burkholderiales	Methylophilaceae			21	0	29	58	13	2	85	0	0	0	103	0	0	103	9	31	33	155	20	24	106	68	20	52	14	99	14	5	106	120	9	8	23	580	15	147	88	98	7	30	765	45
ASV191	Bacteria	Actinobacteriota	Actinobacteria	Corynebacteriales	Mycobacteriaceae	Mycobacterium		249	325	30	210	270	1210	574	213	1291	713	74	224	217	1085	81	360	20	75	0	217	106	25	109	32	106	32	8	51	76	144	14	75	0	71	0	44	38	82	0	0	40	23
ASV192	Bacteria	Proteobacteria	Gammaproteobacteria					130	115	92	67	100	46	43	110	44	38	53	107	128	64	83	74	127	82	69	37	40	54	39	68	30	111	17	117	37	69	45	22	44	103	90	83	120	59	75	57	45	97
ASV193	Bacteria	Bdellovibrionota	Oligoflexia	0319-6G20	0319-6G20	0319-6G20		47	32	63	29	70	54	46	81	49	44	105	85	135	32	87	82	79	86	118	200	68	49	64	57	97	57	45	70	159	53	105	135	141	59	76	37	56	104	66	51	70	82
ASV194	Bacteria	Proteobacteria	Alphaproteobacteria	Micropepsales	Micropepsaceae			158	43	38	182	103	20	23	78	28	30	55	109	92	37	105	54	94	69	53	57	27	102	22	82	44	62	44	95	98	49	130	120	117	45	76	98	119	43	37	43	49	58
ASV195	Bacteria	Proteobacteria	Gammaproteobacteria					267	169	70	286	148	326	231	250	216	201	97	252	255	197	0	130	52	79	0	97	78	69	52	62	0	124	51	88	29	80	29	50	41	98	46	110	53	31	36	0	170	94
ASV196	Bacteria	Firmicutes	Bacilli	Lactobacillales	Streptococcaceae	Streptococcus		0	0	0	3	0	10	2	0	0	0	6	0	0	41	0	0	0	0	0	3	31	0	0	6	0	0	0	0	0	16	0	0	0	9	0	4	0	7	13	0	0	0
ASV197	Bacteria	Actinobacteriota	Thermoleophilia	Gaiellales	Gaiellaceae	Gaiella	actinobacterium_WWH12	68	288	278	73	186	41	256	85	26	256	149	58	42	55	199	47	168	203	32	37	30	40	127	173	46	83	41	42	36	30	149	33	21	35	8	168	66	38	13	14	149	109
ASV198	Bacteria	Bdellovibrionota	Bdellovibrionia	Bdellovibrionales	Bdellovibrionaceae	OM27_clade		16	23	85	39	22	4	28	17	4	11	126	11	11	28	70	39	121	97	71	42	68	86	142	49	21	60	46	22	17	40	48	27	15	95	27	57	86	45	45	41	151	68
ASV199	Bacteria	Bacteroidota	Bacteroidia	Bacteroidales	Bacteroidaceae	Bacteroides		0	0	0	0	0	71	0	0	0	0	0	0	0	0	0	55	0	0	0	69	0	0	0	0	0	0	0	0	15	551	0	0	5	12	34	29	0	7	102	0	6	0
ASV200	Bacteria	Proteobacteria	Alphaproteobacteria	Sphingomonadales	Sphingomonadaceae	Sphingomonas		136	64	60	197	224	78	104	272	80	91	81	196	239	84	87	98	53	83	124	117	70	169	237	123	56	108	66	78	67	53	181	142	87	0	78	38	163	33	131	40	61	143
ASV201	Bacteria	Proteobacteria	Alphaproteobacteria	Micropepsales	Micropepsaceae			82	62	72	180	117	68	96	153	115	60	66	134	134	107	47	66	52	86	77	58	55	74	38	86	42	70	45	88	88	36	155	73	137	65	59	73	98	44	62	48	37	74
ASV202	Bacteria	Proteobacteria	Alphaproteobacteria	Rhizobiales	Xanthobacteraceae	Pseudolabrys		94	0	0	85	79	66	46	113	0	0	116	104	144	0	129	0	65	69	0	72	0	88	0	52	51	88	98	94	0	0	108	69	123	0	47	61	92	75	59	0	0	78
ASV203	Bacteria	Firmicutes	Bacilli	Lactobacillales	Leuconostocaceae	Weissella		0	0	0	0	0	4	0	0	0	0	0	0	0	0	0	6	0	0	0	0	0	0	0	0	0	0	0	0	0	15	0	0	0	0	0	1	0	0	0	0	0	0
ASV204	Bacteria	Bacteroidota	Bacteroidia	Sphingobacteriales	Lentimicrobiaceae	Lentimicrobium	anaerobic_digester	0	0	0	0	0	0	0	0	0	0	0	0	0	0	0	0	0	0	0	0	0	0	0	0	0	0	0	0	0	0	0	0	0	0	0	0	0	0	0	0	0	0
ASV205	Bacteria	Proteobacteria	Gammaproteobacteria	Burkholderiales	Burkholderiaceae	Burkholderia-Caballeronia-Paraburkholderia		0	27	124	24	0	0	28	0	0	0	59	87	0	11	78	164	27	15	91	18	133	234	5	77	35	93	605	34	17	0	0	8	0	19	0	177	7	32	0	0	15	37
ASV206	Bacteria	Proteobacteria	Alphaproteobacteria	Rhodospirillales				213	1122	652	200	225	374	633	145	214	587	249	144	229	197	167	192	334	139	69	117	83	106	164	95	456	80	91	37	22	52	13	52	0	0	10	311	23	33	0	0	88	23
ASV207	Bacteria	Proteobacteria	Alphaproteobacteria	Sphingomonadales	Sphingomonadaceae	Sphingomonas		128	88	45	126	169	55	70	187	84	49	60	176	189	77	45	0	130	74	0	105	83	43	42	127	42	85	89	60	80	43	251	145	95	34	100	36	240	51	70	76	0	121
ASV208	Bacteria	Proteobacteria	Alphaproteobacteria	Rhizobiales	Rhizobiaceae	Mesorhizobium		45	33	57	37	38	25	32	54	75	0	39	43	72	32	57	90	59	68	166	43	77	42	85	46	38	37	71	70	46	96	40	65	45	44	54	91	110	53	67	59	63	45
ASV209	Bacteria	Actinobacteriota	Actinobacteria	Streptomycetales	Streptomycetaceae	Streptomyces		63	82	44	51	103	164	143	80	199	96	68	48	65	114	92	65	53	76	33	62	52	24	77	74	45	31	18	47	89	60	125	73	31	24	49	69	148	44	35	23	93	96
ASV210	Bacteria	Proteobacteria	Alphaproteobacteria	Sphingomonadales	Sphingomonadaceae	Sphingomonas		34	29	72	73	49	22	19	40	24	25	65	51	16	40	57	84	65	65	71	57	188	88	69	96	47	78	192	64	45	17	93	48	12	15	112	39	68	41	122	79	63	78
ASV211	Bacteria	Bacteroidota	Bacteroidia	Sphingobacteriales	NS11-12_marine_group	NS11-12_marine_group		27	49	43	28	30	16	33	7	13	20	46	10	36	19	32	39	94	63	38	47	53	47	206	55	43	90	12	19	24	82	77	47	40	126	86	158	50	20	53	60	116	56
ASV212	Bacteria	Firmicutes	Clostridia	Oscillospirales	Ruminococcaceae			0	0	0	25	0	0	0	0	0	0	0	0	0	0	0	0	7	0	0	4	0	0	0	0	0	0	0	0	0	0	11	3	0	0	280	0	2	0	539	362	0	2
ASV213	Bacteria	Bacteroidota	Bacteroidia	Chitinophagales	Chitinophagaceae			203	69	67	91	130	184	64	93	272	68	63	128	132	94	33	80	66	56	49	78	54	36	0	47	81	97	31	54	51	36	76	69	31	58	51	48	57	70	35	0	46	45
ASV214	Bacteria	Bacteroidota	Bacteroidia	Chitinophagales	Chitinophagaceae	Chitinophaga		535	86	56	275	183	114	66	290	82	56	44	288	253	77	20	61	66	30	110	22	59	137	26	92	29	107	79	128	30	26	47	47	94	43	32	39	64	36	22	39	38	126
ASV215	Bacteria	Gemmatimonadota	Gemmatimonadetes	Gemmatimonadales	Gemmatimonadaceae		Gemmatimonadetes_bacterium	100	25	0	64	105	19	58	57	54	20	42	55	42	31	52	66	52	83	0	75	70	73	88	99	47	66	24	117	125	45	220	108	95	75	28	40	137	39	29	0	50	74
ASV216	Bacteria	Proteobacteria	Alphaproteobacteria	Elsterales				96	57	52	87	67	51	63	84	49	66	84	124	82	60	99	56	67	66	56	78	45	93	11	47	52	70	67	109	37	71	20	87	46	138	36	125	53	32	81	47	96	58
ASV217	Bacteria	Proteobacteria	Alphaproteobacteria	Rhizobiales	Beijerinckiaceae	Bosea		45	20	93	35	20	27	33	25	51	48	101	35	22	51	110	99	55	62	94	90	66	167	170	63	126	76	70	263	67	53	89	186	48	49	44	62	84	125	37	23	23	100
ASV218	Bacteria	Bacteroidota	Bacteroidia	Bacteroidales	Muribaculaceae	Muribaculaceae		0	0	0	44	0	0	0	0	0	0	0	0	0	0	0	0	8	4	0	18	0	9	0	0	0	0	0	0	0	0	13	2	0	0	212	0	0	0	921	281	0	0
ASV219	Bacteria	Bacteroidota	Bacteroidia	Chitinophagales	Chitinophagaceae			212	52	43	125	97	53	49	197	66	53	50	158	174	57	65	49	38	56	116	80	65	50	21	60	46	115	39	79	53	53	57	99	54	41	45	78	106	40	50	20	23	99
ASV220	Bacteria	Proteobacteria	Gammaproteobacteria	EPR3968-O8a-Bc78	EPR3968-O8a-Bc78	EPR3968-O8a-Bc78		215	1090	622	237	253	363	479	122	244	495	238	184	163	226	157	204	345	148	57	109	96	158	115	104	441	67	43	26	36	82	28	77	0	10	2	296	27	20	3	8	86	55
ASV221	Bacteria	Acidobacteriota	Holophagae	Holophagales	Holophagaceae	Holophaga		54	36	59	65	44	28	36	38	43	66	68	53	70	44	44	48	49	45	71	80	44	94	84	76	24	51	46	71	56	33	51	41	74	69	75	80	38	32	53	40	93	83
ASV222	Bacteria	Firmicutes	Bacilli	Lactobacillales	Lactobacillaceae	Lactobacillus		0	0	5	0	0	0	0	0	0	0	0	0	0	0	0	0	0	0	0	0	43	0	0	0	0	0	0	0	0	0	0	0	0	0	0	0	0	0	10	2	0	0
ASV223	Bacteria	Proteobacteria	Alphaproteobacteria	Sphingomonadales	Sphingomonadaceae	Sphingomonas		215	85	45	168	193	77	105	269	77	92	55	242	223	99	34	0	28	46	0	65	44	152	67	112	66	85	89	45	92	44	149	108	76	0	43	38	147	42	44	0	29	133
ASV224	Bacteria	Firmicutes	Bacilli	Erysipelotrichales	Erysipelotrichaceae	Faecalibaculum		0	0	0	0	0	0	0	0	0	0	0	0	0	0	0	0	0	0	0	0	0	0	0	0	0	0	0	0	0	0	0	0	0	0	0	0	0	0	0	0	0	0
ASV225	Bacteria	Proteobacteria	Alphaproteobacteria	Sphingomonadales	Sphingomonadaceae	Sphingomonas		0	0	0	0	53	0	0	36	37	0	0	0	0	42	0	0	108	76	0	83	53	59	45	72	84	44	0	46	196	58	148	246	170	45	59	95	116	119	47	0	25	70
ASV226	Bacteria	Proteobacteria	Gammaproteobacteria	Salinisphaerales	Solimonadaceae	Nevskia		73	33	64	19	26	8	16	9	15	22	79	8	21	46	100	53	72	49	57	111	47	71	28	55	40	40	13	155	47	37	73	42	46	75	35	63	407	31	103	47	19	45
ASV227	Bacteria	Bacteroidota	Bacteroidia	Cytophagales	Microscillaceae	Chryseolinea		0	0	178	2	0	8	10	40	36	3	184	176	0	10	120	222	39	64	93	142	94	93	56	131	283	112	764	52	13	10	26	32	0	20	16	0	15	11	13	8	11	608
ASV228	Bacteria	Bacteroidota	Bacteroidia	Cytophagales	Cyclobacteriaceae	Marivirga		0	0	0	0	0	0	0	0	0	0	0	0	0	0	0	0	0	0	0	0	0	0	0	0	0	0	0	0	0	0	0	0	0	0	0	0	0	0	0	0	0	0
ASV229	Bacteria	Firmicutes	Bacilli	Lactobacillales	Lactobacillaceae	Lactobacillus		0	0	0	0	0	0	0	0	0	0	0	0	0	0	0	0	0	0	0	0	17	0	0	0	0	0	0	0	0	0	0	0	0	0	0	0	0	0	0	0	0	0
ASV230	Bacteria	Proteobacteria	Alphaproteobacteria					156	27	75	92	53	44	52	113	78	36	52	154	107	59	51	66	51	68	42	83	70	73	93	71	59	97	74	93	25	38	68	162	67	63	52	60	171	38	29	31	86	92
ASV231	Bacteria	Proteobacteria	Alphaproteobacteria	Acetobacterales	Acetobacteraceae			232	155	51	118	195	479	208	123	197	150	52	147	221	175	57	246	63	63	65	197	74	72	45	74	67	67	28	99	75	107	65	89	44	81	31	65	51	75	0	20	70	67
ASV232	Bacteria	Actinobacteriota	Thermoleophilia	Gaiellales				81	75	85	68	106	76	60	131	64	67	76	111	60	51	103	71	95	129	70	157	26	37	227	66	26	89	54	101	39	61	28	85	19	0	65	59	70	33	50	0	0	54
ASV233	Bacteria	Bacteroidota	Bacteroidia	Cytophagales	Cytophagaceae	Sporocytophaga		147	57	41	88	37	58	57	120	30	32	82	135	93	51	70	12	36	47	58	49	34	51	85	20	24	60	58	74	32	36	17	40	29	72	27	49	61	13	70	60	65	69
ASV234	Bacteria	Bacteroidota	Bacteroidia	Bacteroidales	Bacteroidaceae	Bacteroides		0	0	0	0	0	0	0	0	0	4	0	0	0	0	0	0	0	0	0	0	0	0	3	0	0	0	0	0	0	0	0	0	0	0	0	0	10	0	12	0	4	0
ASV235	Bacteria	Acidobacteriota	Acidobacteriae	Acidobacteriales	Acidobacteriaceae_(Subgroup_1)			128	97	76	146	91	71	73	108	60	94	60	165	161	79	36	52	52	90	64	73	23	131	96	111	73	74	54	68	42	0	46	108	24	51	54	75	53	40	41	58	75	83
ASV236	Bacteria	Firmicutes	Bacilli	Erysipelotrichales	Erysipelotrichaceae	Dubosiella		0	0	0	22	0	0	0	0	0	0	0	2	0	0	0	0	0	10	0	0	0	14	0	0	0	0	0	0	0	0	0	0	0	0	268	0	0	6	647	309	0	0
ASV237	Bacteria	Proteobacteria	Gammaproteobacteria	Burkholderiales	Comamonadaceae			70	29	82	129	38	60	45	66	37	49	68	86	79	79	60	133	40	56	113	71	92	86	92	83	70	87	228	43	47	57	23	22	60	88	26	54	18	43	26	35	71	98
ASV238	Bacteria	Proteobacteria	Alphaproteobacteria	Caulobacterales	Caulobacteraceae			93	50	71	81	70	0	65	90	0	0	81	96	110	44	90	82	40	54	0	0	78	53	0	83	0	101	78	171	60	57	54	39	0	45	57	76	143	68	50	0	165	95
ASV239	Bacteria	Bacteroidota	Bacteroidia	Sphingobacteriales	Sphingobacteriaceae	Mucilaginibacter		47	40	0	39	100	0	29	21	59	34	19	9	28	30	29	59	95	48	108	56	32	53	124	80	63	43	0	75	92	36	191	151	214	21	56	56	62	55	31	40	32	64
ASV240	Bacteria	Proteobacteria	Gammaproteobacteria	Burkholderiales	Burkholderiaceae	Ralstonia		0	0	0	0	0	0	7	0	9	27	15	0	14	4	18	39	10	45	0	31	12	0	52	20	7	0	0	0	18	57	5	0	53	12	49	24	46	0	43	46	90	14
ASV241	Bacteria	Firmicutes	Bacilli	Bacillales	Bacillaceae			47	135	132	21	173	51	122	118	51	79	131	33	36	30	77	0	113	116	34	66	28	9	49	164	9	85	14	13	0	0	115	12	0	0	0	79	13	9	0	0	64	96
ASV242	Bacteria	Proteobacteria	Alphaproteobacteria	Rhizobiales	Xanthobacteraceae	Pseudolabrys		130	58	60	248	84	64	56	155	46	64	36	225	131	68	56	59	44	28	87	0	0	155	142	48	20	70	23	48	24	68	44	37	50	52	62	23	58	34	102	78	38	97
ASV243	Bacteria							32	13	52	28	30	18	15	6	15	25	57	13	0	40	56	19	82	52	22	27	52	33	109	42	36	83	19	183	45	54	83	76	16	114	82	79	91	41	67	39	63	86
ASV244	Bacteria	Proteobacteria	Gammaproteobacteria	EPR3968-O8a-Bc78	EPR3968-O8a-Bc78	EPR3968-O8a-Bc78		201	1017	514	191	184	437	491	142	207	595	158	169	196	176	147	254	258	93	66	89	95	107	153	103	384	56	27	17	60	94	16	69	0	16	0	264	15	19	0	0	66	28
ASV245	Bacteria	Gemmatimonadota	Gemmatimonadetes	Gemmatimonadales	Gemmatimonadaceae	Gemmatimonas		7	9	80	13	23	13	22	0	39	13	73	22	0	21	64	64	35	38	46	58	52	49	53	46	49	49	65	40	121	37	50	119	85	41	17	109	116	111	29	32	85	40
ASV246	Bacteria	Proteobacteria	Gammaproteobacteria	Burkholderiales	Comamonadaceae	Verminephrobacter	Verminephrobacter_eiseniae	0	0	0	0	0	0	0	0	0	0	0	0	0	9	8	0	0	0	0	0	43	0	0	1	16	0	0	0	0	0	0	0	0	0	137	0	0	0	296	164	0	0
ASV247	Bacteria	Proteobacteria	Gammaproteobacteria	Burkholderiales	Comamonadaceae			33	0	29	11	113	11	0	0	57	0	27	0	23	11	53	52	78	57	97	93	22	19	70	157	49	55	11	31	186	94	356	154	48	51	44	67	157	69	14	38	24	65
ASV248	Bacteria	Myxococcota	Polyangia	Haliangiales	Haliangiaceae	Haliangium		108	34	41	87	116	36	55	93	54	34	17	76	40	43	29	28	62	48	68	48	32	21	42	76	27	59	25	60	101	37	148	66	34	63	34	92	317	43	22	26	40	89
ASV249	Bacteria	Bacteroidota	Bacteroidia	Chitinophagales	Chitinophagaceae	Flavisolibacter		46	22	36	53	36	0	25	32	28	54	43	0	65	65	53	70	44	80	63	92	108	78	79	37	34	80	14	24	71	41	39	73	48	64	50	60	70	104	29	77	38	62
ASV250	Bacteria	Proteobacteria	Alphaproteobacteria	Micropepsales	Micropepsaceae			52	15	55	34	45	11	15	29	16	18	79	37	27	13	144	55	87	79	42	60	69	49	35	82	23	72	29	153	55	12	141	90	77	37	59	35	108	36	42	76	27	60
ASV251	Bacteria	Proteobacteria	Gammaproteobacteria	Steroidobacterales	Steroidobacteraceae			231	1134	499	154	269	429	386	119	255	507	187	135	150	260	152	205	345	114	42	171	95	54	126	77	168	38	21	35	39	85	18	66	0	10	0	253	41	14	0	0	75	19
ASV252	Bacteria	Proteobacteria	Gammaproteobacteria	Burkholderiales	Oxalobacteraceae	Massilia		18	13	312	0	120	27	25	0	0	56	215	130	0	13	256	287	27	13	199	25	208	193	199	1371	181	144	897	78	17	20	122	35	0	0	0	35	33	6	0	0	0	23
ASV253	Bacteria	Actinobacteriota	Actinobacteria	Micrococcales	Intrasporangiaceae			29	0	0	64	109	136	108	104	65	100	29	50	79	41	96	81	143	84	71	98	68	93	144	87	69	81	24	0	75	51	149	216	27	18	23	0	61	54	0	44	54	100
ASV254	Bacteria	Proteobacteria	Gammaproteobacteria	Xanthomonadales	Rhodanobacteraceae	Rhodanobacter		52	55	46	78	62	128	89	79	223	105	67	53	73	117	123	103	68	65	44	80	77	71	87	53	107	69	88	60	67	53	22	58	104	51	71	74	36	140	29	62	102	92
ASV255	Bacteria	Bacteroidota	Bacteroidia	Chitinophagales	Chitinophagaceae		Chitinophagaceae_bacterium	54	51	0	67	57	82	58	65	151	28	60	73	102	174	0	0	0	43	0	70	112	0	23	53	66	0	46	0	84	0	67	68	103	57	52	0	47	49	46	0	0	62
ASV256	Bacteria	Actinobacteriota	Actinobacteria	Bifidobacteriales	Bifidobacteriaceae	Bifidobacterium	Bifidobacterium_commune	0	0	0	0	0	0	0	0	0	0	0	0	0	0	0	0	0	0	0	0	0	0	0	0	0	0	0	0	0	0	0	0	19	0	5	0	0	0	0	0	0	0
ASV257	Bacteria	Verrucomicrobiota	Verrucomicrobiae	Pedosphaerales	Pedosphaeraceae		bacterium_enrichment	149	55	46	101	79	72	66	200	81	91	14	121	168	70	81	50	20	32	87	44	95	46	30	42	0	55	61	96	26	14	34	22	34	198	69	61	46	33	59	23	21	58
ASV258	Bacteria	Proteobacteria	Alphaproteobacteria	Acetobacterales	Acetobacteraceae			80	59	0	135	124	92	123	139	112	112	100	151	146	56	57	44	50	86	113	34	35	38	36	57	59	63	72	55	45	44	66	77	60	54	82	51	94	26	77	33	77	96
ASV259	Bacteria	Proteobacteria	Gammaproteobacteria	Oceanospirillales	Halomonadaceae	Carnimonas		15	18	26	0	0	16	0	0	5	64	13	9	28	0	60	0	76	70	31	88	0	0	552	6	0	0	0	28	0	6	47	33	0	0	0	20	0	45	0	0	8	64
ASV260	Bacteria	Proteobacteria	Gammaproteobacteria	Orbales	Orbaceae	Gilliamella		0	0	0	0	0	0	0	0	0	4	0	0	0	0	0	0	0	0	0	0	0	0	0	0	0	0	0	0	0	0	0	0	0	0	6	0	0	0	0	0	0	6
ASV261	Bacteria	Proteobacteria	Alphaproteobacteria	Caulobacterales	Caulobacteraceae	Asticcacaulis		115	0	51	43	81	28	46	58	58	54	83	49	93	50	53	69	0	75	0	0	101	0	130	73	66	41	71	25	123	126	92	147	103	59	72	98	115	70	36	36	156	54
ASV262	Bacteria	Actinobacteriota	Thermoleophilia	Solirubrobacterales	67-14	67-14		89	53	57	38	99	64	51	63	46	30	27	134	130	51	18	50	46	64	17	59	45	33	22	73	17	36	38	75	36	26	86	59	20	61	53	53	56	23	18	45	39	33
ASV263	Bacteria	Gemmatimonadota	Gemmatimonadetes	Gemmatimonadales	Gemmatimonadaceae	Gemmatimonas	bacterium_enrichment	48	39	43	76	41	20	37	26	29	47	40	34	69	39	34	84	82	68	108	25	100	83	36	47	31	62	12	138	38	16	23	35	18	58	62	51	145	20	39	33	19	53
ASV264	Bacteria	Proteobacteria	Alphaproteobacteria	Rhizobiales	Rhizobiaceae			0	0	0	0	0	0	0	0	0	0	0	0	0	0	0	0	0	0	0	0	0	0	0	0	0	0	0	0	0	0	0	0	0	0	0	0	0	0	0	0	0	0
ASV265	Bacteria	Proteobacteria	Alphaproteobacteria	Rhizobiales	Xanthobacteraceae	Pseudolabrys		28	30	44	82	38	27	31	48	16	25	74	64	102	44	75	77	43	44	52	126	56	128	62	56	38	58	49	20	52	99	24	71	27	52	18	36	18	31	39	21	55	106
ASV266	Bacteria	Proteobacteria	Gammaproteobacteria	Burkholderiales	Alcaligenaceae			80	62	35	56	99	344	139	90	371	154	60	64	110	270	71	212	14	57	61	107	97	36	29	36	86	18	0	77	127	63	41	111	164	50	41	21	23	35	59	21	41	51
ASV267	Bacteria	Actinobacteriota	Actinobacteria	Bifidobacteriales	Bifidobacteriaceae	Bifidobacterium		0	0	0	0	0	0	0	0	0	0	0	0	0	0	10	0	0	0	0	0	0	0	0	0	0	0	0	0	0	0	0	0	0	0	0	0	0	0	0	0	0	0
ASV268	Bacteria	Proteobacteria	Gammaproteobacteria	Burkholderiales	SC-I-84	SC-I-84		50	29	84	58	52	40	32	75	27	38	92	57	66	42	78	70	76	74	73	64	83	122	22	77	105	85	167	113	58	44	46	61	70	47	20	56	92	85	46	53	94	64
ASV269	Bacteria	Proteobacteria	Gammaproteobacteria	Burkholderiales	SC-I-84	SC-I-84		48	38	32	54	51	46	51	56	35	27	54	41	89	29	58	43	46	60	77	62	80	59	21	56	52	63	26	76	42	82	44	79	55	61	56	51	74	44	19	42	101	54
ASV270	Bacteria	Gemmatimonadota	Gemmatimonadetes	Gemmatimonadales	Gemmatimonadaceae	Gemmatimonas		12	11	40	9	23	0	0	5	21	8	40	7	0	9	51	46	20	40	45	36	78	23	13	41	69	60	12	87	84	23	59	86	70	23	62	56	70	42	45	56	23	33
ASV271	Bacteria	Actinobacteriota	Actinobacteria	Micrococcales	Microbacteriaceae			85	92	33	64	109	388	153	61	170	156	49	82	100	148	61	176	27	44	21	163	33	76	71	37	26	50	21	38	39	70	26	18	35	44	36	24	44	13	45	25	75	56
ASV272	Bacteria	Bacteroidota	Bacteroidia	Sphingobacteriales				0	18	37	14	0	12	30	9	9	8	71	28	50	33	70	23	66	78	51	26	37	21	32	32	15	41	45	0	14	19	0	14	29	147	70	39	0	33	47	26	40	41
ASV273	Bacteria	Proteobacteria	Gammaproteobacteria	Vibrionales	Vibrionaceae	Vibrio		0	0	0	0	0	10	0	4	12	0	0	0	0	0	0	0	8	5	0	26	0	0	14	0	8	3	0	0	5	0	7	35	0	0	53	0	5	14	24	76	0	0
ASV274	Bacteria	Proteobacteria	Alphaproteobacteria	Caulobacterales	Caulobacteraceae			21	13	31	24	73	16	11	32	36	13	38	39	57	16	34	45	37	49	52	116	91	61	51	72	64	43	58	9	81	35	197	96	157	15	47	16	83	28	47	50	25	62
ASV275	Bacteria	Bacteroidota	Bacteroidia	Bacteroidales	Tannerellaceae	Parabacteroides	Parabacteroides_goldsteinii	0	2	0	18	0	0	0	0	0	0	0	0	0	0	0	0	2	0	0	5	0	5	0	0	0	0	0	0	0	0	0	1	14	0	102	0	5	0	309	140	0	3
ASV276	Bacteria	Verrucomicrobiota	Verrucomicrobiae	Pedosphaerales	Pedosphaeraceae			45	0	38	43	30	19	20	46	0	38	48	0	0	35	54	0	43	18	55	63	50	75	37	59	35	66	21	49	40	40	26	26	39	82	83	39	31	27	56	30	26	78
ASV277	Bacteria	Acidobacteriota	Acidobacteriae	Bryobacterales	Bryobacteraceae	Bryobacter	Acidobacteriaceae_bacterium	160	103	29	98	129	87	76	94	182	61	26	95	78	71	47	51	52	46	71	55	52	57	25	43	36	75	34	103	47	38	80	108	56	34	41	59	49	64	33	20	78	73
ASV278	Bacteria	Proteobacteria	Alphaproteobacteria	Micropepsales	Micropepsaceae			117	0	45	0	34	14	0	35	0	0	57	16	63	26	47	0	50	68	56	0	32	59	0	40	0	85	44	172	0	21	91	17	40	46	73	51	601	0	116	0	16	41
ASV279	Bacteria	Gemmatimonadota	Gemmatimonadetes	Gemmatimonadales	Gemmatimonadaceae			61	37	88	79	51	27	43	45	24	28	84	67	88	55	61	70	33	75	76	54	45	101	29	92	54	50	108	110	48	0	27	21	83	34	62	68	107	91	34	41	50	40
ASV280	Bacteria	Bacteroidota	Bacteroidia	Sphingobacteriales	KD3-93	KD3-93		164	127	18	230	101	63	101	300	53	64	52	189	233	76	26	8	20	138	57	19	17	93	0	38	12	70	66	15	12	6	52	18	29	33	40	11	61	0	42	25	11	116
ASV281	Bacteria							105	52	34	72	75	57	49	122	38	66	57	62	108	63	94	22	51	24	39	19	40	53	115	45	33	70	41	163	17	26	35	19	30	78	33	31	26	30	43	21	20	76
ASV282	Bacteria	Verrucomicrobiota	Verrucomicrobiae	Pedosphaerales	Pedosphaeraceae	Pedosphaeraceae		22	0	79	21	24	0	20	37	33	0	51	0	24	49	81	54	44	21	109	0	147	92	0	51	70	138	20	69	71	0	40	71	91	52	0	63	69	0	51	0	108	49
ASV283	Bacteria	Proteobacteria	Gammaproteobacteria	Xanthomonadales	Rhodanobacteraceae	Rhodanobacter		127	53	72	92	70	137	116	100	110	94	67	123	93	132	0	94	52	44	0	57	63	71	0	55	45	71	64	78	115	53	79	108	73	63	48	0	143	69	32	0	0	97
ASV284	Bacteria	Verrucomicrobiota	Verrucomicrobiae	Opitutales	Opitutaceae			25	30	46	0	13	22	24	0	18	25	77	29	11	45	128	77	67	35	74	70	45	60	11	99	37	68	60	90	61	69	90	39	27	79	41	94	63	25	54	26	109	50
ASV285	Bacteria	Proteobacteria	Alphaproteobacteria	Acetobacterales	Acetobacteraceae	Acetobacter		0	0	0	0	0	0	0	0	0	0	0	0	0	0	0	0	0	0	0	0	0	0	0	0	0	0	0	0	0	0	0	0	5	0	0	0	0	0	0	0	0	0
ASV286	Bacteria	Bacteroidota	Bacteroidia	Bacteroidales	Rikenellaceae	Alistipes		0	0	0	0	0	32	0	0	0	0	0	0	0	0	0	14	0	0	0	21	0	0	0	0	0	0	0	0	9	86	1	0	1	13	145	7	1	0	238	181	12	0
ASV287	Bacteria	Firmicutes	Clostridia	Lachnospirales	Lachnospiraceae	Blautia		2	0	0	0	0	0	4	0	0	15	4	0	0	0	10	0	11	8	0	0	0	0	11	6	2	0	16	0	0	10	0	0	3	0	11	0	4	0	0	13	6	5
ASV288	Bacteria	Firmicutes	Bacilli	Lactobacillales	Streptococcaceae	Streptococcus		0	4	0	0	0	0	0	0	0	20	0	0	0	0	11	0	11	9	0	21	0	0	145	0	0	0	0	0	0	0	0	7	0	0	46	0	6	9	189	53	0	3
ASV289	Bacteria	Chloroflexi	KD4-96	KD4-96	KD4-96	KD4-96		42	109	113	33	115	32	79	69	38	155	88	39	45	14	116	46	75	84	67	26	53	39	76	84	53	102	53	44	16	34	78	0	19	19	16	106	38	14	32	33	34	95
ASV290	Bacteria	Firmicutes	Clostridia	Clostridiales	Clostridiaceae	Clostridium_sensu_stricto_1		0	0	19	0	15	0	0	0	0	0	15	0	33	144	22	0	20	33	239	39	116	27	0	18	16	16	0	2	73	61	12	71	24	446	24	106	12	88	27	138	70	29
ASV291	Bacteria	Proteobacteria	Gammaproteobacteria	Steroidobacterales	Steroidobacteraceae	Steroidobacter		173	1047	458	140	180	220	415	149	158	378	189	166	165	186	99	141	275	122	57	64	63	58	38	48	203	46	22	0	15	28	23	32	9	5	0	339	11	19	0	0	48	20
ASV292	Bacteria	Proteobacteria	Gammaproteobacteria	Pseudomonadales	Pseudomonadaceae	Pseudomonas		0	0	83	0	0	0	10	0	35	17	60	0	16	0	75	77	24	30	61	0	54	40	41	65	394	57	37	18	25	0	0	33	16	0	28	0	0	0	17	0	32	0
ASV293	Bacteria	Proteobacteria	Gammaproteobacteria	Xanthomonadales	Xanthomonadaceae	Arenimonas		23	33	45	20	21	13	31	56	7	27	71	8	67	27	45	30	28	86	61	26	23	108	54	34	16	58	4	52	25	49	34	13	201	41	59	61	39	34	72	44	49	29
ASV294	Bacteria	Proteobacteria	Gammaproteobacteria	Burkholderiales	Burkholderiaceae	Cupriavidus		10	0	284	0	0	4	0	0	157	0	199	0	13	20	124	285	0	15	182	5	252	139	0	188	2134	122	62	79	141	7	0	126	0	11	104	11	7	0	24	9	4	15
ASV295	Bacteria	Proteobacteria	Alphaproteobacteria	Reyranellales	Reyranellaceae			32	22	45	8	24	18	19	23	21	19	58	13	32	20	64	54	43	56	23	81	49	27	36	52	50	50	32	118	32	40	38	115	130	63	56	94	90	58	58	47	69	51
ASV296	Bacteria	Proteobacteria	Gammaproteobacteria	Burkholderiales	Oxalobacteraceae			0	0	0	32	46	0	0	0	0	0	0	0	0	0	0	0	40	72	195	0	124	38	0	83	72	0	0	57	32	0	113	150	23	146	77	61	44	37	37	115	83	28
ASV297	Bacteria	Proteobacteria	Gammaproteobacteria	Burkholderiales	Gallionellaceae			74	57	0	47	82	38	43	126	42	32	37	96	62	40	0	0	60	47	0	77	23	61	29	58	24	58	43	41	28	0	121	75	42	51	77	42	86	31	52	37	36	87
ASV298	Bacteria	Proteobacteria	Alphaproteobacteria	Sphingomonadales	Sphingomonadaceae	Novosphingobium		0	38	41	0	0	0	0	0	0	10	0	0	0	11	0	0	148	12	0	0	0	0	71	0	0	0	0	0	0	0	14	0	0	0	53	0	0	38	19	74	0	10
ASV299	Bacteria	Bacteroidota	Bacteroidia	Chitinophagales	Chitinophagaceae	Flavisolibacter	Flavisolibacter_ginsengisoli	84	12	15	46	45	25	21	45	39	6	30	57	92	62	39	14	22	19	61	40	104	31	7	41	52	41	17	24	100	31	69	38	136	60	62	32	55	130	10	84	29	49
ASV300	Bacteria	Proteobacteria	Alphaproteobacteria	Dongiales	Dongiaceae	Dongia		75	42	78	87	53	53	52	77	33	28	73	86	134	76	59	142	75	65	131	119	37	136	38	47	59	68	269	71	19	19	33	43	93	62	63	53	29	45	57	42	51	49
ASV301	Bacteria	Proteobacteria	Gammaproteobacteria	Burkholderiales	Oxalobacteraceae	Massilia		0	0	0	18	0	0	0	19	0	0	0	0	0	66	14	0	0	19	0	7	122	26	0	50	0	98	0	0	35	54	41	0	142	417	102	44	57	48	0	51	61	17
ASV302	Bacteria	Acidobacteriota	Acidobacteriae	Acidobacteriales	Acidobacteriaceae_(Subgroup_1)	Granulicella	Edaphobacter_dinghuensis	122	88	0	191	85	140	75	104	58	70	35	146	117	78	0	0	66	23	0	0	0	152	34	71	0	81	73	37	0	0	59	0	29	94	32	0	67	68	0	0	0	53
ASV303	Bacteria	Proteobacteria	Gammaproteobacteria	Burkholderiales				9	19	82	4	0	16	11	0	0	0	42	27	23	18	39	67	70	77	37	132	61	66	19	49	67	42	112	29	31	28	30	29	23	59	14	65	18	54	47	19	44	36
ASV304	Bacteria	Proteobacteria	Alphaproteobacteria	Rhizobiales	Beijerinckiaceae			65	29	44	65	41	28	14	59	21	12	43	44	52	29	40	34	37	66	42	83	41	38	43	40	15	52	129	94	28	30	59	41	60	36	42	20	96	54	59	31	34	46
ASV305	Unassigned							0	0	5	0	0	0	0	0	0	0	0	1	0	0	0	0	0	1	50	7	0	0	0	0	0	0	16	0	0	0	0	34	0	14	15	0	0	0	0	0	0	0
ASV306	Bacteria	Bacteroidota	Bacteroidia	Sphingobacteriales	NS11-12_marine_group	NS11-12_marine_group		0	0	13	0	17	0	0	0	8	6	25	0	45	6	54	34	38	64	35	93	13	32	10	35	24	23	17	6	19	9	101	89	110	69	35	23	20	13	34	45	18	23
ASV307	Bacteria	Desulfobacterota	Desulfuromonadia	Geobacterales	Geobacteraceae	Citrifermentans		0	0	0	0	0	0	0	0	0	0	0	0	0	33	0	0	0	0	114	0	0	0	0	0	0	75	0	0	0	0	0	0	0	94	102	0	0	0	0	0	0	75
ASV308	Bacteria	Actinobacteriota	Actinobacteria	Propionibacteriales	Nocardioidaceae	Nocardioides		50	191	165	51	60	69	173	64	76	133	136	40	51	56	101	108	102	128	0	60	22	18	58	35	42	27	9	13	39	59	29	67	0	23	8	138	0	22	10	13	127	47
ASV309	Bacteria	Proteobacteria	Alphaproteobacteria	Micropepsales	Micropepsaceae	Micropepsis		113	16	41	53	110	15	21	63	18	20	29	70	78	29	25	0	46	47	36	77	69	30	34	87	20	27	26	80	42	16	226	45	58	59	41	56	165	52	18	0	44	68
ASV310	Bacteria	Proteobacteria	Alphaproteobacteria	Rhizobiales	Xanthobacteraceae	Afipia		55	29	49	50	51	64	61	65	115	60	45	102	96	70	40	93	72	53	51	42	88	77	50	52	99	62	170	41	48	32	31	69	47	42	47	19	58	38	55	42	39	66
ASV311	Bacteria	Proteobacteria	Gammaproteobacteria	Pasteurellales	Pasteurellaceae			0	0	0	0	1	2	0	0	11	3	7	3	18	3	11	0	0	7	0	8	5	4	7	0	0	0	0	0	8	9	0	0	6	13	13	8	7	3	21	30	8	8
ASV312	Bacteria	Proteobacteria	Alphaproteobacteria	Micropepsales	Micropepsaceae			77	24	38	96	103	19	34	57	0	46	23	90	70	35	94	0	70	20	131	53	0	32	0	58	17	36	33	45	46	51	64	39	120	43	60	40	43	31	51	33	70	75
ASV313	Bacteria	Proteobacteria	Alphaproteobacteria	Rhizobiales	Xanthobacteraceae	Bradyrhizobium		0	91	130	0	80	0	96	44	48	148	94	0	0	35	112	0	100	99	0	0	0	0	44	79	0	51	0	43	0	0	47	0	46	0	0	87	0	0	0	0	57	65
ASV314	Bacteria	Proteobacteria	Alphaproteobacteria	Caulobacterales	Hyphomonadaceae	SWB02		36	19	30	14	42	8	29	5	14	8	64	21	30	27	56	27	78	95	50	31	62	21	17	48	38	47	29	73	62	40	46	112	78	56	69	60	52	39	82	34	99	39
ASV315	Bacteria	Gemmatimonadota	Gemmatimonadetes	Gemmatimonadales	Gemmatimonadaceae	Gemmatimonas		42	34	67	21	38	9	21	32	27	19	41	75	27	20	49	87	50	24	76	55	58	26	11	65	33	38	213	42	98	31	76	39	31	61	31	57	121	33	27	18	18	24
ASV316	Bacteria	Proteobacteria	Gammaproteobacteria	Diplorickettsiales	Diplorickettsiaceae			33	33	43	42	41	24	16	58	11	31	51	48	46	24	51	59	41	33	56	23	43	22	65	62	51	42	99	16	7	5	55	48	10	12	85	13	47	31	108	67	0	48
ASV317	Bacteria	Spirochaetota	Spirochaetia	Spirochaetales	Spirochaetaceae	Spirochaeta_2	Spirochaeta_sp.	171	77	37	114	106	299	77	140	182	117	46	132	110	116	44	94	38	60	40	64	37	30	22	38	20	49	115	54	22	49	26	20	0	24	18	26	38	14	20	10	12	63
ASV318	Bacteria	Proteobacteria	Gammaproteobacteria					76	35	40	42	52	23	37	86	23	31	24	51	60	52	31	0	26	29	39	19	49	55	34	46	36	53	15	46	20	13	80	0	21	70	71	45	73	50	23	39	46	75
ASV319	Bacteria	Proteobacteria	Alphaproteobacteria	Thalassobaculales	Oceanibaculaceae	Oceanibaculum		0	0	0	0	0	0	0	0	0	0	0	0	0	0	0	0	0	0	0	0	0	0	0	0	0	0	0	0	0	0	0	0	0	0	0	0	0	0	0	0	0	0
ASV320	Bacteria	Proteobacteria	Alphaproteobacteria	Rhodospirillales	Magnetospirillaceae	Magnetospirillum		0	1	29	1	17	0	2	10	0	0	45	0	85	125	43	41	7	0	451	9	138	31	5	71	24	94	21	14	36	54	16	5	28	367	80	63	5	61	22	241	43	17
ASV321	Bacteria	Actinobacteriota	Actinobacteria	Micrococcales	Intrasporangiaceae	Terrabacter		41	46	66	36	50	95	43	38	93	81	46	25	48	64	85	59	38	55	52	61	67	73	84	60	109	55	24	36	54	50	61	123	8	21	70	65	53	52	19	18	44	49
ASV322	Bacteria	Proteobacteria	Alphaproteobacteria	Sphingomonadales	Sphingomonadaceae			12	16	47	0	18	11	23	0	19	0	36	16	0	14	41	76	70	53	27	125	148	33	20	62	111	47	66	40	44	45	89	48	45	29	16	49	18	54	45	31	101	37
ASV323	Bacteria	Proteobacteria	Gammaproteobacteria	Legionellales	Legionellaceae	Legionella		19	30	25	36	74	36	32	107	45	29	21	34	25	30	59	49	17	33	37	32	37	6	45	78	88	28	41	14	19	58	73	12	8	15	221	16	65	23	144	101	20	73
ASV326	Bacteria	Proteobacteria	Gammaproteobacteria	Diplorickettsiales	Diplorickettsiaceae			23	13	0	10	49	14	0	0	35	33	0	0	47	16	80	72	45	21	98	39	63	56	89	29	21	37	0	69	45	31	64	85	4	22	89	22	24	60	64	50	5	26
ASV327	Bacteria	Proteobacteria	Gammaproteobacteria	Burkholderiales	Rhodocyclaceae	Candidatus_Accumulibacter		0	0	0	0	0	0	0	0	0	0	0	0	0	0	0	0	0	0	0	0	0	0	0	0	0	0	0	0	0	0	0	0	0	0	0	0	0	0	0	0	0	0
ASV328	Bacteria	Bacteroidota	Bacteroidia	Chitinophagales	Chitinophagaceae	Edaphobaculum		31	29	18	13	23	0	19	12	16	21	34	30	58	31	61	16	51	50	65	34	49	22	13	32	24	24	29	4	37	30	27	22	73	54	83	67	8	45	17	34	73	17
ASV329	Bacteria	Proteobacteria	Alphaproteobacteria	Sphingomonadales	Sphingomonadaceae	Sphingomonas		29	16	37	40	24	6	16	28	5	16	44	34	37	19	41	50	73	37	38	17	53	94	32	53	20	46	17	30	20	45	36	41	0	20	55	32	36	56	41	38	0	28
ASV330	Bacteria	Firmicutes	Clostridia	Lachnospirales	Lachnospiraceae			0	0	0	0	0	0	0	0	0	5	0	0	0	0	0	0	0	0	0	0	0	0	27	0	0	0	0	0	0	0	6	0	0	0	0	0	0	4	9	0	0	0
ASV331	Bacteria	Dependentiae	Babeliae	Babeliales				27	0	40	0	0	0	0	0	0	14	22	0	0	27	37	47	13	21	0	29	43	20	43	34	27	29	15	266	5	22	11	17	0	46	42	0	25	7	65	22	0	0
ASV332	Bacteria	Acidobacteriota	Acidobacteriae	Acidobacteriales				61	65	69	119	37	34	42	108	28	45	43	36	52	45	42	71	72	66	35	45	38	85	65	36	33	71	32	61	22	22	30	86	20	64	29	63	66	26	18	27	39	43
ASV333	Bacteria	Proteobacteria	Alphaproteobacteria	Rhizobiales	Rhizobiaceae	Allorhizobium-Neorhizobium-Pararhizobium-Rhizobium		0	0	92	0	89	0	52	0	24	0	75	42	0	0	36	0	32	69	0	67	0	48	41	232	65	38	161	0	59	79	183	139	26	0	0	0	34	42	0	0	172	70
ASV334	Bacteria	Cyanobacteria	Cyanobacteriia	Chloroplast	Chloroplast	Chloroplast		20	13	14	34	13	0	0	0	0	0	0	1	0	0	1	0	35	19	0	14	2	22	19	16	0	24	1	45	4	0	91	7	12	6	6	64	157	5	3	140	6	17
ASV335	Bacteria	Bacteroidota	Bacteroidia	Bacteroidales	Rikenellaceae	Alistipes		0	0	0	0	0	0	0	0	0	0	0	0	0	0	0	0	6	0	0	0	0	0	0	0	0	0	0	0	0	0	0	0	0	0	120	0	0	0	341	192	0	0
ASV336	Bacteria	Bacteroidota	Bacteroidia	Chitinophagales	Chitinophagaceae			119	960	334	121	126	201	461	83	152	291	127	75	89	82	107	84	219	78	0	60	38	29	66	62	295	22	10	11	17	28	73	30	0	6	0	164	13	10	0	9	64	21
ASV337	Bacteria	Proteobacteria	Gammaproteobacteria	Xanthomonadales	Xanthomonadaceae	Luteimonas		30	0	50	57	55	25	24	27	64	28	45	36	41	23	32	37	50	60	52	41	83	52	50	66	95	57	23	54	154	35	116	98	169	47	42	76	75	138	23	23	43	69
ASV338	Bacteria	Proteobacteria	Alphaproteobacteria	Rhizobiales	Xanthobacteraceae	Pseudolabrys		52	0	0	85	57	0	0	58	0	0	0	88	0	47	86	0	104	49	0	71	44	104	0	62	54	48	0	38	28	0	83	107	27	0	59	47	66	40	41	0	0	64
ASV339	Bacteria	Firmicutes	Bacilli	Bacillales	Bacillaceae	Bacillus		0	0	0	0	41	0	0	0	36	0	0	0	0	0	33	0	37	9	0	19	30	0	0	26	17	7	0	0	108	22	71	81	29	21	15	31	25	11	34	57	21	19
ASV340	Bacteria	Firmicutes	Bacilli	Thermicanales	Thermicanaceae	Thermicanus	Thermicanus_aegyptius	0	6	16	3	12	0	3	2	8	5	0	3	0	194	5	17	8	13	0	4	164	0	10	12	0	2	3	0	87	147	37	5	45	1279	0	217	4	115	0	0	147	5
ASV341	Bacteria	Proteobacteria	Alphaproteobacteria	Rhodospirillales	Rhodospirillaceae			0	0	35	22	35	15	0	28	31	19	49	36	31	0	58	55	0	32	26	32	26	26	0	31	21	38	35	0	50	30	32	27	85	23	45	38	0	29	34	37	25	38
ASV342	Bacteria	Proteobacteria	Gammaproteobacteria	Xanthomonadales	Rhodanobacteraceae	Rhodanobacter		40	0	0	58	59	0	0	50	74	47	0	56	0	56	48	0	36	56	0	52	51	48	0	0	83	56	0	86	114	41	0	65	109	60	69	39	0	113	33	0	67	66
ASV343	Bacteria							0	2	21	0	5	0	0	0	9	12	0	3	0	7	41	0	113	4	26	9	37	18	213	44	17	19	31	40	33	0	45	83	53	83	18	138	20	8	28	6	2	10
ASV344	Bacteria	Proteobacteria	Alphaproteobacteria	Rhizobiales	Xanthobacteraceae			5	133	112	0	133	0	142	77	0	155	106	0	0	0	92	0	108	121	0	11	7	0	86	145	0	61	0	0	0	0	69	0	0	0	0	95	0	3	0	0	53	101
ASV345	Bacteria	Proteobacteria	Alphaproteobacteria	Rhizobiales	Xanthobacteraceae			121	88	0	138	129	105	108	149	182	91	67	138	138	143	49	76	0	34	0	47	48	0	29	30	45	55	114	35	42	36	37	63	13	56	17	59	55	38	29	0	49	50
ASV346	Bacteria	Bacteroidota	Bacteroidia	Sphingobacteriales	KD3-93	KD3-93		7	25	21	17	38	2	8	7	37	5	6	9	39	13	7	0	44	16	42	14	9	13	16	37	22	12	2	0	165	32	65	99	77	39	32	55	25	7	52	37	21	9
ASV347	Bacteria	Proteobacteria	Gammaproteobacteria	Vibrionales	Vibrionaceae	Photobacterium	Photobacterium_damselae	0	0	0	0	0	0	0	0	0	0	0	0	0	3	0	0	0	0	0	0	0	0	0	0	0	0	0	0	0	0	0	0	0	0	0	0	0	0	0	0	0	0
ASV348	Bacteria	Proteobacteria	Gammaproteobacteria	Xanthomonadales	Rhodanobacteraceae	Rhodanobacter		68	41	23	93	50	140	57	65	62	56	33	114	52	96	38	118	29	39	0	94	43	41	35	41	44	35	36	32	80	52	45	66	84	27	35	28	42	46	10	30	31	59
ASV349	Bacteria	Firmicutes	Clostridia	Oscillospirales	Oscillospiraceae			0	0	0	2	0	0	0	0	0	0	0	0	0	0	0	0	0	9	0	9	0	13	0	0	0	0	0	0	0	0	0	0	0	0	142	0	0	4	260	172	0	4
ASV350	Bacteria	Actinobacteriota	Thermoleophilia	Solirubrobacterales	Solirubrobacteraceae	Conexibacter		150	105	19	131	100	126	101	113	103	86	37	149	108	75	33	67	27	19	41	43	32	56	86	38	14	56	65	57	10	23	19	12	7	89	33	26	112	28	35	17	39	62
ASV351	Bacteria	Myxococcota	Polyangia	Polyangiales	Polyangiaceae			35	0	23	17	19	0	6	34	37	0	39	4	35	28	14	39	37	43	115	18	33	9	16	27	26	18	0	39	65	30	54	42	18	118	58	70	55	28	46	52	22	49
ASV352	Bacteria	Planctomycetota	Planctomycetes	Planctomycetales	Schlesneriaceae	Planctopirus		0	23	0	0	0	0	0	0	0	52	0	0	0	0	121	0	45	0	0	0	26	103	231	35	53	53	41	90	0	80	0	95	29	63	46	90	28	68	53	0	63	21
ASV353	Bacteria	Bacteroidota	Bacteroidia	Sphingobacteriales	env.OPS_17	env.OPS_17	Tuber_borchii	3	14	37	4	24	0	3	3	5	8	45	9	0	21	57	30	28	28	21	35	131	57	17	58	75	47	65	39	4	14	205	71	4	10	9	22	12	41	44	7	99	38
ASV354	Bacteria	Firmicutes	Clostridia	Lachnospirales	Lachnospiraceae	Anaerostipes		0	3	4	0	0	3	10	0	0	0	0	0	0	0	8	0	0	0	0	0	0	0	0	0	0	0	0	0	4	0	0	0	0	0	96	6	0	0	0	50	18	0
ASV355	Bacteria	Actinobacteriota	Actinobacteria	Micrococcales	Dermacoccaceae	Flexivirga		132	187	34	150	147	607	261	84	795	491	30	101	140	493	60	180	18	14	0	102	54	13	31	9	80	15	0	0	56	74	3	62	0	26	0	12	9	31	0	0	14	10
ASV356	Bacteria	Bacteroidota	Bacteroidia	Chitinophagales	Chitinophagaceae	Puia		113	15	34	46	18	6	25	31	17	9	56	65	60	18	23	39	24	33	57	35	28	82	11	48	26	28	120	75	15	18	22	32	108	37	11	23	55	43	25	14	39	29
ASV357	Bacteria	Firmicutes	Bacilli	Lactobacillales	Streptococcaceae	Floricoccus		0	0	0	0	0	0	0	0	0	0	0	0	0	0	0	0	0	0	0	0	0	0	0	0	0	0	0	0	0	0	0	0	0	0	0	0	0	0	0	0	0	0
ASV358	Bacteria	Bacteroidota	Bacteroidia	Bacteroidales	Muribaculaceae	Muribaculaceae		0	0	0	11	0	0	0	0	0	0	0	0	3	0	0	0	0	5	0	5	0	5	0	0	0	0	0	0	0	14	0	0	0	0	210	0	0	1	519	144	0	0
ASV359	Bacteria	Bacteroidota	Bacteroidia	Sphingobacteriales	KD3-93	KD3-93		27	22	34	28	46	28	21	22	3	41	9	77	181	24	7	14	44	21	98	71	61	18	228	21	11	28	34	45	11	17	53	16	16	61	63	36	114	24	42	8	26	22
ASV360	Bacteria	Acidobacteriota	Vicinamibacteria	Vicinamibacterales				39	20	108	38	19	36	0	24	20	42	39	27	0	45	81	77	40	54	41	95	75	58	43	47	83	71	71	35	20	33	60	44	19	27	38	22	69	78	29	0	40	58
ASV361	Bacteria	Firmicutes	Bacilli	Lactobacillales	Lactobacillaceae	Lactobacillus		0	0	0	0	0	0	0	0	0	0	0	0	0	0	0	0	0	0	0	0	0	0	0	0	0	0	0	0	0	0	0	0	17	0	0	0	0	0	0	0	0	0
ASV362	Bacteria	Verrucomicrobiota	Verrucomicrobiae	Pedosphaerales	Pedosphaeraceae			2	0	54	9	0	3	5	0	4	0	34	17	9	0	33	49	13	9	46	11	19	36	47	29	60	31	130	31	7	41	8	24	10	0	13	5	12	2	13	9	4	55
ASV363	Bacteria	Chloroflexi	KD4-96	KD4-96	KD4-96	KD4-96		0	49	52	16	117	14	63	67	17	73	25	14	0	22	65	0	68	56	0	31	20	0	100	91	0	107	0	10	23	0	100	0	0	0	19	43	29	17	0	17	41	85
ASV364	Bacteria	Proteobacteria	Alphaproteobacteria	Elsterales				20	22	51	10	32	10	10	12	0	18	34	29	12	14	26	36	95	34	0	19	24	70	15	46	20	34	63	56	23	40	48	54	31	31	15	51	89	23	33	40	35	29
ASV365	Bacteria	Proteobacteria	Alphaproteobacteria	Rhizobiales	Xanthobacteraceae			47	23	42	44	28	26	29	51	13	29	35	30	69	32	44	39	36	45	41	26	22	44	37	27	9	18	24	64	27	35	21	36	35	22	28	26	48	42	15	19	61	32
ASV366	Bacteria	Gemmatimonadota	Gemmatimonadetes	Gemmatimonadales	Gemmatimonadaceae			14	18	49	16	5	9	9	15	23	21	33	29	18	12	129	47	41	38	45	71	59	63	34	35	82	76	15	38	87	19	32	61	54	36	13	65	9	11	24	50	28	26
ASV367	Bacteria	Planctomycetota	Phycisphaerae	Phycisphaerales	Phycisphaeraceae	SM1A02		0	0	0	0	0	0	0	0	0	0	0	0	0	0	0	0	0	0	0	0	0	0	0	0	0	0	0	0	0	0	0	0	0	0	0	0	0	0	0	0	0	0
ASV368	Bacteria	Actinobacteriota	Thermoleophilia	Gaiellales				28	39	78	29	52	27	33	43	44	59	65	38	21	28	47	52	55	62	50	57	53	27	95	56	33	61	19	115	18	0	24	97	7	16	44	27	68	10	22	20	25	36
ASV369	Bacteria	Proteobacteria	Alphaproteobacteria	Rhizobiales	Xanthobacteraceae			37	14	40	14	26	0	12	21	14	0	52	52	40	17	59	37	52	35	0	29	58	23	15	42	51	44	71	54	13	5	55	41	24	17	31	27	82	18	37	17	30	43
ASV370	Bacteria	Bacteroidota	Bacteroidia	Bacteroidales	Bacteroidetes_vadinHA17	Bacteroidetes_vadinHA17		0	82	19	0	12	10	34	0	24	0	0	9	6	10	0	0	45	25	7	18	0	0	0	5	17	0	0	0	4	0	4	7	2	0	47	23	0	11	14	116	6	2
ASV371	Bacteria	Proteobacteria	Alphaproteobacteria	Acetobacterales	Acetobacteraceae			55	11	21	35	37	26	19	17	10	31	39	36	63	29	71	32	33	39	28	35	63	42	0	27	12	51	21	84	28	19	30	81	18	107	37	23	85	29	22	22	31	31
ASV372	Bacteria	Desulfobacterota	Desulfovibrionia	Desulfovibrionales	Desulfovibrionaceae	Bilophila		0	0	0	24	0	0	0	0	0	0	0	0	0	0	0	0	11	3	0	8	0	5	2	0	0	0	0	0	0	0	10	8	0	0	134	0	0	3	190	195	0	5
ASV373	Bacteria	Bacteroidota	Bacteroidia	Cytophagales	Microscillaceae	Chryseolinea		109	916	270	91	120	137	352	116	186	441	96	82	88	110	67	66	119	48	0	67	36	34	51	37	249	35	11	19	25	24	0	21	0	0	1	138	0	5	0	0	34	8
ASV374	Bacteria	Firmicutes	Bacilli	Lactobacillales	Lactobacillaceae	Lactobacillus		1	0	0	0	0	8	0	4	0	2	3	0	0	0	31	8	0	3	0	55	0	1	0	9	0	2	0	17	0	0	0	0	7	0	24	0	0	0	46	15	0	4
ASV375	Bacteria	Proteobacteria	Gammaproteobacteria	Oceanospirillales	Halomonadaceae	Carnimonas		0	0	0	0	0	0	10	0	0	34	0	0	0	9	0	21	67	60	0	54	0	5	305	0	5	5	8	0	8	0	26	51	10	9	0	0	72	97	0	0	0	28
ASV376	Bacteria	Dependentiae	Babeliae	Babeliales				15	12	47	11	25	0	0	0	8	26	45	16	0	7	109	33	46	37	29	25	16	39	168	40	83	44	68	40	10	4	134	41	2	25	150	32	37	32	69	43	21	38
ASV377	Bacteria	Proteobacteria	Gammaproteobacteria	Burkholderiales	Neisseriaceae	Neisseria		0	0	0	0	0	0	0	0	0	0	0	0	0	0	0	0	0	0	0	0	0	0	0	0	0	0	0	0	0	0	0	0	6	0	9	0	0	0	15	0	0	0
ASV378	Bacteria	Bacteroidota	Bacteroidia	Sphingobacteriales	Lentimicrobiaceae	Lentimicrobium	Bacteroidales_genomosp.	0	0	0	0	0	0	0	0	0	0	0	0	0	0	0	0	0	0	0	0	0	0	0	0	0	0	0	0	0	0	0	0	0	0	0	0	0	0	0	0	0	0
ASV379	Bacteria	Proteobacteria	Gammaproteobacteria	Burkholderiales	Sutterellaceae	Parasutterella		0	0	2	0	0	0	0	0	5	0	0	0	0	0	0	0	0	0	0	0	0	0	0	0	13	0	0	4	2	0	4	0	0	0	113	0	0	11	293	214	0	4
ASV380	Bacteria	Bacteroidota	Bacteroidia	Chitinophagales	37-13	37-13		0	9	0	8	50	3	19	0	15	0	28	0	0	2	2	13	10	30	29	26	15	22	8	34	13	0	7	1	87	45	121	22	169	16	78	45	6	33	18	43	115	24
ASV381	Bacteria	Actinobacteriota	Coriobacteriia	Coriobacteriales	Coriobacteriaceae	Collinsella		0	0	0	0	0	2	3	9	0	0	0	0	0	0	0	0	0	0	0	4	0	0	0	0	0	0	0	0	0	38	0	0	0	3	38	0	0	0	13	30	0	0
ASV382	Bacteria	Acidobacteriota	Acidobacteriae	Acidobacteriales	Acidobacteriaceae_(Subgroup_1)			119	73	59	190	89	82	65	84	64	70	77	131	107	92	31	42	21	12	42	16	63	71	32	34	21	43	37	38	21	21	14	14	22	44	24	30	37	27	17	0	33	50
ASV383	Bacteria	Proteobacteria	Alphaproteobacteria					49	51	16	35	63	18	32	67	26	22	26	33	56	17	74	21	27	28	63	40	20	25	15	28	42	36	7	41	28	16	50	46	41	19	26	35	136	21	20	18	29	46
ASV384	Bacteria	Gemmatimonadota	Gemmatimonadetes	Gemmatimonadales	Gemmatimonadaceae			21	33	47	13	17	21	20	30	5	0	20	27	34	14	45	31	34	49	31	33	21	23	9	25	24	40	13	125	16	8	69	27	16	32	35	79	39	21	53	30	32	24
ASV385	Bacteria	Proteobacteria	Gammaproteobacteria					0	17	10	0	0	17	0	0	4	0	8	0	0	12	9	30	37	27	0	72	30	4	25	10	6	7	3	29	16	40	19	26	0	9	193	35	36	33	53	43	0	16
ASV386	Bacteria	Cyanobacteria	Cyanobacteriia	Chloroplast	Chloroplast	Chloroplast		0	0	0	0	0	0	0	0	0	0	0	0	0	0	0	0	0	0	0	0	0	0	0	0	0	0	0	0	0	0	0	0	0	0	0	0	0	0	0	0	0	0
ASV387	Bacteria	Proteobacteria	Gammaproteobacteria	JG36-TzT-191	JG36-TzT-191	JG36-TzT-191		102	59	34	53	62	79	75	89	42	54	44	85	45	61	38	31	73	27	23	26	34	33	15	48	73	44	30	42	30	14	25	13	19	43	20	39	51	37	32	24	22	40
ASV388	Bacteria	Acidobacteriota	Acidobacteriae	Acidobacteriales	Acidobacteriaceae_(Subgroup_1)	Acidipila		27	20	0	60	16	51	15	36	7	18	0	25	21	17	0	0	0	0	0	8	7	16	0	0	0	14	0	0	0	0	0	0	5	0	0	0	0	0	6	0	0	23
ASV389	Bacteria	Proteobacteria	Alphaproteobacteria	Micropepsales	Micropepsaceae			32	0	23	22	25	0	0	0	28	16	9	0	21	25	77	35	32	25	43	53	35	76	28	38	31	39	0	62	90	23	87	142	76	40	47	28	46	30	25	35	13	38
ASV390	Bacteria	Firmicutes	Bacilli	Bacillales				0	113	138	0	92	0	68	54	75	50	85	0	0	29	71	0	102	69	0	0	0	0	0	86	57	0	0	0	0	0	0	0	0	0	0	105	0	0	0	0	60	65
ASV391	Bacteria	Gemmatimonadota	Gemmatimonadetes	Gemmatimonadales	Gemmatimonadaceae			23	12	14	13	18	15	7	12	16	9	14	13	6	9	41	30	30	57	40	23	30	23	14	36	28	54	32	42	14	48	16	59	42	24	34	29	2	33	20	40	21	26
ASV392	Bacteria	Firmicutes	Bacilli	Lactobacillales	Streptococcaceae	Floricoccus	Floricoccus_penangensis	0	0	0	0	0	0	0	0	0	0	0	0	0	0	0	0	0	0	0	0	15	0	0	0	0	0	0	0	0	0	0	0	0	0	0	0	0	0	0	0	0	0
ASV393	Bacteria	Gemmatimonadota	Gemmatimonadetes	Gemmatimonadales	Gemmatimonadaceae		Gemmatimonadetes_bacterium	5	19	43	19	9	3	13	0	19	0	48	14	0	33	39	38	39	30	40	24	44	47	14	30	220	73	45	7	24	29	10	15	18	86	29	49	14	29	19	33	93	49
ASV394	Bacteria	Bacteroidota	Bacteroidia	Flavobacteriales	NS9_marine_group	NS9_marine_group		94	30	19	92	84	23	38	98	38	29	12	62	83	32	21	12	24	28	54	12	39	37	17	42	18	34	34	63	9	17	20	22	77	49	46	23	36	15	26	27	60	42
ASV395	Bacteria	Actinobacteriota	MB-A2-108	MB-A2-108	MB-A2-108	MB-A2-108		20	93	84	0	136	0	52	72	18	122	65	20	17	24	85	14	78	45	0	7	11	15	52	87	0	78	3	6	7	0	72	4	0	11	0	78	0	8	0	0	44	95
ASV396	Bacteria	Proteobacteria	Alphaproteobacteria	Rhizobiales	Rhizobiaceae	Mesorhizobium		17	0	0	28	14	13	8	33	0	43	29	26	50	26	45	0	0	36	0	33	0	39	52	61	0	39	31	44	0	0	32	28	25	29	0	0	0	68	0	0	65	22
ASV397	Bacteria	Proteobacteria	Gammaproteobacteria	Xanthomonadales	Xanthomonadaceae	Pseudoxanthomonas		0	0	102	39	0	84	9	14	24	0	80	0	4	0	76	231	17	32	118	103	71	94	15	92	249	251	100	30	36	337	24	39	17	61	0	79	26	0	0	17	47	58
ASV398	Bacteria	Acidobacteriota	Vicinamibacteria	Vicinamibacterales				78	428	216	139	200	191	302	119	153	295	156	90	112	125	102	142	81	91	44	70	39	47	77	86	285	41	62	30	18	28	0	25	0	0	4	102	22	10	0	0	24	28
ASV399	Bacteria	Actinobacteriota	Actinobacteria	Streptomycetales	Streptomycetaceae	Streptomyces		0	36	64	42	0	81	59	0	55	63	54	25	0	47	68	0	60	34	33	40	21	19	63	50	40	12	8	9	0	101	30	0	9	22	10	63	18	16	11	16	0	23
ASV400	Bacteria	Proteobacteria	Alphaproteobacteria	Caulobacterales	Caulobacteraceae	Caulobacter		0	9	10	10	0	0	18	0	8	25	13	4	7	2	13	16	10	19	18	14	27	5	65	0	6	0	0	0	18	74	12	20	106	9	52	7	0	22	16	46	82	21
ASV401	Bacteria	Actinobacteriota	Thermoleophilia	Solirubrobacterales	67-14	67-14		40	138	128	58	101	35	137	98	29	117	106	60	54	40	87	42	90	100	40	20	44	25	42	88	0	47	17	12	13	25	42	11	0	0	0	136	29	15	0	0	57	51
ASV402	Bacteria	Actinobacteriota	Actinobacteria	Frankiales	Frankiaceae	Jatrophihabitans		141	129	53	130	168	270	394	189	188	186	99	154	154	193	0	0	26	55	36	51	48	36	44	38	0	27	31	13	0	0	15	0	16	34	11	23	41	34	4	0	85	56
ASV403	Bacteria	Bacteroidota	Bacteroidia	Chitinophagales	Chitinophagaceae	Sediminibacterium		24	0	16	0	23	0	13	0	44	0	24	0	0	0	66	40	38	34	25	18	13	14	32	33	23	11	13	33	104	15	68	69	129	35	81	22	72	17	54	103	15	17
ASV404	Bacteria	Myxococcota	Myxococcia	Myxococcales	Myxococcaceae			27	34	65	39	39	29	65	33	0	43	54	28	38	23	0	30	87	46	42	34	68	36	31	24	24	42	21	20	13	10	20	33	12	48	13	53	37	16	14	0	37	58
ASV405	Bacteria	Proteobacteria	Alphaproteobacteria	Micropepsales	Micropepsaceae			53	12	29	36	41	13	21	40	58	11	19	23	49	22	57	0	23	38	49	17	53	41	24	46	23	23	13	41	80	29	87	88	93	13	42	19	24	12	24	14	44	34
ASV406	Bacteria	Proteobacteria	Gammaproteobacteria	Burkholderiales	Comamonadaceae			36	0	26	45	55	42	50	42	0	0	53	0	65	45	44	0	36	77	44	122	0	64	0	92	52	52	33	66	56	0	159	71	57	59	46	58	106	34	40	43	42	45
ASV407	Bacteria	Bacteroidota	Bacteroidia	Chitinophagales	Chitinophagaceae			86	27	0	78	22	24	21	41	40	16	34	70	86	48	0	0	20	19	0	21	47	16	12	0	17	18	10	37	44	10	44	96	55	22	10	30	52	73	11	21	0	16
ASV408	Bacteria	Proteobacteria	Alphaproteobacteria	Micropepsales	Micropepsaceae			46	0	0	45	67	0	0	22	0	0	0	11	0	0	0	30	49	44	0	61	0	0	77	43	29	0	0	83	16	22	173	26	0	0	0	0	286	36	26	44	0	38
ASV409	Bacteria	Proteobacteria	Alphaproteobacteria	Sphingomonadales	Sphingomonadaceae	Sphingobium		32	21	0	37	40	15	30	36	33	46	22	28	15	25	33	0	30	40	36	28	11	52	168	25	16	25	37	33	8	0	42	68	27	0	56	0	100	54	59	37	0	63
ASV410	Bacteria	Proteobacteria	Gammaproteobacteria	Diplorickettsiales	Diplorickettsiaceae			0	23	35	37	18	0	23	19	26	33	41	36	79	0	57	27	17	35	0	12	32	43	50	38	66	21	52	18	0	0	23	17	9	0	75	11	22	12	53	55	12	24
ASV411	Bacteria	Actinobacteriota	Actinobacteria	Micrococcales	Microbacteriaceae			113	221	33	94	101	630	203	66	463	363	36	98	93	465	54	208	20	33	0	95	74	0	29	24	52	18	0	0	40	76	0	36	0	32	0	0	0	39	0	0	21	0
ASV412	Bacteria	Gemmatimonadota	Gemmatimonadetes	Gemmatimonadales	Gemmatimonadaceae			9	7	21	18	28	4	13	10	26	0	28	0	0	12	15	29	45	39	0	34	14	57	14	32	25	51	12	6	44	36	63	49	19	16	48	26	99	52	39	23	32	22
ASV413	Bacteria	Verrucomicrobiota	Verrucomicrobiae	Pedosphaerales	Pedosphaeraceae	Pedosphaeraceae		32	43	0	0	0	12	0	0	0	17	0	34	0	0	52	0	77	20	0	35	77	0	34	0	0	0	0	0	31	60	30	0	24	61	66	54	202	66	0	27	0	24
ASV414	Bacteria	Firmicutes	Clostridia	Clostridiales	Clostridiaceae	Clostridium_sensu_stricto_1	Clostridium_butyricum	0	0	0	0	0	0	0	0	0	19	0	0	0	0	0	0	0	0	0	0	0	0	0	0	0	0	0	0	0	0	0	0	15	0	45	0	0	0	21	27	0	0
ASV415	Bacteria	Gemmatimonadota	Gemmatimonadetes	Gemmatimonadales	Gemmatimonadaceae	Gemmatimonas		30	12	43	33	68	22	20	42	27	15	28	33	46	41	21	17	39	47	26	52	74	44	22	58	130	46	15	43	48	23	135	40	37	32	11	21	25	52	18	20	20	69
ASV416	Bacteria	Actinobacteriota	Acidimicrobiia	Actinomarinales				97	385	240	109	130	181	230	91	109	238	127	70	74	101	59	100	100	62	22	48	88	60	24	69	361	61	27	23	24	33	20	29	5	10	19	120	0	11	0	4	35	21
ASV417	Bacteria	Bacteroidota	Bacteroidia	Chitinophagales	Chitinophagaceae	Niastella		0	0	15	0	0	0	0	0	0	6	7	0	0	15	0	0	4	7	12	0	11	0	2	1	0	11	0	0	6	0	9	8	0	11	10	1	0	74	7	589	10	8
ASV418	Bacteria	Proteobacteria	Alphaproteobacteria	Acetobacterales	Acetobacteraceae	Rhodovastum		52	17	24	18	30	0	35	29	0	19	59	14	36	0	16	0	34	36	0	19	0	38	0	26	0	23	47	37	32	49	43	57	46	19	33	31	27	12	35	21	59	19
ASV419	Bacteria	Bdellovibrionota	Bdellovibrionia	Bdellovibrionales	Bdellovibrionaceae	Bdellovibrio		0	5	20	11	9	16	18	8	7	3	40	4	12	9	38	61	54	32	34	91	46	61	34	36	109	25	87	21	42	17	17	117	24	29	30	33	0	26	23	0	34	99
ASV420	Bacteria	Proteobacteria	Gammaproteobacteria	Gammaproteobacteria_Incertae_Sedis	Unknown_Family	Acidibacter		26	23	57	9	0	6	25	0	34	0	45	25	53	0	36	66	43	26	45	40	34	38	10	30	69	40	42	43	25	28	8	38	21	18	31	42	78	21	19	38	45	61
ASV421	Bacteria	Proteobacteria	Alphaproteobacteria	Rhizobiales	Xanthobacteraceae			49	17	18	43	27	17	28	35	28	21	21	22	40	25	44	23	26	32	32	27	60	40	87	25	42	22	43	52	24	11	28	64	24	16	23	16	25	46	26	28	27	35
ASV422	Bacteria	Firmicutes	Bacilli	Bacillales	Bacillaceae	Bacillus		14	159	153	0	74	23	106	39	14	94	78	0	0	0	113	0	109	118	0	13	0	0	59	65	0	39	0	0	0	6	38	13	0	0	0	119	0	0	0	0	68	53
ASV423	Bacteria	Proteobacteria	Gammaproteobacteria	Burkholderiales	Gallionellaceae			40	30	0	49	27	0	0	49	0	0	0	59	86	31	0	0	31	0	0	31	34	36	0	26	0	49	0	42	0	0	51	50	37	30	35	59	0	18	53	0	0	34
ASV424	Bacteria	Acidobacteriota	Acidobacteriae	Acidobacteriales	Acidobacteriaceae_(Subgroup_1)	Granulicella		99	42	0	115	74	94	59	90	140	91	0	54	93	110	49	0	27	53	0	70	70	158	55	80	119	77	0	89	0	0	24	38	26	33	34	0	46	30	0	0	36	41
ASV425	Bacteria	Firmicutes	Clostridia	Peptostreptococcales-Tissierellales	Peptostreptococcaceae	Romboutsia		0	117	118	12	80	0	66	43	0	54	58	6	0	0	83	6	79	73	16	0	5	0	41	67	5	31	2	6	0	0	39	3	0	0	0	67	0	0	0	25	37	31
ASV426	Bacteria	Proteobacteria	Alphaproteobacteria	Reyranellales	Reyranellaceae	Reyranella		16	18	83	18	0	13	22	30	14	0	56	48	52	3	48	34	44	58	39	155	66	52	0	47	21	36	109	45	16	20	34	16	37	17	40	16	28	52	14	25	26	22
ASV427	Bacteria	Proteobacteria	Alphaproteobacteria	Caulobacterales	Caulobacteraceae	Asticcacaulis		112	45	0	62	67	44	37	96	33	48	0	99	98	22	44	0	35	0	71	69	0	44	30	54	0	60	57	38	0	0	78	63	39	50	0	0	50	0	0	0	0	66
ASV428	Bacteria	Proteobacteria	Alphaproteobacteria	Rhizobiales	Xanthobacteraceae			80	36	34	30	44	40	26	79	34	19	31	68	78	47	0	0	79	22	0	18	0	43	0	15	20	28	0	18	28	26	16	26	23	35	40	67	90	24	42	0	35	45
ASV429	Bacteria	Actinobacteriota	Thermoleophilia	Solirubrobacterales	67-14	67-14		70	49	49	60	71	30	52	114	21	49	43	133	51	37	38	23	34	23	34	10	21	53	18	39	22	55	65	48	20	37	34	0	14	30	34	36	24	14	9	12	59	24
ASV430	Bacteria	Proteobacteria	Gammaproteobacteria	Pseudomonadales	Pseudomonadaceae	Pseudomonas		0	0	0	0	0	0	0	0	0	0	0	5	0	0	0	0	0	0	0	0	0	0	0	0	0	0	0	0	0	0	0	0	0	10	0	0	0	5	0	0	0	0
ASV431	Bacteria	Proteobacteria	Alphaproteobacteria	Micropepsales	Micropepsaceae		bacterium_enrichment	59	17	23	89	40	35	47	58	27	32	31	43	89	22	14	28	21	22	0	115	28	41	15	21	14	33	12	13	57	27	17	71	46	21	45	24	54	28	17	31	11	26
ASV432	Bacteria	Fusobacteriota	Fusobacteriia	Fusobacteriales	Fusobacteriaceae	Fusobacterium		0	0	0	0	0	0	0	0	0	0	0	0	0	0	0	0	0	0	0	0	0	0	0	0	0	0	0	0	0	0	0	0	0	0	0	0	0	0	0	0	0	0
ASV433	Bacteria	Patescibacteria	Parcubacteria	Candidatus_Adlerbacteria	Candidatus_Adlerbacteria	Candidatus_Adlerbacteria		15	0	0	11	12	13	12	30	9	5	20	23	25	19	20	15	12	10	21	13	34	0	3	13	18	39	44	15	57	26	0	16	37	84	23	24	7	5	43	1	75	6
ASV434	Bacteria	Proteobacteria	Alphaproteobacteria	Sphingomonadales	Sphingomonadaceae			68	60	59	108	77	28	68	109	40	27	53	60	113	44	0	0	0	60	0	0	67	0	30	0	0	0	19	32	25	46	0	53	58	97	0	57	48	33	44	0	36	96
ASV435	Bacteria	Proteobacteria	Alphaproteobacteria	Dongiales	Dongiaceae	Dongia		47	23	0	22	26	11	20	22	0	12	0	37	55	31	23	0	26	34	0	0	0	0	17	19	0	20	0	34	11	31	41	37	52	32	20	31	39	12	20	23	30	28
ASV436	Bacteria	Proteobacteria	Gammaproteobacteria	Pseudomonadales	Moraxellaceae	Psychrobacter	Psychrobacter_alimentarius	14	6	17	8	7	10	13	2	29	3	11	12	6	13	19	0	17	10	14	8	30	32	2	8	66	6	29	12	18	7	11	4	4	4	0	11	15	3	5	5	10	6
ASV437	Bacteria	Proteobacteria	Alphaproteobacteria	Sphingomonadales	Sphingomonadaceae			0	0	0	0	0	0	0	25	0	0	39	0	0	0	63	74	57	31	79	92	0	66	0	36	53	73	0	81	16	0	51	53	27	0	20	0	34	25	0	60	0	43
ASV438	Bacteria	Firmicutes	Bacilli	Lactobacillales	Streptococcaceae	Streptococcus		0	0	7	0	0	0	0	0	0	0	0	0	0	0	0	0	0	0	0	0	87	0	0	0	0	5	4	0	0	0	0	0	0	0	7	0	0	0	0	25	0	0
ASV439	Bacteria	Actinobacteriota	Actinobacteria	Kineosporiales	Kineosporiaceae	Angustibacter		47	49	0	39	44	145	50	51	75	90	19	52	31	99	34	57	0	19	0	19	25	0	13	30	35	25	6	12	18	21	37	12	6	18	11	15	9	13	21	22	22	9
ASV440	Bacteria	Bacteroidota	Bacteroidia	Bacteroidales	Bacteroidaceae	Bacteroides		0	0	0	10	0	0	0	0	0	0	0	0	0	0	0	0	0	0	0	0	0	5	0	0	0	0	0	0	0	0	0	0	0	0	74	0	0	0	53	36	0	0
ASV441	Bacteria	Proteobacteria	Gammaproteobacteria	Burkholderiales	SC-I-84	SC-I-84		10	47	102	65	20	12	34	25	19	12	34	28	44	48	59	45	64	41	53	31	68	163	12	50	32	75	70	34	14	0	36	14	35	65	16	47	38	36	16	0	33	47
ASV442	Bacteria	Gemmatimonadota	Gemmatimonadetes	Gemmatimonadales	Gemmatimonadaceae	Gemmatimonas	bacterium_enrichment	34	13	45	0	4	3	18	0	0	0	37	0	0	18	23	0	30	50	34	10	28	29	9	53	14	54	13	136	10	19	14	24	16	53	30	30	23	15	21	26	46	18
ASV443	Bacteria	Bacteroidota	Bacteroidia	Bacteroidales	Muribaculaceae	Muribaculaceae		2	0	0	10	0	5	0	0	18	0	0	0	10	0	0	0	4	3	5	123	0	13	0	0	3	0	0	0	0	41	2	6	0	0	76	0	0	2	159	66	0	4
ASV444	Bacteria	Verrucomicrobiota	Verrucomicrobiae	Opitutales	Opitutaceae			0	27	0	0	0	11	21	21	36	21	34	30	0	32	26	0	28	38	0	0	26	0	27	24	0	16	30	21	30	29	0	14	51	28	49	31	19	10	42	23	67	17
ASV445	Bacteria	Actinobacteriota	Actinobacteria	Frankiales				85	63	29	63	89	117	154	128	80	67	54	100	79	72	11	51	21	28	26	44	19	40	17	22	12	34	32	34	15	31	24	42	39	20	34	26	49	17	22	22	27	34
ASV446	Bacteria	Verrucomicrobiota	Verrucomicrobiae	Verrucomicrobiales	Verrucomicrobiaceae	Prosthecobacter		0	10	18	0	3	0	5	5	0	9	15	17	11	15	32	22	23	15	29	23	34	12	61	14	23	26	43	12	4	9	24	12	105	47	8	18	0	13	1	16	16	73
ASV447	Bacteria	Proteobacteria	Alphaproteobacteria					64	490	243	142	132	204	193	61	99	334	63	76	79	113	145	99	140	43	31	33	59	27	138	58	174	12	19	12	18	22	17	16	1	5	0	117	0	2	0	0	36	16
ASV448	Bacteria	Bacteroidota	Bacteroidia	Sphingobacteriales	Sphingobacteriaceae	Mucilaginibacter		47	29	41	61	43	21	20	109	35	20	33	79	70	23	28	0	26	17	29	20	18	21	18	15	9	57	100	52	16	2	6	11	9	11	26	15	11	4	31	19	11	42
ASV449	Bacteria	Proteobacteria	Alphaproteobacteria	Sphingomonadales	Sphingomonadaceae	Sphingomonas		17	0	18	10	9	0	0	0	34	0	9	0	8	14	24	0	19	28	0	30	52	21	10	15	21	2	0	20	97	18	79	105	55	13	13	29	59	64	24	9	15	31
ASV450	Bacteria	Proteobacteria	Gammaproteobacteria	Pseudomonadales	Moraxellaceae	Acinetobacter		1	0	15	6	4	7	0	0	2	11	7	0	20	0	11	0	9	0	38	3	8	0	22	0	20	0	0	0	5	26	0	0	6	16	32	16	2	8	0	0	0	3
ASV451	Bacteria	Bacteroidota	Bacteroidia	Sphingobacteriales	NS11-12_marine_group	NS11-12_marine_group	Haematococcus_lacustris	0	0	66	0	0	0	0	15	8	0	53	59	8	0	44	90	17	11	56	36	31	47	0	34	70	31	342	18	0	0	4	12	0	0	61	0	0	7	45	18	0	128
ASV453	Bacteria	Proteobacteria	Alphaproteobacteria					50	23	16	61	53	24	31	86	20	52	35	67	63	24	18	23	11	10	0	19	27	33	0	24	19	30	55	59	7	8	18	4	7	29	35	21	15	8	16	23	25	30
ASV454	Bacteria	Bacteroidota	Bacteroidia	Chitinophagales	Chitinophagaceae	Arachidicoccus	Arachidicoccus_sp.	79	78	0	84	46	403	194	73	372	380	47	75	75	286	52	160	0	35	0	97	16	10	26	18	40	21	35	10	21	56	3	37	33	28	5	0	6	15	7	2	19	9
ASV455	Bacteria	Bacteroidota	Bacteroidia	Cytophagales	Cytophagaceae	Sporocytophaga		0	0	27	12	32	0	0	0	0	0	38	17	0	14	15	60	25	19	38	21	27	24	6	32	21	31	30	56	23	35	57	20	15	37	12	31	35	0	30	0	95	16
ASV456	Bacteria	Bacteroidota	Bacteroidia	Bacteroidales	Prevotellaceae	Alloprevotella		0	0	0	3	0	0	0	0	0	0	0	0	0	0	0	0	0	1	0	0	0	0	0	0	0	0	0	0	0	0	0	0	0	0	108	0	0	0	228	94	0	0
ASV457	Bacteria	Proteobacteria	Alphaproteobacteria	Rhizobiales	Rhizobiaceae	Allorhizobium-Neorhizobium-Pararhizobium-Rhizobium		0	0	64	0	0	0	0	0	18	0	41	22	0	0	40	49	0	0	45	0	28	46	0	45	156	46	112	19	16	0	0	29	11	0	56	13	0	0	20	0	0	0
ASV458	Bacteria	Gemmatimonadota	Gemmatimonadetes	Gemmatimonadales	Gemmatimonadaceae	Gemmatimonas		0	20	33	27	25	25	17	38	12	11	27	22	27	17	27	31	29	21	14	22	21	20	13	37	29	25	23	68	48	25	44	72	23	35	11	37	19	11	15	0	23	48
ASV459	Bacteria	Bacteroidota	Bacteroidia	Bacteroidales	Muribaculaceae	Muribaculaceae		0	0	0	0	0	137	0	2	0	0	0	0	0	0	0	129	0	0	0	89	0	0	0	0	0	0	0	0	39	1416	0	0	10	16	7	73	0	0	14	0	27	0
ASV460	Bacteria	Acidobacteriota	Acidobacteriae	Solibacterales	Solibacteraceae	Candidatus_Solibacter		23	14	33	25	27	23	18	22	44	10	28	15	14	19	18	43	45	23	0	34	6	45	14	37	20	17	8	79	20	20	29	20	53	35	57	21	97	18	17	29	23	30
ASV461	Bacteria	Proteobacteria	Alphaproteobacteria	Rhizobiales	Xanthobacteraceae			82	42	69	110	74	24	59	62	0	27	64	100	96	0	0	0	89	33	0	0	0	39	73	59	52	35	62	74	15	0	49	31	23	20	26	55	45	0	56	0	75	59
ASV462	Bacteria	Bacteroidota	Bacteroidia	Bacteroidales	Bacteroidaceae	Bacteroides		0	2	0	0	0	0	0	0	0	0	0	0	0	0	0	0	3	0	0	0	0	0	0	0	0	0	0	0	0	0	0	0	0	0	51	0	0	0	126	85	0	0
ASV463	Bacteria	Proteobacteria	Alphaproteobacteria	Rickettsiales	SM2D12	SM2D12		25	8	11	0	23	10	0	4	16	7	16	7	12	0	31	19	28	22	27	20	14	13	13	35	13	20	26	87	44	38	34	55	68	1	21	16	77	11	34	8	10	29
ASV464	Bacteria	Proteobacteria	Gammaproteobacteria	Pseudomonadales	Pseudomonadaceae	Pseudomonas		0	0	0	0	0	0	0	0	0	0	0	0	0	0	0	0	29	0	0	0	0	0	0	0	0	0	0	0	0	0	0	0	0	0	20	0	0	0	0	0	0	0
ASV465	Bacteria	Proteobacteria	Gammaproteobacteria	Burkholderiales	TRA3-20	TRA3-20		13	6	15	8	0	4	12	10	7	12	21	22	19	32	12	0	28	18	7	15	35	45	7	19	11	33	27	30	4	6	9	0	18	38	29	12	8	19	24	24	15	28
ASV466	Bacteria	Acidobacteriota	Vicinamibacteria	Vicinamibacterales				29	0	67	31	30	25	36	40	19	13	54	17	0	0	49	80	33	51	0	45	31	21	45	49	13	55	29	16	25	44	98	58	24	11	0	0	21	25	23	36	17	45
ASV467	Bacteria	Proteobacteria	Alphaproteobacteria	Rhizobiales	Xanthobacteraceae			40	20	38	43	36	21	22	66	17	40	35	79	85	26	32	31	30	29	35	35	26	49	107	39	22	31	89	33	11	12	31	39	19	23	9	22	32	29	12	25	36	50
ASV468	Bacteria	Actinobacteriota	Acidimicrobiia					63	78	37	76	57	90	113	71	104	95	26	75	44	123	30	57	18	53	30	44	34	17	37	30	20	54	26	45	3	17	41	7	5	5	42	11	27	33	29	28	22	29
ASV469	Bacteria	Bacteroidota	Bacteroidia	Bacteroidales	Marinifilaceae	Odoribacter		0	0	0	0	0	0	0	0	0	0	0	0	0	0	0	0	0	0	0	0	0	0	0	0	0	0	0	0	0	0	0	0	0	0	78	0	0	0	301	139	0	0
ASV470	Bacteria	Bacteroidota	Kapabacteria	Kapabacteriales	Kapabacteriales	Kapabacteriales		24	8	12	9	15	0	10	5	2	7	15	7	1	25	20	12	35	35	34	39	56	26	72	37	18	10	6	16	20	18	40	62	23	79	54	19	187	35	36	23	28	18
ASV471	Bacteria	Proteobacteria	Alphaproteobacteria	Caulobacterales	Caulobacteraceae			16	8	21	26	21	11	24	4	9	0	26	25	22	16	21	38	20	21	17	11	27	46	10	8	3	35	41	23	14	27	47	47	28	25	29	25	29	28	16	8	8	26
ASV472	Bacteria	Firmicutes	Bacilli	Lactobacillales	Lactobacillaceae	Lactobacillus		0	0	0	0	0	0	0	0	0	0	0	0	0	0	0	0	0	0	0	0	0	0	0	0	0	0	0	0	0	0	0	0	18	0	0	0	0	0	0	0	0	0
ASV473	Bacteria	Verrucomicrobiota	Verrucomicrobiae	Verrucomicrobiales	Akkermansiaceae	Akkermansia		0	0	0	0	0	0	0	0	0	0	0	0	0	0	0	0	0	0	0	0	0	0	0	0	0	0	0	0	0	0	0	0	0	0	21	8	0	0	15	30	0	0
ASV474	Bacteria	Proteobacteria	Alphaproteobacteria	Rhizobiales				111	64	14	134	109	72	54	159	70	57	16	158	111	97	30	47	13	26	34	17	17	35	19	53	15	54	31	35	15	14	54	7	15	13	22	18	24	16	1	0	20	81
ASV475	Bacteria	Chloroflexi	OLB14	OLB14	OLB14	OLB14		36	15	28	26	16	13	25	41	9	12	19	16	36	26	19	32	37	49	21	27	27	29	22	23	24	43	18	32	14	20	13	79	2	55	33	29	109	16	11	23	29	64
ASV476	Bacteria	Proteobacteria	Alphaproteobacteria	Rickettsiales	Mitochondria	Mitochondria		4	0	0	0	0	0	8	0	4	2	43	2	0	7	101	0	3	36	0	7	59	102	14	23	75	28	37	9	6	20	17	6	23	111	23	27	37	18	16	0	213	4
ASV477	Bacteria	Firmicutes	Clostridia	Oscillospirales	Ruminococcaceae	Faecalibacterium		0	0	25	0	0	27	0	0	0	28	0	0	0	0	0	0	0	0	0	50	36	0	21	0	0	0	0	0	15	75	0	0	10	10	0	29	0	0	0	0	18	0
ASV478	Bacteria	Myxococcota	Polyangia	Haliangiales	Haliangiaceae	Haliangium		29	47	0	77	31	27	33	58	24	37	0	47	51	38	0	0	54	29	0	54	0	38	22	43	15	25	18	15	0	43	33	29	12	33	32	26	116	21	11	16	9	31
ASV479	Bacteria	Verrucomicrobiota	Verrucomicrobiae	Chthoniobacterales	Chthoniobacteraceae	Candidatus_Udaeobacter		57	96	63	42	57	32	80	50	37	49	81	0	43	19	70	0	33	0	0	0	0	50	38	56	0	50	0	11	0	0	32	0	0	0	8	77	0	0	0	0	32	35
ASV480	Bacteria	Proteobacteria	Alphaproteobacteria	Rhizobiales	Rhizobiaceae			46	57	56	65	62	69	47	26	54	58	0	28	0	43	0	72	57	48	0	43	0	0	35	50	0	0	0	20	8	28	79	29	23	0	37	47	51	38	31	22	15	33
ASV481	Bacteria	Proteobacteria	Alphaproteobacteria	Reyranellales	Reyranellaceae	Reyranella		37	38	0	14	30	14	22	38	13	30	25	26	39	23	25	0	35	26	29	19	8	17	94	29	19	26	33	11	14	0	21	51	34	13	39	22	19	13	22	18	25	32
ASV482	Bacteria	Proteobacteria	Gammaproteobacteria					36	31	0	56	25	0	35	24	0	0	78	51	0	0	33	0	45	35	0	0	42	0	0	0	0	0	0	37	20	0	0	0	10	0	39	62	39	0	0	0	60	0
ASV483	Bacteria	Cyanobacteria	Vampirivibrionia	Vampirovibrionales	Vampirovibrionaceae	Vampirovibrio		14	0	0	0	13	0	0	0	11	0	6	0	0	0	3	0	5	12	0	16	12	0	9	11	14	4	0	3	12	0	41	14	29	6	12	0	92	11	3	8	4	16
ASV484	Bacteria	Cyanobacteria	Sericytochromatia	Sericytochromatia	Sericytochromatia	Sericytochromatia		0	4	44	0	86	1	0	3	32	4	18	0	2	0	58	24	51	64	38	53	18	21	44	86	70	72	10	0	30	0	269	153	18	15	29	24	15	28	28	39	0	63
ASV485	Bacteria	Proteobacteria	Alphaproteobacteria	Micropepsales	Micropepsaceae			50	32	18	64	48	27	17	64	34	29	44	67	68	25	26	41	13	26	34	24	31	70	35	30	26	47	11	13	31	41	47	21	30	29	24	38	25	43	18	0	22	25
ASV486	Bacteria	Proteobacteria	Alphaproteobacteria	Rhizobiales	KF-JG30-B3	KF-JG30-B3		0	3	24	19	0	0	0	0	13	0	30	0	0	0	26	0	17	10	40	0	27	0	0	0	0	50	0	0	32	0	26	24	48	13	0	43	37	0	45	0	7	21
ASV487	Bacteria	Dependentiae	Babeliae	Babeliales	Vermiphilaceae	Vermiphilaceae		0	0	36	0	0	0	0	0	13	0	34	29	25	0	16	33	11	9	151	3	24	31	10	26	19	17	133	12	5	0	0	71	0	0	6	0	0	6	10	9	0	5
ASV488	Bacteria	Firmicutes	Negativicutes	Veillonellales-Selenomonadales	Veillonellaceae	Veillonella		0	0	0	0	0	0	0	0	0	0	0	0	0	0	0	0	0	0	0	0	0	0	0	0	0	0	0	0	0	0	0	0	0	0	0	0	0	0	0	0	0	0
ASV489	Bacteria	Proteobacteria	Alphaproteobacteria	Micropepsales	Micropepsaceae			79	38	19	93	32	13	14	52	27	23	7	83	76	9	40	0	29	21	0	12	0	33	32	20	22	37	11	52	16	0	22	25	45	15	11	21	72	22	12	0	4	44
ASV490	Bacteria	Myxococcota	Polyangia	Polyangiales				40	9	75	0	6	9	10	0	9	19	44	0	0	0	52	67	7	32	23	3	31	43	57	45	86	46	18	303	18	18	12	19	0	13	11	12	51	13	7	17	36	14
ASV491	Bacteria	Proteobacteria	Gammaproteobacteria	Burkholderiales	Alcaligenaceae	Bordetella		15	16	0	0	9	6	0	10	0	0	0	0	0	0	0	0	68	23	0	0	0	0	0	0	0	0	0	0	0	0	0	0	0	19	56	18	0	15	7	55	0	8
ASV492	Bacteria	Actinobacteriota	Thermoleophilia	Solirubrobacterales	67-14	67-14		50	88	0	85	48	293	220	45	279	240	52	61	68	310	34	103	20	29	0	68	46	0	40	15	31	24	32	0	23	51	0	32	0	16	0	28	0	25	0	0	22	0
ASV493	Bacteria	Proteobacteria	Gammaproteobacteria	Cellvibrionales	Porticoccaceae	Porticoccus		0	0	0	0	0	5	0	0	0	0	0	0	0	0	119	0	31	0	77	41	40	32	0	29	0	30	37	45	0	0	49	0	18	0	25	0	0	0	0	0	0	0
ASV494	Bacteria	Proteobacteria	Alphaproteobacteria	Rickettsiales	Mitochondria	Mitochondria		2	0	0	0	0	0	11	0	3	0	36	0	6	6	29	0	0	20	16	28	25	0	41	2	50	15	32	0	3	10	0	0	42	116	10	4	74	22	19	21	351	0
ASV495	Bacteria	Proteobacteria	Gammaproteobacteria	Burkholderiales	Methylophilaceae	MM2		0	2	5	17	0	21	0	0	0	0	0	0	0	9	10	46	3	5	39	24	6	16	7	0	1	8	0	0	7	108	2	6	8	53	93	16	4	12	16	13	15	10
ASV496	Bacteria	Actinobacteriota	Actinobacteria	Bifidobacteriales	Bifidobacteriaceae	Bifidobacterium		0	0	0	0	6	0	0	0	0	0	0	0	0	0	0	0	0	0	0	0	0	0	0	0	0	0	0	0	0	0	24	0	0	0	29	0	0	0	0	0	0	0
ASV497	Bacteria	Firmicutes	Bacilli	Erysipelotrichales	Erysipelatoclostridiaceae	Erysipelotrichaceae_UCG-003		5	6	4	0	4	0	0	0	0	12	0	0	9	0	7	16	5	0	0	11	0	0	11	0	0	0	0	14	11	19	9	0	0	0	0	12	3	0	7	10	16	5
ASV498	Bacteria	Actinobacteriota	Actinobacteria	Micromonosporales	Micromonosporaceae	Micromonospora		32	34	92	21	32	21	42	39	0	66	28	50	24	25	75	43	0	75	57	28	57	36	32	67	40	75	159	16	0	39	34	0	0	30	0	52	0	20	0	14	32	50
ASV499	Bacteria	Planctomycetota	Planctomycetes	Pirellulales	Pirellulaceae			16	41	26	22	34	30	0	66	27	39	0	34	16	0	10	0	32	38	0	51	0	0	25	0	0	18	25	0	18	46	47	59	14	23	41	33	12	30	27	17	0	12
ASV500	Bacteria	Proteobacteria	Alphaproteobacteria	Elsterales				92	126	29	84	122	180	880	58	193	156	242	69	96	202	0	36	0	181	0	34	21	0	21	0	0	6	0	0	23	0	8	14	0	4	0	11	0	25	0	0	119	0
ASV501	Bacteria	Proteobacteria	Gammaproteobacteria	Burkholderiales	Burkholderiaceae	Burkholderia-Caballeronia-Paraburkholderia		9	12	0	16	10	5	11	0	15	33	0	18	23	7	47	17	18	12	0	23	8	34	20	27	21	27	0	16	49	38	21	27	19	30	23	20	12	4	23	0	8	24
ASV502	Bacteria	Proteobacteria	Gammaproteobacteria	Burkholderiales	Alcaligenaceae	Bordetella		42	10	35	34	10	24	8	22	12	15	39	12	32	20	32	28	29	12	59	19	22	18	57	42	55	10	40	133	17	35	22	45	24	0	30	23	30	22	18	30	0	24
ASV503	Bacteria	Bacteroidota	Bacteroidia	Cytophagales	Microscillaceae			32	17	23	0	0	0	1	0	0	0	38	0	0	13	23	17	27	16	0	0	18	13	15	13	0	14	15	75	0	21	0	0	13	36	28	14	23	1	40	0	42	0
ASV504	Bacteria	Firmicutes	Bacilli	Staphylococcales	Staphylococcaceae	Staphylococcus		69	103	0	52	59	79	83	616	46	97	0	45	66	67	0	0	0	0	0	0	0	0	0	0	0	110	0	0	0	0	0	0	0	0	22	0	0	0	0	0	0	116
ASV505	Bacteria	Proteobacteria	Alphaproteobacteria	Acetobacterales	Acetobacteraceae			46	22	32	41	52	21	14	41	37	18	23	34	43	19	20	19	38	20	92	26	24	18	41	24	8	21	16	41	32	0	69	30	29	9	27	20	0	15	14	28	0	42
ASV506	Bacteria	Actinobacteriota	Actinobacteria	Streptosporangiales	Thermomonosporaceae			50	90	52	70	55	247	190	36	125	118	54	44	49	215	42	122	16	40	37	38	23	19	17	19	17	21	86	6	15	27	9	13	5	25	0	10	0	28	22	0	34	27
ASV507	Bacteria	Bacteroidota	Bacteroidia	Chitinophagales	Chitinophagaceae	Edaphobaculum		21	4	2	15	50	2	14	15	27	7	33	3	35	22	0	30	22	15	18	35	51	19	12	32	9	25	6	0	74	18	72	74	33	59	31	39	18	52	14	33	41	33
ASV508	Bacteria	Firmicutes	Clostridia	Clostridia	Hungateiclostridiaceae	Saccharofermentans		17	36	20	9	14	21	27	6	13	87	18	0	13	33	15	0	19	15	0	0	5	3	27	0	10	0	6	3	1	0	0	1	0	12	28	11	0	0	0	88	1	13
ASV509	Bacteria	Actinobacteriota	Actinobacteria	Propionibacteriales	Nocardioidaceae			79	87	71	69	142	206	92	103	138	113	41	100	77	173	0	56	42	17	31	64	30	40	28	56	33	34	13	34	35	54	39	39	15	21	23	38	38	25	0	0	28	29
ASV510	Bacteria	Acidobacteriota	Acidobacteriae	Bryobacterales	Bryobacteraceae	Bryobacter		6	10	52	15	0	11	9	0	8	11	27	17	0	12	56	54	36	22	45	13	30	16	11	26	62	37	64	31	7	11	5	5	20	24	7	23	22	20	16	0	71	13
ASV511	Bacteria	Proteobacteria	Gammaproteobacteria	Burkholderiales	Comamonadaceae	Aquabacterium		0	0	0	0	0	0	0	0	0	14	0	0	0	0	56	0	6	0	0	0	0	14	14	0	21	0	0	0	0	0	8	5	0	0	0	0	0	9	0	0	27	0
ASV512	Bacteria	Proteobacteria	Alphaproteobacteria					55	29	12	99	29	51	27	51	66	37	23	43	83	49	7	58	12	11	48	13	7	34	0	7	25	14	12	7	16	22	9	54	19	55	9	35	55	8	39	8	4	28
ASV513	Bacteria	Verrucomicrobiota	Verrucomicrobiae	Opitutales	Opitutaceae			62	51	0	43	52	34	28	61	22	34	0	97	42	56	0	0	45	12	50	32	24	21	21	37	14	33	19	48	0	0	77	13	0	50	58	47	19	0	0	0	25	32
ASV514	Bacteria	Proteobacteria	Alphaproteobacteria	Rhodospirillales	Rhodospirillaceae			0	39	29	0	0	0	22	0	0	15	45	11	0	10	21	0	35	56	0	33	25	35	41	35	17	16	72	13	17	24	14	14	19	40	30	19	0	0	33	15	34	9
ASV515	Bacteria	Chloroflexi	Ktedonobacteria	Ktedonobacterales	Ktedonobacteraceae			59	116	14	67	93	343	132	70	307	390	31	99	41	320	53	124	7	30	0	73	31	16	49	1	58	6	0	8	36	84	0	45	0	25	0	0	4	19	0	0	0	9
ASV516	Bacteria	Bdellovibrionota	Oligoflexia	0319-6G20	0319-6G20	0319-6G20		16	15	39	21	5	7	11	27	21	0	29	9	18	10	17	53	17	25	29	26	36	78	13	28	62	26	9	24	19	21	21	64	10	12	6	11	56	28	11	13	17	41
ASV517	Bacteria	FCPU426	FCPU426	FCPU426	FCPU426	FCPU426		176	61	0	84	59	45	61	189	32	62	0	105	174	41	0	0	0	0	0	0	0	30	115	18	0	52	39	47	0	0	0	21	23	51	0	21	77	28	0	0	0	72
ASV518	Bacteria	Bacteroidota	Bacteroidia	Bacteroidales	Muribaculaceae	Muribaculaceae		0	0	0	5	0	0	0	0	0	0	0	0	0	0	0	0	3	0	0	0	0	0	0	0	0	0	0	0	0	0	0	0	0	0	32	0	0	0	115	53	0	0
ASV519	Bacteria	Bacteroidota	Bacteroidia	Chitinophagales	Chitinophagaceae			69	22	0	47	28	53	33	35	33	37	0	60	43	73	25	0	0	0	0	39	0	31	20	29	28	30	41	0	57	0	25	0	0	36	0	35	19	42	31	0	0	22
ASV520	Bacteria	Proteobacteria	Alphaproteobacteria	Rhodospirillales	Rhodospirillaceae			29	20	0	23	24	0	25	19	18	10	0	18	18	26	0	0	0	0	0	0	35	0	0	0	0	0	0	31	34	0	49	23	45	44	61	25	56	0	49	26	31	24
ASV521	Bacteria	Spirochaetota	Spirochaetia	Spirochaetales	Spirochaetaceae	Treponema	Treponema_socranskii	0	0	0	0	0	0	0	0	0	0	0	0	0	0	0	0	0	0	0	0	0	0	0	0	0	0	0	0	0	0	0	0	0	0	0	0	0	0	0	0	0	0
ASV522	Bacteria	Gemmatimonadota						77	442	172	63	120	109	169	45	98	214	84	49	71	99	59	57	114	46	14	110	99	22	22	18	122	12	5	4	9	29	13	7	1	4	4	131	18	7	0	19	48	18
ASV523	Bacteria	Proteobacteria	Gammaproteobacteria	Burkholderiales	Methylophilaceae	Methylophilus		0	0	0	5	10	0	0	0	0	15	0	0	0	9	18	11	0	0	16	0	17	16	16	61	0	18	0	6	4	19	7	0	29	34	0	25	1	5	9	0	0	0
ASV524	Bacteria	Firmicutes	Clostridia	Oscillospirales	Ruminococcaceae	Faecalibacterium		0	0	0	7	22	0	0	6	0	0	0	9	8	0	40	50	0	0	30	0	0	0	0	12	37	7	15	20	0	0	24	7	0	0	26	0	27	13	0	0	13	21
ASV525	Bacteria	Actinobacteriota	Thermoleophilia	Gaiellales	Gaiellaceae	Gaiella		5	37	28	7	99	6	101	47	0	54	55	19	7	9	35	0	33	73	0	0	0	0	24	62	0	23	2	0	4	5	50	2	0	3	0	39	0	6	11	0	53	30
ASV526	Bacteria	MBNT15	MBNT15	MBNT15	MBNT15	MBNT15		27	11	26	24	26	15	21	42	11	10	24	17	23	50	26	24	15	21	22	13	29	16	15	24	13	40	41	40	14	12	8	2	18	79	22	29	14	20	18	12	16	20
ASV527	Bacteria	Actinobacteriota	Actinobacteria	Propionibacteriales	Nocardioidaceae			94	72	22	43	46	71	83	62	53	72	50	62	74	64	89	38	17	42	0	54	21	19	28	29	24	39	23	41	16	45	42	0	7	40	15	37	31	21	0	17	66	28
ASV528	Bacteria	Actinobacteriota	Actinobacteria	Corynebacteriales	Mycobacteriaceae	Mycobacterium		190	105	16	94	85	167	138	103	143	180	24	125	86	191	29	54	12	10	16	30	25	17	13	7	11	18	14	20	9	15	10	21	6	23	4	19	24	3	3	0	23	31
ASV529	Bacteria	Proteobacteria	Gammaproteobacteria	Xanthomonadales	Rhodanobacteraceae	Rhodanobacter		53	19	0	48	35	28	33	26	29	22	0	40	40	29	77	0	20	19	0	0	0	24	0	35	15	17	12	26	64	0	16	45	205	34	20	33	31	14	0	0	20	22
ASV530	Bacteria	Bacteroidota	Bacteroidia	Bacteroidales	Prevotellaceae	Prevotella	Prevotella_melaninogenica	0	0	0	0	0	0	0	0	0	0	0	0	0	0	0	0	0	0	0	0	0	0	0	0	0	0	0	0	0	0	0	0	0	0	0	0	0	0	0	0	0	0
ASV531	Bacteria	Proteobacteria	Gammaproteobacteria	Burkholderiales	Comamonadaceae			0	0	0	0	0	0	0	0	0	0	0	0	0	0	0	0	0	0	0	0	0	0	0	0	0	0	0	0	0	0	0	0	0	0	0	0	0	0	0	0	0	0
ASV532	Bacteria	Proteobacteria	Alphaproteobacteria	Caulobacterales	Hyphomonadaceae	Glycocaulis		0	0	0	0	0	0	0	0	0	0	0	0	0	0	0	0	0	0	0	0	0	0	0	0	0	0	0	0	0	0	0	0	0	0	0	0	0	0	0	0	0	0
ASV533	Bacteria	Bacteroidota	Bacteroidia	Sphingobacteriales	env.OPS_17	env.OPS_17		11	17	32	6	13	0	0	12	7	3	7	11	16	16	20	0	30	10	17	1	53	13	127	37	71	31	8	179	9	3	8	7	0	53	14	60	20	20	20	0	5	45
ASV534	Bacteria	Bacteroidota	Bacteroidia	Chitinophagales	Chitinophagaceae	Niabella	Niabella_soli	47	19	11	10	7	0	14	10	9	0	18	0	20	29	9	0	34	29	62	28	63	6	10	17	12	15	9	50	60	12	11	43	17	29	11	13	20	89	12	10	38	20
ASV535	Bacteria	Proteobacteria	Alphaproteobacteria	Acetobacterales	Acetobacteraceae			0	0	0	0	0	0	0	0	0	0	0	0	0	0	0	0	0	0	0	0	0	0	0	0	0	0	0	0	0	0	0	0	0	0	3	0	0	0	0	0	0	0
ASV536	Bacteria	Firmicutes	Thermacetogenia	Thermacetogeniales	Thermacetogeniaceae	Syntrophaceticus	Syntrophaceticus_schinkii	0	0	0	0	0	0	0	0	0	0	0	0	0	0	0	0	0	0	0	0	0	0	0	0	0	0	0	0	0	0	0	0	0	0	0	0	0	0	0	0	0	0
ASV537	Bacteria	Proteobacteria	Gammaproteobacteria	WD260	WD260	WD260		51	23	25	30	13	24	14	41	22	15	19	30	37	14	0	16	19	0	0	0	45	25	0	17	10	31	11	66	8	11	0	15	10	8	16	25	22	15	29	5	46	29
ASV538	Bacteria	Myxococcota	bacteriap25	bacteriap25	bacteriap25	bacteriap25		11	17	32	24	53	0	34	33	0	8	65	6	10	4	15	11	15	26	15	0	15	7	16	34	14	28	0	19	13	25	50	4	15	0	15	18	0	11	0	0	39	35
ASV539	Bacteria	Myxococcota	Polyangia	Haliangiales	Haliangiaceae	Haliangium		15	22	35	27	31	0	0	11	0	0	43	0	0	0	0	0	21	0	0	0	25	23	40	34	32	0	0	19	33	0	33	0	13	0	0	58	44	7	15	25	0	0
ASV540	Bacteria	Firmicutes	Clostridia	Oscillospirales	Oscillospiraceae	Oscillibacter	Clostridium_leptum	0	0	0	6	0	0	0	0	0	0	0	0	0	0	0	5	0	4	0	0	0	3	0	0	0	0	0	0	0	0	0	0	0	0	38	0	0	0	89	52	0	3
ASV541	Bacteria	Proteobacteria	Gammaproteobacteria	Burkholderiales	Sutterellaceae	Parasutterella		0	0	0	18	0	0	0	0	0	0	0	0	0	0	0	0	0	5	0	0	0	16	0	0	0	0	0	0	0	0	0	2	0	0	114	0	0	0	180	141	0	0
ASV542	Bacteria	Bacteroidota	Bacteroidia	Sphingobacteriales	Sphingobacteriaceae	Mucilaginibacter		59	24	15	55	55	64	34	72	56	34	12	40	57	41	32	37	16	7	0	22	17	46	0	25	0	49	42	64	45	27	11	8	31	27	23	29	23	15	29	13	14	31
ASV543	Bacteria	Proteobacteria	Alphaproteobacteria	Acetobacterales	Acetobacteraceae	Rhodovastum		27	28	0	17	64	14	18	20	38	17	12	42	28	8	13	22	19	18	0	23	15	9	46	45	0	10	12	0	34	0	110	57	45	17	50	6	28	25	17	14	15	39
ASV544	Bacteria	Proteobacteria	Gammaproteobacteria	CCD24	CCD24	CCD24		19	21	35	0	0	0	13	0	10	0	12	11	0	10	15	19	74	43	0	8	14	25	10	17	29	17	31	61	3	12	11	30	12	19	21	20	16	20	22	7	10	11
ASV545	Bacteria	Verrucomicrobiota	Verrucomicrobiae	Opitutales	Opitutaceae	Lacunisphaera		18	27	17	15	16	11	30	13	7	18	26	12	0	6	47	0	43	29	19	22	7	32	38	19	12	12	8	28	36	25	36	12	18	29	21	76	50	13	17	0	68	12
ASV546	Bacteria	Proteobacteria	Alphaproteobacteria	Micropepsales	Micropepsaceae			59	0	88	21	32	0	0	37	0	0	24	63	39	10	20	0	21	0	0	20	69	46	0	39	0	28	53	70	27	0	20	0	26	42	44	49	39	0	39	0	0	0
ASV547	Bacteria	Proteobacteria	Alphaproteobacteria	Caulobacterales	Caulobacteraceae	Phenylobacterium		0	0	23	23	33	0	0	0	0	0	0	39	0	29	0	0	66	25	0	29	21	0	10	45	0	16	0	34	34	17	44	36	33	11	0	25	39	85	0	0	31	37
ASV548	Bacteria	Bdellovibrionota	Oligoflexia	0319-6G20	0319-6G20	0319-6G20		21	0	22	0	28	13	13	20	20	6	22	0	0	0	18	35	35	50	0	59	18	0	27	64	0	21	0	47	26	39	87	36	11	25	37	28	140	20	36	21	16	44
ASV549	Bacteria	Bdellovibrionota	Bdellovibrionia	Bdellovibrionales	Bdellovibrionaceae	Bdellovibrio		160	59	26	129	90	42	49	163	33	54	30	218	148	35	4	22	36	14	24	16	6	57	29	37	0	37	82	72	6	0	29	7	11	36	17	6	58	4	12	15	5	54
ASV550	Bacteria	Planctomycetota	Phycisphaerae	Phycisphaerales	Phycisphaeraceae	SM1A02		50	621	188	56	60	122	279	33	82	185	59	46	25	83	37	98	64	43	29	46	20	27	33	19	238	28	17	12	23	33	13	19	4	9	0	96	0	0	0	0	30	8
ASV551	Bacteria	Proteobacteria	Alphaproteobacteria	Sphingomonadales	Sphingomonadaceae	Sphingomonas		22	0	39	23	53	36	0	27	32	22	69	49	29	0	52	0	24	48	0	44	46	29	41	43	69	33	0	29	62	31	105	43	31	31	0	19	57	66	18	0	0	74
ASV552	Bacteria	Dependentiae	Babeliae	Babeliales	UBA12409	UBA12409		8	0	6	0	18	9	0	0	0	0	4	0	0	7	6	25	11	9	10	14	64	7	38	13	3	0	0	53	0	33	16	10	2	8	15	7	10	0	49	36	0	8
ASV553	Bacteria	Bacteroidota	Bacteroidia	Cytophagales	Cyclobacteriaceae	Algoriphagus	Algoriphagus_marincola	0	0	0	0	0	0	0	0	0	0	0	0	0	0	0	0	0	0	0	0	0	0	0	0	0	0	0	0	0	0	0	0	0	0	0	0	0	0	0	0	0	0
ASV554	Bacteria	Bacteroidota	Kapabacteria	Kapabacteriales	Kapabacteriales	Kapabacteriales		4	0	12	3	2	0	4	0	4	11	4	0	12	9	78	3	9	24	38	9	18	31	158	15	11	3	10	7	7	7	33	61	26	31	47	9	26	13	47	35	0	24
ASV555	Bacteria	Proteobacteria	Alphaproteobacteria	Dongiales	Dongiaceae	Dongia		22	24	16	48	32	14	25	54	7	21	24	49	51	34	24	0	20	54	19	30	35	18	11	21	0	25	65	13	18	0	64	8	50	78	5	30	33	49	15	18	56	43
ASV556	Bacteria	Proteobacteria	Gammaproteobacteria	Xanthomonadales	Rhodanobacteraceae	Chujaibacter		0	0	0	0	0	0	0	0	0	0	0	0	0	0	0	0	0	0	0	0	0	0	0	0	0	0	0	0	0	0	0	0	0	0	0	0	0	0	0	0	0	0
ASV557	Bacteria	Firmicutes	Clostridia	Oscillospirales	Eubacterium_coprostanoligenes_group	Eubacterium_coprostanoligenes_group		0	0	0	16	0	0	0	0	0	0	0	0	0	0	0	0	7	17	0	0	0	10	0	0	0	0	0	0	0	14	6	0	0	0	78	0	0	0	116	125	0	3
ASV558	Bacteria	Proteobacteria	Alphaproteobacteria	Rhizobiales	Xanthobacteraceae			0	11	37	29	19	0	0	39	12	13	29	0	0	25	0	0	46	36	0	17	21	61	34	36	61	32	9	24	23	0	36	27	24	0	17	14	25	42	0	24	30	37
ASV559	Bacteria	Actinobacteriota	Actinobacteria	Catenulisporales	Actinospicaceae	Actinospica		87	105	14	75	62	356	199	69	385	185	28	58	97	300	17	109	21	19	0	51	25	0	15	5	24	8	0	3	30	48	0	17	0	13	0	7	12	15	0	0	10	9
ASV560	Bacteria	Proteobacteria	Alphaproteobacteria	Parvibaculales	Parvibaculaceae	Parvibaculum	sediment_bacterium	28	5	23	13	39	0	0	0	0	0	15	11	5	20	10	30	28	23	27	27	135	23	33	44	0	17	62	24	0	0	131	13	271	1	22	0	268	16	53	21	0	26
ASV561	Bacteria	Proteobacteria	Alphaproteobacteria				Rhodospirillaceae_bacterium	27	0	74	29	0	0	36	0	29	0	41	31	0	0	37	38	0	36	0	0	31	81	0	53	0	0	64	90	20	47	0	33	19	0	53	46	37	0	0	12	76	0
ASV562	Bacteria	Firmicutes	Bacilli	Bacillales	Bacillaceae	Bacillus		0	49	109	11	67	0	53	34	30	46	47	0	0	0	87	0	110	54	0	0	0	0	41	50	0	27	0	0	21	0	35	0	16	0	7	87	0	0	0	12	60	45
ASV563	Bacteria	Proteobacteria	Gammaproteobacteria	Gammaproteobacteria_Incertae_Sedis	Unknown_Family		Chromatiales_bacterium	0	0	0	0	0	0	0	0	0	0	0	0	0	0	0	0	0	0	0	0	0	0	0	0	0	0	0	0	0	0	0	0	0	0	0	0	0	0	0	0	0	0
ASV564	Bacteria	Proteobacteria	Alphaproteobacteria	Rhizobiales	Xanthobacteraceae	Pseudolabrys		27	18	36	16	30	0	23	12	24	0	31	26	27	19	0	0	26	40	0	0	22	12	0	12	18	13	60	53	8	0	14	49	20	15	34	24	98	15	0	27	44	35
ASV565	Bacteria	Proteobacteria	Gammaproteobacteria	Cellvibrionales	Cellvibrionaceae	Cellvibrio		10	0	0	0	0	2	0	0	0	3	0	0	0	0	4	14	18	0	0	51	0	0	6	0	0	0	0	6	1	0	0	11	0	0	0	0	0	1	0	25	0	9
ASV566	Bacteria	Bacteroidota	Bacteroidia	Chitinophagales	Chitinophagaceae			79	25	21	140	58	46	31	44	26	11	39	64	76	30	6	26	13	8	13	10	30	34	1	22	7	30	25	2	21	15	10	7	13	108	19	21	34	13	21	0	20	17
ASV567	Bacteria	Proteobacteria	Gammaproteobacteria	Enterobacterales	Yersiniaceae			8	21	21	14	15	26	9	4	29	8	6	8	16	11	0	23	10	16	0	12	12	21	0	21	0	6	9	13	9	0	17	5	0	0	8	0	12	0	0	0	4	0
ASV568	Bacteria	Actinobacteriota	Actinobacteria	Micromonosporales	Micromonosporaceae			14	32	100	15	14	15	27	0	13	19	58	48	0	17	63	102	53	18	34	48	38	15	26	39	39	48	312	34	18	0	16	6	0	11	21	51	18	0	8	0	9	30
ASV569	Bacteria	Verrucomicrobiota	Verrucomicrobiae	Chthoniobacterales	Chthoniobacteraceae	Chthoniobacter		3	0	47	0	0	0	0	2	16	14	15	0	0	0	100	21	5	9	26	7	20	17	9	16	12	39	16	41	80	22	3	42	69	6	0	16	5	7	12	15	29	7
ASV570	Bacteria	Proteobacteria	Gammaproteobacteria	Burkholderiales	Burkholderiaceae	Burkholderia-Caballeronia-Paraburkholderia		42	22	0	35	31	33	37	42	59	21	18	23	41	20	39	0	20	10	39	19	45	26	39	32	60	23	11	57	0	0	24	0	31	3	0	0	7	0	14	0	12	18
ASV571	Bacteria	Proteobacteria	Alphaproteobacteria	Rhizobiales	KF-JG30-B3	KF-JG30-B3		27	0	0	14	19	11	16	13	0	26	30	5	31	24	27	51	14	14	0	29	0	31	10	12	25	26	12	42	0	46	13	0	63	50	21	0	13	14	22	34	6	0
ASV572	Bacteria	Bacteroidota	Bacteroidia	Chitinophagales	Chitinophagaceae		Terrimonas_sp.	30	0	36	52	33	37	0	19	22	17	35	24	6	17	21	40	33	9	32	41	77	28	13	61	18	21	76	49	16	0	128	55	90	0	19	16	29	19	21	8	11	19
ASV573	Bacteria	Proteobacteria	Gammaproteobacteria	Burkholderiales	Comamonadaceae	Comamonas		24	19	95	0	12	0	0	12	39	30	78	0	29	0	86	71	29	10	221	24	82	56	22	122	416	212	23	16	44	25	45	104	6	17	30	29	19	16	26	0	19	41
ASV574	Bacteria	Proteobacteria	Alphaproteobacteria	Acetobacterales	Acetobacteraceae			91	99	13	86	84	193	342	47	368	179	94	60	83	182	54	71	6	63	0	47	29	14	18	0	29	14	0	0	40	35	0	23	3	18	0	0	0	28	0	0	36	0
ASV575	Bacteria	Proteobacteria	Gammaproteobacteria	Burkholderiales	Methylophilaceae	Methylobacillus		44	0	79	5	16	0	0	0	14	0	33	0	0	0	53	75	30	6	30	13	49	117	0	57	61	55	10	239	8	0	24	29	48	0	4	24	45	21	18	16	0	12
ASV577	Bacteria	Firmicutes	Bacilli	Erysipelotrichales	Erysipelatoclostridiaceae	Kandleria	Kandleria_vitulina	0	0	0	0	0	0	0	0	0	0	0	0	0	0	0	0	0	0	0	0	0	0	0	0	0	0	0	0	0	0	0	0	0	0	0	0	0	0	0	0	0	0
ASV578	Bacteria	Verrucomicrobiota	Verrucomicrobiae	Chthoniobacterales	Chthoniobacteraceae	Candidatus_Udaeobacter		0	0	0	0	60	0	0	63	0	75	0	43	0	0	62	0	0	52	19	57	0	0	59	65	9	67	0	0	28	51	66	41	16	25	0	0	32	26	0	0	0	115
ASV579	Bacteria	Proteobacteria	Alphaproteobacteria	Dongiales	Dongiaceae	Dongia	bacterium_Ellin314	11	0	20	4	13	7	9	0	0	0	0	19	0	0	39	0	25	39	0	43	40	10	0	10	34	25	12	39	9	11	14	14	39	20	8	8	28	16	26	19	15	19
ASV580	Bacteria	Proteobacteria	Alphaproteobacteria	Rhizobiales	Beijerinckiaceae	Methylobacterium-Methylorubrum		5	0	12	7	10	4	23	7	26	0	23	4	0	0	0	0	0	5	7	11	12	0	6	2	30	0	0	4	1	0	0	9	0	7	0	0	13	3	0	19	7	0
ASV582	Bacteria	Gemmatimonadota	Gemmatimonadetes	Gemmatimonadales	Gemmatimonadaceae	Gemmatimonas		23	14	13	39	12	4	12	7	26	27	5	18	18	8	24	28	24	27	0	19	15	26	137	12	49	20	18	51	46	18	21	1	9	29	23	27	43	11	6	9	26	20
ASV583	Bacteria	Proteobacteria	Gammaproteobacteria	Xanthomonadales	Xanthomonadaceae	Lysobacter		69	30	33	48	41	25	38	65	21	16	53	65	33	51	38	0	14	34	33	25	48	29	21	54	37	54	71	36	35	18	14	45	17	33	0	14	19	21	0	0	42	30
ASV584	Bacteria	Firmicutes	Clostridia	Lachnospirales	Lachnospiraceae	Blautia		16	0	0	0	0	21	12	0	0	0	0	0	4	7	0	32	0	0	0	14	0	0	0	0	0	0	0	0	0	23	0	0	0	0	34	0	0	0	14	36	0	6
ASV585	Bacteria	Firmicutes	Bacilli	Lactobacillales	Streptococcaceae	Streptococcus		0	0	0	0	0	0	0	0	0	0	0	0	0	0	0	0	0	0	0	0	0	0	0	0	0	0	0	0	0	0	0	0	0	0	0	0	0	0	0	0	0	0
ASV586	Bacteria	Bacteroidota	Bacteroidia	Chitinophagales	Chitinophagaceae			102	0	0	111	57	0	0	49	85	0	0	43	91	54	0	0	0	41	0	38	51	60	0	0	0	29	46	40	38	0	0	0	18	20	38	0	42	0	0	0	49	27
ASV587	Bacteria	Actinobacteriota	Actinobacteria	Streptomycetales	Streptomycetaceae	Streptomyces		103	134	0	66	121	269	506	102	254	179	90	74	75	152	0	123	0	87	0	24	0	0	0	0	0	0	0	0	40	0	0	33	0	0	0	0	0	0	0	0	65	0
ASV588	Bacteria	Proteobacteria	Gammaproteobacteria	Diplorickettsiales	Diplorickettsiaceae			76	16	25	12	16	5	8	32	13	19	0	38	19	0	31	33	9	0	26	51	14	23	53	23	7	33	56	32	0	39	6	11	0	14	42	7	29	22	21	30	0	26
ASV589	Bacteria	Proteobacteria	Gammaproteobacteria	Xanthomonadales	Rhodanobacteraceae	Chujaibacter		0	0	0	0	0	0	0	0	0	0	0	0	0	0	0	0	0	0	0	0	0	0	0	0	0	0	0	0	0	0	0	0	0	0	0	0	0	0	0	0	0	0
ASV590	Bacteria	Proteobacteria	Alphaproteobacteria	Sphingomonadales	Sphingomonadaceae	Sphingomonas		38	37	18	20	62	0	23	38	11	18	27	43	50	23	33	0	31	20	31	26	31	29	72	38	12	12	0	32	23	0	54	20	27	20	22	32	26	29	11	29	16	47
ASV591	Bacteria	Actinobacteriota	Actinobacteria	Corynebacteriales	Corynebacteriaceae	Corynebacterium	Corynebacterium_matruchotii	0	0	0	0	0	0	0	0	0	0	0	0	0	0	0	0	0	0	0	0	0	0	0	0	0	0	0	0	0	0	0	0	0	0	0	0	0	0	6	0	0	0
ASV592	Bacteria	Acidobacteriota	Acidobacteriae	Acidobacteriales	Acidobacteriaceae_(Subgroup_1)			75	46	58	49	38	22	16	65	0	32	36	25	21	24	20	32	13	23	0	22	33	35	25	21	9	45	40	13	20	29	19	19	15	24	27	26	97	13	12	22	0	23
ASV593	Bacteria	Proteobacteria	Gammaproteobacteria	Burkholderiales	Comamonadaceae			0	15	37	14	87	0	0	21	0	0	56	13	0	0	0	77	82	64	60	32	79	29	51	221	0	92	0	0	0	0	334	35	0	32	0	36	34	61	0	0	19	50
ASV594	Bacteria	Proteobacteria	Gammaproteobacteria	Burkholderiales	Nitrosomonadaceae	Ellin6067		22	20	47	41	20	9	19	28	10	0	31	23	37	29	40	43	0	4	16	18	48	42	17	36	16	32	106	18	11	8	7	8	20	28	6	21	7	24	17	39	9	29
ASV595	Bacteria	Proteobacteria	Alphaproteobacteria	Micropepsales	Micropepsaceae		bacterium_Ellin335	17	0	0	53	0	0	21	22	0	0	21	14	0	20	33	0	18	6	0	34	17	45	17	21	24	28	13	0	24	24	20	19	57	25	0	18	27	78	0	0	21	38
ASV596	Bacteria	Bacteroidota	Bacteroidia	Chitinophagales	Chitinophagaceae			106	42	15	92	84	187	70	40	230	81	30	80	81	202	43	83	5	19	0	71	0	14	0	13	25	15	11	7	31	28	8	24	17	20	0	9	15	24	7	0	16	21
ASV597	Bacteria	Bacteroidota	Bacteroidia	Bacteroidales	Bacteroidaceae	Bacteroides		0	0	0	0	0	0	0	0	0	0	0	0	0	0	0	0	0	0	0	0	0	0	0	0	0	0	0	0	0	0	0	0	0	0	0	0	0	0	20	0	0	0
ASV598	Bacteria	Myxococcota	Polyangia	Haliangiales	Haliangiaceae	Haliangium		24	6	37	31	32	14	23	24	20	24	25	21	43	5	0	26	24	15	0	26	0	21	37	28	9	11	7	36	2	10	44	43	48	9	27	39	9	17	22	25	20	11
ASV599	Bacteria	Proteobacteria	Gammaproteobacteria	Legionellales	Legionellaceae	Legionella		34	21	25	0	3	5	0	0	0	0	13	3	0	0	9	31	11	4	43	3	8	56	0	24	12	17	20	127	11	18	4	10	0	6	8	44	43	1	7	19	17	0
ASV600	Bacteria	Actinobacteriota	Thermoleophilia	Gaiellales				18	73	49	20	102	16	42	26	16	44	40	14	27	0	43	0	30	30	0	12	6	16	21	56	0	48	2	0	16	0	55	15	0	9	19	49	8	16	0	21	14	64
ASV601	Bacteria	Proteobacteria	Alphaproteobacteria	Acetobacterales	Acetobacteraceae			21	14	22	20	13	11	0	0	19	0	49	13	0	31	14	64	61	44	45	32	28	17	26	14	91	12	13	35	0	0	0	0	39	47	13	0	7	17	20	0	19	24
ASV602	Bacteria	Myxococcota	Polyangia	Polyangiales	Polyangiaceae	Pajaroellobacter		8	13	32	0	7	0	9	0	25	8	15	0	0	8	19	0	37	41	0	6	7	0	9	12	24	0	0	26	41	20	39	21	10	16	7	23	50	11	10	11	13	17
ASV603	Bacteria	Proteobacteria	Alphaproteobacteria	Rhizobiales	Xanthobacteraceae	Pseudolabrys		25	119	105	25	58	13	130	70	12	107	55	18	30	0	86	0	74	74	0	0	6	0	48	44	0	24	12	12	0	0	33	0	14	7	0	69	0	0	0	0	50	44
ASV604	Bacteria	Cyanobacteria	Cyanobacteriia	Chloroplast	Chloroplast	Chloroplast	Costaria_costata	0	0	0	0	0	0	0	0	0	0	0	0	0	0	0	0	0	0	0	0	0	0	0	0	0	0	0	0	0	0	0	0	0	0	0	0	0	0	0	0	0	0
ASV605	Bacteria	Proteobacteria	Gammaproteobacteria	KF-JG30-C25	KF-JG30-C25	KF-JG30-C25		56	44	32	73	50	41	56	32	40	48	26	72	110	76	44	0	27	18	0	22	29	18	0	25	12	33	19	17	33	0	20	22	12	28	10	26	10	30	26	10	31	31
ASV606	Bacteria	Proteobacteria	Alphaproteobacteria					45	14	31	56	19	21	25	64	17	17	87	53	30	19	0	68	3	10	28	26	20	57	3	23	6	38	91	17	5	0	4	19	26	16	25	7	22	0	25	15	6	14
ASV607	Bacteria	Myxococcota	Myxococcia	Myxococcales	Myxococcaceae			0	0	0	0	0	0	15	0	27	9	29	0	0	0	0	0	0	14	0	10	0	0	31	0	0	23	0	0	58	48	0	32	12	14	74	24	0	0	15	54	61	0
ASV609	Bacteria	Acidobacteriota	Vicinamibacteria	Vicinamibacterales	Vicinamibacteraceae			67	316	185	86	114	95	170	60	115	116	99	65	64	68	74	87	64	47	0	51	0	25	28	34	158	21	16	15	19	29	0	10	0	0	0	70	6	0	0	0	18	13
ASV610	Bacteria	Proteobacteria	Alphaproteobacteria	Caulobacterales	Caulobacteraceae	Caulobacter		64	50	32	108	78	31	55	91	56	42	25	155	94	36	23	31	19	15	25	19	18	77	16	38	18	51	63	23	0	0	0	0	21	30	39	0	22	28	6	0	0	49
ASV611	Bacteria	Bacteroidota	Bacteroidia					20	5	4	1	8	5	2	1	0	3	13	3	2	5	2	11	1	8	18	33	37	11	25	15	5	14	13	41	4	0	12	17	8	2	14	1	42	4	17	7	2	22
ASV612	Bacteria	Proteobacteria	Alphaproteobacteria	Sphingomonadales	Sphingomonadaceae	Sphingobium	Sphingobium_yanoikuyae	20	9	0	0	12	40	15	17	39	23	8	18	13	25	3	25	13	18	0	19	2	0	65	0	5	0	0	0	2	6	18	2	0	0	27	0	6	13	6	21	1	0
ASV613	Bacteria	Proteobacteria	Alphaproteobacteria	Rhizobiales	Rhizobiaceae			0	28	53	19	20	0	28	36	12	15	7	15	0	33	11	0	14	19	18	7	12	34	20	20	8	28	0	21	8	11	18	9	0	10	11	17	0	18	0	20	13	14
ASV614	Bacteria	Firmicutes	Incertae_Sedis	DTU014	DTU014	DTU014	anaerobic_digester	0	0	0	0	0	0	0	0	0	0	0	0	0	0	0	0	0	0	0	0	0	0	0	0	0	0	0	0	0	0	0	0	0	0	0	0	0	0	0	0	0	0
ASV615	Bacteria	Proteobacteria	Alphaproteobacteria	Caulobacterales	Hyphomonadaceae	SWB02		16	5	31	4	0	17	0	3	6	0	48	15	0	12	23	37	34	21	0	20	36	20	32	31	16	18	124	62	13	12	9	4	20	9	21	17	13	0	13	0	15	10
ASV616	Bacteria	Proteobacteria	Gammaproteobacteria	Burkholderiales	Oxalobacteraceae	Massilia		0	0	0	10	20	0	8	0	9	0	4	0	0	12	0	0	35	15	0	0	0	0	0	28	0	0	0	0	0	0	93	0	0	8	0	0	0	73	13	0	44	25
ASV617	Bacteria	Actinobacteriota	Actinobacteria	Micromonosporales	Micromonosporaceae	Luedemannella		26	36	36	33	38	24	23	25	12	52	28	39	23	12	30	0	27	27	21	0	19	14	23	20	16	48	9	13	11	7	29	0	5	16	10	36	8	9	0	0	31	35
ASV618	Bacteria	Proteobacteria	Gammaproteobacteria	211ds20	211ds20	211ds20		9	0	0	0	0	4	0	0	0	0	14	0	0	10	0	0	0	0	0	0	9	0	0	0	4	13	0	12	6	17	0	0	0	18	13	0	0	0	14	14	10	0
ASV619	Bacteria	Firmicutes	Clostridia	Oscillospirales	Oscillospiraceae		Clostridium_sp.	0	0	0	0	0	0	0	0	0	0	0	0	0	0	0	0	0	0	0	0	0	0	0	0	0	0	0	0	0	0	0	0	7	0	31	0	0	0	48	35	0	0
ASV620	Bacteria	Proteobacteria	Gammaproteobacteria	Burkholderiales	Comamonadaceae			19	44	0	0	18	0	47	0	0	38	48	0	0	0	52	0	72	52	0	0	44	0	34	20	0	0	4	0	21	0	32	60	0	0	17	40	32	0	0	0	17	25
ASV621	Bacteria	Firmicutes	Clostridia	Lachnospirales	Lachnospiraceae	Lachnoclostridium		0	0	0	0	0	0	0	0	0	0	0	13	0	0	22	0	0	0	0	14	0	6	64	9	0	4	37	0	0	0	0	0	0	0	74	0	10	15	44	37	0	13
ASV623	Bacteria	Bacteroidota	Bacteroidia	Sphingobacteriales	Sphingobacteriaceae	Mucilaginibacter		0	0	21	0	33	0	0	0	0	0	0	0	0	0	28	0	15	29	0	23	0	0	0	14	0	0	20	0	41	14	60	0	46	44	43	0	16	17	25	0	15	12
ASV624	Bacteria	Proteobacteria	Gammaproteobacteria	Burkholderiales	Comamonadaceae	Tepidimonas		0	0	0	0	0	0	0	0	0	0	0	0	0	45	0	0	0	0	0	0	37	0	0	2	0	0	0	0	10	39	0	0	4	204	0	20	0	25	0	6	17	0
ASV625	Bacteria	Proteobacteria	Alphaproteobacteria					0	0	0	0	0	0	0	0	0	0	0	0	0	0	0	0	0	0	0	0	0	0	0	0	0	0	0	0	0	0	0	0	0	0	0	0	0	0	0	0	0	0
ASV626	Bacteria	Actinobacteriota	Actinobacteria	Streptomycetales	Streptomycetaceae	Streptomyces		0	36	70	0	35	10	46	24	0	45	45	0	10	0	37	0	45	56	0	0	0	0	27	31	0	28	0	0	0	0	0	0	9	6	30	52	0	0	19	10	40	0
ASV627	Bacteria	Firmicutes	Bacilli	Erysipelotrichales	Erysipelotrichaceae	Turicibacter		0	89	117	8	62	0	50	19	0	66	56	0	0	0	44	0	77	48	0	6	0	4	40	64	0	23	0	0	9	0	23	2	0	10	0	86	0	0	0	0	44	20
ASV628	Bacteria	Proteobacteria	Gammaproteobacteria	Burkholderiales	Comamonadaceae			12	12	0	20	28	13	16	5	0	0	9	0	30	0	0	0	8	25	57	0	11	27	0	23	12	19	19	25	9	0	12	7	65	0	16	0	0	22	0	0	6	18
ASV629	Bacteria	Proteobacteria	Alphaproteobacteria	Reyranellales	Reyranellaceae	Reyranella		16	0	35	0	0	24	0	21	12	0	9	18	0	15	13	50	15	3	0	26	15	24	0	13	18	19	31	37	4	39	0	23	7	0	0	0	30	23	43	0	8	18
ASV630	Bacteria	Firmicutes	Clostridia	Clostridiales	Clostridiaceae	Clostridium_sensu_stricto_1		23	88	86	23	38	19	49	24	34	81	33	13	23	26	26	0	29	18	0	36	0	0	8	36	72	20	10	12	4	0	0	5	0	5	26	29	0	4	0	28	9	0
ASV631	Bacteria	Proteobacteria	Alphaproteobacteria	Rhizobiales	Xanthobacteraceae			0	0	0	0	0	8	0	0	0	0	0	25	62	33	0	0	0	0	0	27	0	0	0	85	0	0	0	0	0	0	111	15	0	0	0	0	0	0	19	0	0	57
ASV632	Bacteria	Firmicutes	Clostridia	Lachnospirales	Lachnospiraceae			0	0	0	0	0	0	0	0	0	0	0	0	0	0	0	0	0	0	0	0	0	0	0	0	0	0	0	0	0	0	0	0	0	0	0	0	0	0	0	0	0	0
ASV633	Bacteria	Verrucomicrobiota	Verrucomicrobiae	Pedosphaerales	Pedosphaeraceae			0	0	0	0	0	0	0	0	0	0	0	0	0	0	0	0	0	0	0	0	0	70	0	0	0	0	66	36	0	52	0	0	49	48	0	0	99	52	0	0	62	0
ASV635	Bacteria	Proteobacteria	Gammaproteobacteria	Burkholderiales	Neisseriaceae	Kingella		0	0	0	0	0	0	0	0	0	0	0	0	0	0	0	0	0	0	0	0	0	0	0	0	0	0	0	0	0	0	0	0	0	0	0	0	0	0	0	0	0	0
ASV636	Bacteria	Proteobacteria	Alphaproteobacteria	Sphingomonadales	Sphingomonadaceae	Sphingomonas		23	25	23	18	23	55	22	22	23	41	29	21	0	10	58	101	18	24	0	51	46	29	13	31	75	27	28	0	0	26	22	16	0	17	22	0	0	11	13	0	0	20
ASV637	Bacteria	Proteobacteria	Alphaproteobacteria	Rhodospirillales	Rhodospirillaceae			0	0	42	0	0	8	0	0	0	0	32	0	0	0	53	41	54	39	24	55	0	44	47	34	0	36	12	24	0	21	0	19	0	0	0	0	78	30	0	0	0	0
ASV638	Bacteria	Gemmatimonadota	Gemmatimonadetes	Gemmatimonadales	Gemmatimonadaceae	Gemmatimonas		7	5	24	19	5	9	10	7	14	11	13	71	0	12	7	12	67	23	14	0	0	43	4	26	16	8	43	4	23	0	8	10	7	8	12	23	0	0	5	10	22	5
ASV639	Bacteria	Proteobacteria	Alphaproteobacteria	Elsterales				0	26	0	10	38	0	14	11	12	30	0	0	0	0	0	51	42	9	0	99	0	0	85	22	0	0	0	0	0	38	50	14	0	33	35	0	26	26	26	0	12	41
ASV640	Bacteria	Proteobacteria	Alphaproteobacteria	Rhizobiales	Amb-16S-1323	Amb-16S-1323		28	0	34	22	24	10	14	12	9	18	0	14	20	9	16	0	11	19	23	28	0	8	41	10	19	19	9	0	22	16	0	5	8	10	8	13	45	14	28	0	28	19
ASV641	Bacteria	Proteobacteria	Alphaproteobacteria	Caulobacterales	Caulobacteraceae	Phenylobacterium		13	0	43	12	14	0	0	0	11	0	21	14	0	0	11	11	13	28	0	16	6	56	13	22	40	14	70	11	22	12	49	23	17	0	20	11	65	0	0	11	0	9
ASV642	Bacteria	Proteobacteria	Gammaproteobacteria	Burkholderiales	Comamonadaceae			0	0	21	0	19	0	0	0	0	0	19	29	0	0	16	0	20	0	47	0	53	27	34	42	15	4	93	4	38	18	60	38	24	14	17	10	24	0	13	0	21	9
ASV643	Bacteria	Proteobacteria	Gammaproteobacteria	R7C24	R7C24	R7C24		56	267	162	50	63	110	103	45	133	199	64	73	67	73	54	48	87	29	28	35	47	3	53	21	82	30	12	0	20	35	12	15	0	0	0	52	4	4	0	0	18	0
ASV644	Bacteria	Patescibacteria	Parcubacteria	Candidatus_Azambacteria	Candidatus_Azambacteria	Candidatus_Azambacteria	Parcubacteria_bacterium	23	6	6	29	28	8	3	21	6	5	33	38	31	9	68	0	14	19	7	17	21	0	15	12	6	12	22	31	8	0	41	3	3	47	18	28	6	9	8	6	15	7
ASV645	Bacteria	Bacteroidota	Bacteroidia	Chitinophagales	Chitinophagaceae			0	0	0	0	0	0	0	0	65	0	0	0	0	52	0	0	0	34	0	0	176	0	0	0	0	0	0	36	66	0	0	79	64	0	18	0	0	107	0	0	43	23
ASV646	Bacteria	Proteobacteria	Gammaproteobacteria	Burkholderiales	Comamonadaceae	Delftia		0	0	58	0	16	0	0	0	23	0	28	0	0	0	31	40	0	0	0	0	50	43	0	98	196	68	8	10	32	0	16	17	8	0	0	0	0	15	0	0	0	10
ASV647	Bacteria	Actinobacteriota	Thermoleophilia	Gaiellales	Gaiellaceae	Gaiella		0	56	71	16	67	7	74	42	0	69	72	0	0	17	40	0	54	54	0	0	0	0	29	104	11	47	0	0	0	0	71	0	0	1	6	66	19	0	0	0	36	48
ASV648	Bacteria	Planctomycetota	Planctomycetes	Planctomycetales				11	0	7	14	8	0	9	2	10	0	21	0	17	5	23	0	29	23	20	25	0	27	101	11	18	7	0	44	20	0	21	56	1	15	6	13	32	31	12	8	12	39
ASV649	Bacteria	Proteobacteria	Gammaproteobacteria	Diplorickettsiales	Diplorickettsiaceae	Aquicella		0	0	22	16	11	0	0	0	19	0	23	22	0	24	39	20	24	12	0	28	98	24	14	22	29	23	45	9	13	0	14	107	0	0	22	0	21	24	10	23	0	14
ASV650	Bacteria	Actinobacteriota	Thermoleophilia	Solirubrobacterales	Solirubrobacteraceae	Conexibacter		16	134	127	8	53	16	116	37	9	115	104	24	14	23	66	9	100	103	0	0	5	9	89	49	8	43	0	18	17	8	31	11	0	0	0	130	7	2	0	0	62	40
ASV651	Bacteria	Acidobacteriota	Acidobacteriae	Acidobacteriales	Acidobacteriaceae_(Subgroup_1)			41	33	0	68	52	31	19	38	53	31	0	35	63	39	0	0	30	21	36	40	17	42	0	11	30	28	15	12	23	0	18	12	0	24	13	19	0	3	0	33	21	47
ASV652	Bacteria	Myxococcota	Myxococcia	Myxococcales	Anaeromyxobacteraceae	Anaeromyxobacter	bacterium_enrichment	6	1	10	0	25	0	0	0	0	0	12	0	0	0	6	0	35	44	21	6	7	0	11	16	3	3	0	22	18	0	70	10	6	17	33	10	35	10	13	29	6	8
ASV653	Bacteria	Firmicutes	Clostridia	Lachnospirales	Lachnospiraceae	Dorea		0	0	0	0	0	0	0	0	0	0	0	0	0	0	0	0	0	0	0	0	0	0	0	0	0	0	0	0	0	16	0	0	0	0	20	5	0	0	0	0	0	0
ASV654	Bacteria	Proteobacteria	Gammaproteobacteria					59	270	146	63	92	89	109	36	79	158	70	42	50	48	73	54	84	47	0	15	37	26	39	27	98	33	6	13	13	11	33	38	0	3	0	64	11	4	0	0	20	15
ASV655	Bacteria	Actinobacteriota	Actinobacteria	Bifidobacteriales	Bifidobacteriaceae	Bifidobacterium	Bifidobacterium_bifidum	0	0	0	0	0	0	0	0	0	0	0	0	0	0	0	0	14	0	0	0	0	0	0	0	4	0	0	0	0	0	0	0	0	0	11	0	0	0	0	5	0	0
ASV656	Bacteria	Gemmatimonadota	Gemmatimonadetes	Gemmatimonadales	Gemmatimonadaceae			8	14	20	6	0	0	0	0	0	0	0	0	0	7	42	0	26	22	0	20	11	17	22	10	0	25	0	19	10	0	0	5	29	12	38	22	21	0	29	0	0	20
ASV657	Bacteria	Verrucomicrobiota	Verrucomicrobiae	Pedosphaerales	Pedosphaeraceae	Pedosphaeraceae	bacterium_enrichment	20	13	0	0	36	0	0	9	0	0	0	0	0	0	17	0	0	29	9	28	0	3	23	46	40	33	0	9	16	0	91	46	54	0	36	0	22	24	0	0	0	70
ASV658	Bacteria	Proteobacteria	Alphaproteobacteria	Rhizobiales	Rhizobiaceae			55	51	0	56	49	97	42	51	268	92	0	41	38	95	14	22	0	0	0	35	10	13	0	0	28	15	0	0	26	0	0	69	0	0	0	0	0	0	0	0	0	16
ASV659	Bacteria	Actinobacteriota	Thermoleophilia	Gaiellales				4	67	85	8	58	6	106	24	6	93	65	0	0	8	46	22	59	72	0	0	0	6	52	55	0	29	1	1	8	0	40	0	0	0	0	78	0	0	0	0	46	43
ASV660	Bacteria	Bacteroidota	Bacteroidia	Sphingobacteriales	Sphingobacteriaceae	Mucilaginibacter		41	10	0	29	26	16	0	35	8	23	25	33	62	28	11	33	15	31	0	27	49	16	3	10	11	11	43	39	15	0	0	30	59	55	9	0	47	31	20	13	0	29
ASV661	Bacteria	Actinobacteriota	Acidimicrobiia	Microtrichales				65	81	11	75	96	240	132	47	271	179	18	71	56	153	29	73	9	23	0	52	5	10	8	14	36	22	12	8	16	21	0	23	0	13	2	2	2	12	9	0	8	20
ASV662	Bacteria	Proteobacteria	Alphaproteobacteria	Elsterales				24	10	25	19	9	21	22	10	15	23	7	23	33	13	14	18	14	15	58	11	0	11	5	35	25	15	0	4	0	0	12	0	9	6	17	19	14	0	17	0	0	20
ASV663	Bacteria	Firmicutes	Clostridia	Oscillospirales	Eubacterium_coprostanoligenes_group	Eubacterium_coprostanoligenes_group		0	0	0	0	0	22	0	0	0	0	0	0	0	0	0	20	0	0	0	22	0	0	0	0	0	0	0	0	12	177	0	0	3	13	19	22	0	0	33	27	15	0
ASV664	Bacteria	Firmicutes	Clostridia	Clostridiales	Clostridiaceae	Clostridium_sensu_stricto_1		0	26	33	0	28	8	30	0	8	38	10	0	0	6	11	0	16	13	0	0	12	0	17	24	0	6	0	0	0	10	17	0	0	0	32	0	0	0	18	0	6	10
ASV665	Bacteria	Proteobacteria	Alphaproteobacteria	Rhizobiales	Xanthobacteraceae			77	19	20	40	33	26	20	98	12	15	0	43	75	18	28	19	11	8	0	12	7	27	13	27	25	33	13	65	4	11	22	51	10	0	22	0	33	14	16	0	0	15
ASV666	Bacteria	Proteobacteria	Alphaproteobacteria	Rhizobiales	Beijerinckiaceae	Methylovirgula		51	35	14	49	46	91	40	37	185	47	15	96	46	95	30	39	11	29	0	39	18	36	11	0	46	27	20	12	27	20	16	42	8	14	6	20	26	17	0	0	13	12
ASV667	Bacteria	Proteobacteria	Gammaproteobacteria	Pseudomonadales	Pseudomonadaceae	Pseudomonas		0	0	0	0	0	0	0	0	0	0	0	0	0	0	0	0	0	0	0	0	0	0	0	0	0	0	0	0	0	0	0	0	0	0	0	0	0	0	0	0	0	0
ASV668	Bacteria	Bacteroidota	Bacteroidia	Chitinophagales	Chitinophagaceae	Flavitalea		20	11	18	7	19	12	13	15	13	12	12	13	0	3	0	0	27	11	0	17	8	11	30	0	8	22	0	20	15	0	17	8	11	8	11	12	31	31	21	0	37	10
ASV669	Bacteria	Nitrospirota	Nitrospiria	Nitrospirales	Nitrospiraceae	Nitrospira	Nitrospira_japonica	0	54	37	7	28	6	34	20	10	36	34	1	8	12	22	0	43	29	0	0	15	0	28	31	4	25	1	0	2	10	5	0	8	6	3	27	0	0	0	21	22	17
ASV670	Bacteria	Proteobacteria	Gammaproteobacteria					86	28	10	65	39	43	59	94	33	24	26	104	68	36	13	16	4	4	36	7	19	16	11	23	8	28	48	27	21	11	14	12	42	15	40	11	18	0	17	17	0	38
ASV671	Bacteria	Proteobacteria	Alphaproteobacteria	Rhizobiales	Rhizobiaceae			0	0	0	0	0	0	0	0	0	0	0	0	0	0	0	0	0	0	0	0	0	0	0	0	0	0	0	0	0	0	0	0	0	0	0	0	0	9	0	0	0	0
ASV672	Bacteria	Proteobacteria	Gammaproteobacteria	Burkholderiales	Methylophilaceae	Methylotenera		0	0	21	0	13	1	0	0	8	0	24	0	0	0	0	0	6	18	0	30	5	14	7	20	12	0	0	0	103	24	50	20	16	20	54	28	0	5	15	24	29	9
ASV673	Bacteria	Proteobacteria	Gammaproteobacteria	Burkholderiales	Comamonadaceae			0	0	0	0	0	0	0	0	0	0	0	0	0	0	0	0	0	0	0	0	0	0	21	0	0	0	0	0	0	0	8	0	0	0	22	0	0	6	0	30	0	0
ASV674	Bacteria	Proteobacteria	Alphaproteobacteria	Rhizobiales	Rhizobiaceae	Allorhizobium-Neorhizobium-Pararhizobium-Rhizobium		7	0	0	0	0	10	0	0	0	10	4	0	0	6	11	0	9	23	0	14	7	24	50	5	9	11	0	8	14	44	18	23	40	0	26	15	17	28	16	33	14	14
ASV675	Bacteria	Verrucomicrobiota	Verrucomicrobiae	Pedosphaerales	Pedosphaeraceae			27	0	0	2	13	7	0	0	15	17	28	0	0	6	0	19	29	6	16	18	22	11	18	17	18	10	0	16	39	7	17	58	54	9	17	6	70	8	0	17	8	7
ASV676	Bacteria	Proteobacteria	Gammaproteobacteria	Xanthomonadales	Rhodanobacteraceae	Dokdonella		23	34	39	18	28	12	17	21	15	18	35	19	18	16	16	26	21	12	14	9	24	19	28	25	30	25	18	17	37	37	13	20	12	18	25	24	30	16	8	0	27	10
ASV677	Bacteria	Acidobacteriota	Acidobacteriae	Acidobacteriales	Acidobacteriaceae_(Subgroup_1)	Occallatibacter		49	22	14	65	24	19	0	40	17	19	0	79	64	21	0	22	13	0	0	0	0	47	0	20	0	36	52	15	9	0	0	13	14	0	19	10	0	0	30	0	0	22
ASV678	Bacteria	Proteobacteria	Alphaproteobacteria	Rhizobiales	Rhizobiales_Incertae_Sedis	Bauldia		6	10	19	15	15	6	8	20	4	0	21	16	24	5	8	25	20	17	21	27	14	31	19	23	19	30	37	19	13	11	27	14	21	10	15	28	41	13	13	11	16	22
ASV680	Bacteria	Bacteroidota	Bacteroidia	Chitinophagales	Chitinophagaceae	Edaphobaculum		10	8	20	10	6	0	1	7	42	5	10	2	6	8	27	22	24	8	22	24	23	15	7	13	15	36	0	6	77	23	6	18	85	10	36	28	10	7	14	19	16	12
ASV681	Bacteria	Proteobacteria	Gammaproteobacteria	Xanthomonadales	Xanthomonadaceae			31	11	0	20	30	14	30	29	0	15	28	0	0	19	30	0	23	7	0	0	72	0	54	35	0	23	0	0	15	11	18	33	23	14	10	0	15	7	4	0	22	18
ASV682	Bacteria	Proteobacteria	Alphaproteobacteria	Sphingomonadales	Sphingomonadaceae	Altererythrobacter		0	0	0	0	0	0	0	0	0	0	0	10	0	0	0	0	0	0	0	16	0	0	0	0	0	0	0	0	0	0	0	0	0	0	32	0	0	0	19	0	0	0
ASV683	Bacteria	NB1-j	NB1-j	NB1-j	NB1-j	NB1-j		54	175	152	41	54	58	118	38	99	79	53	42	37	57	64	76	69	21	19	8	127	34	15	42	219	35	7	16	3	22	6	26	0	0	3	55	0	2	1	0	15	12
ASV684	Bacteria	Actinobacteriota	Thermoleophilia	Solirubrobacterales	Solirubrobacteraceae	Solirubrobacter		0	41	0	7	37	0	57	36	0	72	57	0	6	4	46	0	63	38	0	0	0	0	0	54	5	33	0	0	0	0	28	0	0	0	0	0	25	0	0	0	26	62
ASV685	Bacteria	Proteobacteria	Alphaproteobacteria	Rhizobiales				31	5	31	8	0	0	5	1	8	3	26	14	0	11	12	25	22	7	19	38	24	22	0	15	20	10	25	54	4	8	0	7	9	10	7	19	11	33	13	0	7	12
ASV686	Bacteria	Proteobacteria	Gammaproteobacteria	Gammaproteobacteria_Incertae_Sedis	Unknown_Family	Acidibacter		64	272	164	61	53	70	102	0	77	137	62	63	56	58	66	51	82	33	34	0	60	0	35	48	109	44	10	12	21	0	15	23	4	7	0	87	23	6	0	0	16	20
ASV687	Bacteria	Proteobacteria	Gammaproteobacteria	Xanthomonadales	Xanthomonadaceae			56	0	0	72	43	46	0	66	0	0	0	122	66	51	0	0	0	33	0	53	0	0	0	71	65	70	35	0	75	0	56	63	54	0	0	0	78	60	0	0	0	50
ASV688	Bacteria	Firmicutes	Limnochordia	Limnochordia	Limnochordia	Limnochordia		0	0	0	0	0	0	0	0	0	0	0	0	0	0	0	0	0	0	0	0	0	0	0	0	0	0	0	0	0	0	0	0	0	0	0	0	0	0	0	0	0	0
ASV689	Bacteria	Firmicutes	Clostridia	Lachnospirales	Lachnospiraceae			34	40	26	25	22	39	42	25	65	309	10	44	34	24	113	35	7	10	15	13	7	5	103	11	14	12	22	2	0	0	1	9	3	0	3	0	4	2	1	15	1	0
ASV690	Bacteria	Proteobacteria	Gammaproteobacteria	Burkholderiales	Oxalobacteraceae	Noviherbaspirillum		0	0	0	0	0	0	0	0	0	0	0	0	0	35	0	0	0	0	0	0	40	0	0	0	18	12	0	0	11	20	0	0	7	118	0	16	7	16	0	33	21	0
ASV691	Bacteria	Proteobacteria	Gammaproteobacteria	Burkholderiales	Comamonadaceae			0	0	0	0	0	0	0	0	0	0	0	0	0	0	0	0	0	0	0	0	0	0	0	0	0	0	0	0	0	0	0	0	0	0	0	0	0	0	0	0	0	0
ASV692	Bacteria	Actinobacteriota	Actinobacteria	Propionibacteriales	Nocardioidaceae	Nocardioides		35	18	14	19	53	27	34	40	33	30	21	34	0	19	15	24	21	21	44	17	0	8	9	31	0	24	0	12	21	14	14	21	7	14	35	20	35	0	7	0	27	22
ASV693	Bacteria	Proteobacteria	Gammaproteobacteria	Burkholderiales	Comamonadaceae			0	0	0	5	0	0	17	0	0	38	0	0	0	14	0	0	0	0	0	0	0	0	0	0	0	0	0	0	4	22	0	0	26	5	10	13	0	10	16	0	27	0
ASV694	Bacteria	Proteobacteria	Gammaproteobacteria	Pseudomonadales	Moraxellaceae	Enhydrobacter		0	6	2	0	0	4	4	0	4	44	17	12	0	5	15	0	8	13	0	10	13	7	40	2	14	0	3	0	0	5	7	7	0	10	8	12	9	11	3	19	13	5
ASV695	Bacteria	Bdellovibrionota	Bdellovibrionia	Bdellovibrionales	Bdellovibrionaceae	OM27_clade		0	0	22	0	2	0	2	0	0	0	0	11	0	0	8	0	23	34	12	12	13	20	1	14	0	13	54	0	0	0	23	7	6	0	8	29	4	11	7	13	5	10
ASV696	Bacteria	Proteobacteria	Alphaproteobacteria	Caulobacterales	Caulobacteraceae			39	21	10	21	21	15	9	37	11	14	21	37	29	18	6	0	28	34	0	18	20	15	12	20	8	13	11	77	34	17	32	36	17	16	12	22	87	5	11	0	3	29
ASV697	Bacteria	Proteobacteria	Alphaproteobacteria	Caulobacterales	Caulobacteraceae	Caulobacter		17	0	0	6	0	13	16	8	0	0	0	12	0	12	0	0	22	36	0	24	29	0	0	14	21	10	0	11	22	0	44	61	26	20	0	13	73	0	13	38	0	0
ASV698	Bacteria	Actinobacteriota	Actinobacteria	Propionibacteriales	Nocardioidaceae			0	33	0	0	0	61	52	0	80	0	0	0	0	43	0	0	0	19	0	0	0	0	0	0	0	0	0	0	0	0	0	0	0	0	0	0	0	0	0	0	0	0
ASV699	Bacteria	Acidobacteriota	Vicinamibacteria	Vicinamibacterales	Vicinamibacteraceae	Vicinamibacteraceae		16	0	75	11	0	0	8	0	0	12	20	16	0	0	72	0	19	0	34	0	43	87	25	23	0	12	0	20	0	0	0	0	16	34	16	19	39	0	21	27	0	0
ASV700	Bacteria	Proteobacteria	Alphaproteobacteria	Rhodobacterales	Rhodobacteraceae			0	0	0	0	0	0	0	0	0	0	0	0	0	0	0	0	0	0	0	0	0	0	0	0	0	0	0	0	0	0	0	0	0	0	0	0	0	0	10	9	0	0
ASV701	Bacteria	Bacteroidota	Bacteroidia	Chitinophagales	Chitinophagaceae	Flavisolibacter		18	0	44	0	0	0	0	0	0	0	25	26	17	0	0	63	0	0	56	0	0	21	0	20	19	0	72	26	0	18	0	0	0	20	0	14	54	0	16	0	21	19
ASV702	Bacteria	Firmicutes	Bacilli	Lactobacillales	Lactobacillaceae	Lactobacillus	Lactobacillus_ruminis	0	0	0	0	0	0	0	0	0	0	0	0	0	0	0	0	0	0	0	0	0	0	0	0	0	0	0	0	0	0	0	0	0	0	0	0	0	0	0	0	0	0
ASV703	Bacteria	Bacteroidota	Bacteroidia	Bacteroidales	Bacteroidaceae	Bacteroides	Bacteroides_coprocola	0	0	0	0	0	0	0	0	0	0	0	0	0	0	0	0	0	0	0	0	0	0	0	0	0	0	0	0	0	0	0	0	0	0	0	0	0	0	0	0	0	0
ASV704	Bacteria	Firmicutes	Clostridia	Lachnospirales	Lachnospiraceae			45	28	8	45	44	105	29	29	50	391	0	13	63	32	78	29	0	0	0	15	8	12	62	0	9	0	0	17	0	25	0	0	0	0	0	0	2	0	0	0	0	0
ASV705	Bacteria	Gemmatimonadota	Gemmatimonadetes	Gemmatimonadales	Gemmatimonadaceae	Gemmatimonas	Gemmatimonadetes_bacterium	0	29	0	0	0	14	36	0	0	0	32	4	0	17	64	0	32	43	70	85	21	19	0	0	0	36	22	0	30	33	5	0	9	20	0	48	0	20	0	0	0	34
ASV706	Bacteria	Myxococcota	Polyangia	Polyangiales	Polyangiaceae	Pajaroellobacter		0	38	27	0	38	37	47	32	22	0	0	37	41	0	0	0	13	0	47	0	13	24	0	34	10	17	0	11	21	0	24	14	19	21	0	0	24	29	0	19	0	32
ASV707	Bacteria	Firmicutes	Bacilli	Erysipelotrichales	Erysipelotrichaceae	Breznakia		25	53	26	27	55	116	58	47	41	352	4	36	41	44	129	58	0	0	9	33	14	12	45	8	7	1	35	13	0	19	2	0	0	0	1	1	4	0	0	0	0	3
ASV708	Bacteria	Proteobacteria	Gammaproteobacteria	EPR3968-O8a-Bc78	EPR3968-O8a-Bc78	EPR3968-O8a-Bc78		61	359	147	68	72	114	133	44	62	97	44	59	60	59	13	64	87	28	0	41	11	22	0	16	70	11	3	0	0	0	6	12	0	0	0	96	46	4	0	0	25	0
ASV709	Bacteria	Gemmatimonadota	Gemmatimonadetes	Gemmatimonadales	Gemmatimonadaceae	Gemmatimonas		0	0	17	0	12	0	0	0	8	0	13	13	10	0	7	0	0	0	46	23	19	12	0	13	11	21	27	0	19	0	25	15	13	0	11	16	24	0	17	0	13	0
ASV710	Bacteria	Firmicutes	Clostridia	Oscillospirales	Ruminococcaceae	Harryflintia		0	0	0	0	0	0	0	0	0	0	0	0	0	0	0	0	0	0	0	0	0	0	0	0	0	0	0	0	0	0	0	0	0	0	54	0	0	0	93	68	0	0
ASV711	Bacteria	Proteobacteria	Alphaproteobacteria	Reyranellales	Reyranellaceae	Reyranella		0	0	57	0	9	0	0	0	0	0	46	29	0	11	40	48	23	42	33	13	42	41	21	43	64	49	179	20	45	0	17	12	0	15	10	29	0	23	0	31	18	7
ASV712	Bacteria	Proteobacteria	Gammaproteobacteria	Pseudomonadales	Moraxellaceae	Acinetobacter		0	0	0	0	11	0	0	0	31	0	0	26	0	0	0	0	8	14	0	39	0	0	46	0	0	0	18	11	15	54	8	55	0	0	13	18	0	6	0	0	0	21
ASV713	Bacteria	Proteobacteria	Gammaproteobacteria	Xanthomonadales	Xanthomonadaceae	Pseudoxanthomonas		0	0	0	0	0	0	0	0	0	0	0	0	0	0	0	0	0	0	17	0	0	0	0	0	0	0	0	0	0	0	0	0	4	0	21	0	0	0	0	79	0	0
ASV714	Bacteria	Proteobacteria	Gammaproteobacteria	Steroidobacterales	Steroidobacteraceae			0	43	0	0	6	0	24	11	0	22	0	0	0	0	0	0	0	25	0	0	0	0	32	0	0	26	0	0	22	0	10	8	0	28	0	18	0	0	0	0	17	23
ASV715	Bacteria	Actinobacteriota	Actinobacteria	Frankiales	Frankiaceae	Jatrophihabitans		66	76	0	41	76	288	257	0	236	148	0	63	0	136	65	214	0	35	0	64	0	0	0	0	43	0	0	0	22	87	0	26	0	0	0	0	0	0	0	0	0	0
ASV716	Bacteria	Verrucomicrobiota	Verrucomicrobiae	Opitutales	Opitutaceae			18	28	26	0	0	0	0	0	0	10	10	0	8	0	0	44	25	0	37	0	20	14	28	11	15	0	7	81	24	18	6	19	85	27	0	124	13	0	13	0	19	0
ASV717	Bacteria	Actinobacteriota	Thermoleophilia	Solirubrobacterales	67-14	67-14		0	45	26	0	113	0	25	64	0	34	14	5	11	0	0	0	21	16	11	0	0	0	0	71	0	51	0	0	0	0	63	0	0	0	0	29	0	0	0	0	11	59
ASV718	Bacteria	Campilobacterota	Campylobacteria	Campylobacterales	Campylobacteraceae	Campylobacter	Campylobacter_concisus	0	0	0	0	0	0	0	0	0	0	0	0	0	0	0	0	0	0	0	0	0	0	0	0	0	0	0	0	0	0	0	0	0	0	0	0	0	0	0	0	0	0
ASV719	Bacteria	Acidobacteriota	Acidobacteriae	Acidobacteriales	Acidobacteriaceae_(Subgroup_1)		Acidobacteria_bacterium	32	0	0	47	16	9	5	12	0	14	13	27	19	12	16	21	0	0	36	0	10	17	0	21	0	38	39	35	0	0	0	0	6	7	13	10	42	0	27	0	8	13
ASV720	Bacteria	Firmicutes	Clostridia	Oscillospirales	Oscillospiraceae			0	0	0	0	0	0	2	0	0	0	0	0	0	0	0	0	3	0	0	0	0	0	0	0	0	0	0	0	0	0	0	0	0	0	40	0	0	0	99	71	0	0
ASV721	Bacteria	Bacteroidota	Bacteroidia	Chitinophagales	Chitinophagaceae	Chitinophaga		10	0	15	5	6	20	0	6	0	0	0	2	5	10	0	46	16	41	0	33	0	0	5	4	10	17	1	8	27	70	18	14	12	14	7	26	6	46	13	9	7	3
ASV722	Bacteria	Bacteroidota	Bacteroidia	Bacteroidales	Dysgonomonadaceae	Dysgonomonas		18	16	0	22	14	50	24	8	113	461	17	22	50	17	72	24	0	0	0	8	8	7	39	5	69	3	100	4	8	11	0	9	5	0	0	0	0	0	0	17	0	0
ASV723	Bacteria	Proteobacteria	Alphaproteobacteria	Rhizobiales	Hyphomicrobiaceae	Hyphomicrobium		23	0	0	7	0	0	4	0	0	0	0	0	37	12	37	32	23	26	54	30	0	11	0	17	8	0	0	14	23	19	17	12	0	0	5	17	26	51	19	13	21	25
ASV724	Bacteria	Acidobacteriota	Vicinamibacteria	Vicinamibacterales	Vicinamibacteraceae			0	0	0	0	13	0	0	0	16	0	8	0	0	24	0	26	0	30	0	18	0	0	0	16	19	18	0	22	9	0	16	18	0	0	12	24	0	0	8	0	71	0
ASV725	Bacteria	Verrucomicrobiota	Verrucomicrobiae	Chthoniobacterales	Xiphinematobacteraceae	Candidatus_Xiphinematobacter		0	0	8	14	0	0	0	0	0	0	0	0	3	31	35	7	88	11	0	30	14	2	21	0	0	0	0	0	3	6	18	8	0	39	57	6	8	125	5	13	4	14
ASV726	Bacteria	Proteobacteria	Alphaproteobacteria	Sphingomonadales	Sphingomonadaceae	Plot4-2H12		10	13	18	22	21	6	14	10	12	0	34	9	0	15	20	25	20	18	0	28	45	65	4	34	31	8	0	44	11	0	40	32	6	33	10	21	23	11	0	0	42	19
ASV727	Bacteria	Proteobacteria	Alphaproteobacteria	Rhizobiales	Hyphomicrobiaceae	Hyphomicrobium	Hyphomicrobium_denitrificans	8	7	35	0	46	19	28	12	25	0	36	27	0	37	0	0	26	27	0	15	51	14	0	41	16	24	25	33	53	0	20	57	30	0	9	24	37	0	0	0	20	0
ASV728	Bacteria	Acidobacteriota	Vicinamibacteria	Vicinamibacterales				0	0	0	0	0	0	0	0	0	0	30	0	0	0	30	38	0	25	0	29	0	0	15	26	26	23	16	0	25	0	17	22	24	0	0	0	0	0	0	10	0	27
ASV729	Bacteria	Proteobacteria	Gammaproteobacteria	Burkholderiales	Rhodocyclaceae			42	24	20	29	31	52	32	14	81	244	0	27	44	71	71	12	0	0	0	43	10	0	32	0	19	0	0	2	0	17	0	8	15	7	0	0	5	3	0	0	0	0
ASV730	Bacteria	Chloroflexi	Ktedonobacteria	C0119	C0119	C0119		30	0	9	15	8	3	5	10	21	8	3	0	19	11	0	15	12	6	0	21	40	0	28	22	15	33	0	37	16	13	8	40	5	25	8	12	35	0	0	13	3	22
ASV731	Bacteria	Actinobacteriota	Thermoleophilia	Gaiellales				45	31	0	35	35	0	24	34	0	31	32	24	82	0	0	35	16	31	0	0	0	0	0	0	0	0	0	29	36	0	27	21	0	25	19	36	28	0	0	0	57	17
ASV732	Bacteria	Proteobacteria	Alphaproteobacteria	Rhizobiales	Rhizobiaceae	Allorhizobium-Neorhizobium-Pararhizobium-Rhizobium		0	0	0	0	0	0	0	0	0	0	0	0	0	0	0	0	0	0	0	0	0	0	0	0	0	0	0	0	0	0	0	0	0	0	0	0	0	0	0	0	0	0
ASV733	Bacteria	Firmicutes	Clostridia	Lachnospirales	Lachnospiraceae			0	0	0	0	0	0	0	0	0	0	0	0	0	0	0	0	0	0	0	0	0	0	0	0	0	0	0	0	0	0	0	0	0	0	70	0	0	0	118	116	0	0
ASV734	Bacteria	Verrucomicrobiota	Verrucomicrobiae	Opitutales	Opitutaceae			0	0	45	0	0	0	0	0	0	0	69	0	0	0	21	0	20	0	0	0	32	0	0	0	0	0	0	0	39	22	23	0	31	0	25	0	51	24	40	0	28	0
ASV735	Bacteria	Bacteroidota	Bacteroidia	Chitinophagales	Chitinophagaceae			101	24	0	92	111	205	66	56	217	113	0	66	62	139	0	70	0	12	34	39	39	8	12	21	10	10	10	0	7	27	21	20	0	19	0	10	7	10	0	0	12	6
ASV736	Bacteria	Firmicutes	Clostridia	Lachnospirales	Lachnospiraceae			38	36	0	52	48	57	47	19	55	416	8	47	89	43	105	28	7	0	0	0	6	37	43	0	7	5	30	0	3	0	0	0	3	0	0	0	0	2	0	0	0	0
ASV737	Bacteria	Proteobacteria	Alphaproteobacteria	Micropepsales	Micropepsaceae			0	0	0	0	0	0	39	80	0	0	0	0	0	0	62	0	0	43	0	0	0	83	0	0	0	55	0	0	0	0	50	31	0	0	47	50	38	29	30	45	41	33
ASV738	Bacteria	Actinobacteriota	Actinobacteria	Streptosporangiales	Thermomonosporaceae	Thermostaphylospora		80	233	145	54	81	50	138	52	76	134	58	40	49	53	48	0	70	23	0	23	0	12	62	0	110	0	11	9	20	0	4	28	0	0	11	100	7	0	0	0	16	7
ASV739	Bacteria	Proteobacteria	Alphaproteobacteria	Dongiales	Dongiaceae	Dongia		17	0	0	0	8	8	12	0	8	0	13	0	0	0	0	0	17	8	0	15	5	12	5	8	16	3	8	16	14	19	13	9	29	0	21	4	54	14	9	45	10	8
ASV740	Bacteria	Proteobacteria	Alphaproteobacteria	Sphingomonadales	Sphingomonadaceae	Blastomonas		0	0	35	0	9	4	0	0	15	0	17	19	73	4	11	51	12	16	38	10	36	18	0	14	148	29	31	9	12	0	6	59	0	21	17	22	7	10	0	0	18	67
ASV741	Bacteria	Chloroflexi	Ktedonobacteria	Ktedonobacterales	JG30-KF-AS9	JG30-KF-AS9		48	13	13	107	31	0	13	78	8	10	32	66	18	14	0	0	16	7	27	6	20	78	6	24	6	17	11	44	15	0	29	5	9	15	17	49	14	4	6	0	29	10
ASV742	Bacteria	Proteobacteria	Alphaproteobacteria	Micropepsales	Micropepsaceae			33	52	0	43	63	109	108	26	106	149	40	67	95	55	0	0	0	28	0	0	0	0	0	41	0	0	0	0	35	0	0	23	35	0	0	0	0	0	49	0	22	47
ASV743	Bacteria	Proteobacteria	Gammaproteobacteria	Acidiferrobacterales	Acidiferrobacteraceae	Sulfurifustis		57	197	85	59	68	68	177	51	69	147	62	61	53	61	48	23	80	58	11	0	0	44	74	23	55	27	7	3	13	0	3	30	3	0	0	83	2	5	0	0	23	13
ASV744	Bacteria	Actinobacteriota	Actinobacteria	Bifidobacteriales	Bifidobacteriaceae	Bifidobacterium	Bifidobacterium_asteroides	0	0	0	0	0	0	0	0	0	0	0	0	0	0	0	0	0	0	0	38	0	0	0	0	0	0	0	0	0	0	0	0	0	0	0	0	0	0	0	0	0	0
ASV745	Bacteria	Firmicutes	Negativicutes	Veillonellales-Selenomonadales	Selenomonadaceae			0	0	0	0	0	0	0	0	0	0	0	0	0	0	0	0	0	0	0	0	0	0	0	0	0	0	0	0	0	0	0	0	0	0	0	0	0	0	0	0	0	0
ASV746	Bacteria	Proteobacteria	Gammaproteobacteria	Pseudomonadales	Pseudomonadaceae	Pseudomonas		0	0	0	0	0	0	0	0	0	0	0	0	0	0	0	0	0	0	0	0	0	0	0	0	0	0	0	0	0	0	0	0	0	0	25	0	0	0	0	0	0	0
ASV747	Bacteria	Firmicutes	Bacilli	Lactobacillales	Lactobacillaceae	Lactobacillus		0	0	0	0	0	0	0	0	0	0	0	0	0	0	0	0	0	0	0	0	0	0	0	0	0	0	0	0	0	0	0	0	0	0	0	0	0	0	0	0	0	0
ASV748	Bacteria	Proteobacteria	Gammaproteobacteria	Diplorickettsiales	Diplorickettsiaceae	Aquicella		7	2	0	13	7	3	10	23	7	6	0	18	5	10	5	18	9	32	21	45	14	12	11	6	0	10	14	36	0	0	9	19	0	0	66	0	12	15	21	52	3	7
ASV749	Bacteria	Proteobacteria	Alphaproteobacteria	Micropepsales	Micropepsaceae			85	35	0	44	42	0	0	0	21	0	48	63	56	19	0	0	0	43	0	0	44	0	0	58	0	0	0	66	0	0	0	0	54	22	0	0	0	0	0	0	0	30
ASV750	Bacteria	Patescibacteria	Saccharimonadia	Saccharimonadales				0	0	5	3	3	0	0	0	12	0	7	0	0	3	18	5	0	7	0	16	33	17	8	15	5	0	0	29	37	6	38	36	56	7	25	6	22	10	12	13	18	27
ASV751	Bacteria	Acidobacteriota	Acidobacteriae	Acidobacteriales				33	30	39	71	33	17	14	15	28	16	16	44	25	22	21	35	38	29	30	0	38	43	12	24	24	20	70	21	0	33	23	57	0	12	30	37	16	15	0	45	21	30
ASV752	Bacteria	Proteobacteria	Gammaproteobacteria	Pseudomonadales	Moraxellaceae	Acinetobacter		16	20	0	0	0	12	0	0	0	54	0	0	0	91	92	0	0	0	0	0	0	0	0	0	0	0	0	0	0	0	0	0	0	28	16	0	0	8	8	27	0	0
ASV753	Bacteria	Elusimicrobiota	Elusimicrobia	Lineage_IV	Lineage_IV	Lineage_IV		25	0	17	8	0	0	0	3	3	3	33	0	2	4	18	20	18	4	37	6	18	10	14	14	12	10	1	111	17	0	6	47	12	53	35	1	43	11	11	10	2	38
ASV755	Bacteria	Bacteroidota	Bacteroidia	Bacteroidales	Prevotellaceae	Prevotella	Prevotella_shahii	0	0	0	0	0	0	0	0	0	0	0	0	0	0	0	0	0	0	0	0	0	0	0	0	0	0	0	0	0	0	0	0	0	0	0	0	0	0	0	0	0	0
ASV756	Bacteria	Patescibacteria	Microgenomatia	Microgenomatia	Microgenomatia	Microgenomatia		24	13	21	6	18	3	9	14	13	4	12	20	39	6	28	11	36	17	17	17	11	16	62	33	26	24	16	41	9	6	24	9	9	7	15	20	6	11	5	12	15	34
ASV757	Bacteria	Actinobacteriota	Actinobacteria	Frankiales	Acidothermaceae	Acidothermus		21	65	67	21	40	39	43	17	0	38	26	22	40	24	26	20	70	35	0	0	0	12	31	0	0	20	0	8	0	27	0	0	0	0	19	32	37	27	16	0	38	0
ASV758	Bacteria	Bacteroidota	Bacteroidia	Chitinophagales	Chitinophagaceae	Niabella		0	341	120	46	66	82	101	45	38	122	52	54	47	21	54	125	72	28	17	0	0	26	0	30	99	27	0	0	0	79	4	22	0	0	0	81	0	0	0	0	0	0
ASV759	Bacteria	Proteobacteria	Alphaproteobacteria	Sphingomonadales	Sphingomonadaceae	Sphingobium	Sphingobium_xenophagum	0	0	0	0	0	0	0	0	0	0	0	0	0	0	10	0	0	0	0	0	0	0	0	0	56	13	0	0	0	0	0	0	0	0	22	0	0	0	0	0	0	0
ASV760	Bacteria	Firmicutes	Bacilli	Bacillales	Bacillaceae	Bacillus	Bacillus_thermoamylovorans	0	0	0	0	0	0	0	0	0	0	0	0	0	25	0	0	0	0	0	0	22	0	0	0	0	0	0	0	18	8	0	0	6	74	0	42	0	11	0	0	22	0
ASV761	Bacteria	Proteobacteria	Alphaproteobacteria	Sphingomonadales	Sphingomonadaceae			0	0	0	0	0	0	0	0	0	7	0	0	6	0	15	0	0	0	0	0	0	0	34	0	0	0	0	0	0	0	0	0	0	0	31	0	0	0	0	0	0	0
ASV762	Bacteria	Actinobacteriota	Thermoleophilia	Solirubrobacterales	Solirubrobacteraceae	Conexibacter		0	0	24	0	0	23	0	0	0	0	55	0	0	0	0	57	33	36	0	0	0	22	0	28	23	22	0	79	42	70	23	0	17	0	0	0	82	0	0	0	23	34
ASV763	Bacteria	Proteobacteria	Alphaproteobacteria	Reyranellales	Reyranellaceae	Reyranella		0	20	19	0	9	8	8	0	0	6	11	0	0	0	28	25	15	23	0	42	26	0	14	8	9	18	0	4	17	23	10	0	0	4	14	34	14	3	18	0	35	12
ASV764	Bacteria	Acidobacteriota	Acidobacteriae	Bryobacterales	Bryobacteraceae	Bryobacter		0	25	0	23	26	0	18	20	10	7	14	14	0	19	16	23	0	16	26	0	0	0	0	10	14	0	4	0	21	54	7	0	7	33	0	0	0	4	0	0	155	0
ASV765	Bacteria	Proteobacteria	Alphaproteobacteria	Micropepsales	Micropepsaceae			31	43	0	56	32	26	40	36	9	0	25	52	58	21	0	0	18	10	0	0	0	0	0	26	32	26	0	21	22	0	55	0	24	0	0	10	49	24	7	0	0	0
ASV766	Bacteria	Proteobacteria	Gammaproteobacteria	Burkholderiales	Comamonadaceae			0	0	0	0	0	0	0	42	0	0	0	0	0	0	0	0	0	0	0	0	0	0	0	0	0	0	0	0	0	0	0	0	0	0	38	0	0	0	0	28	0	0
ASV767	Bacteria	Proteobacteria	Alphaproteobacteria	Rhizobiales	Rhizobiaceae			6	19	33	18	33	88	41	15	43	37	29	12	44	61	44	78	28	23	0	40	35	40	86	24	53	11	30	30	12	25	7	9	9	21	6	9	22	23	13	0	26	15
ASV768	Bacteria	Proteobacteria	Alphaproteobacteria	Defluviicoccales	Defluviicoccaceae	Defluviicoccus		23	17	24	29	29	15	9	28	30	7	8	19	40	27	2	16	16	7	0	9	4	18	0	12	51	24	20	1	17	20	31	12	29	9	5	19	6	14	3	0	33	19
ASV769	Bacteria	Firmicutes	Clostridia	Lachnospirales	Lachnospiraceae	Agathobacter		0	0	0	0	0	0	0	0	0	0	0	0	5	0	0	0	0	0	5	0	0	0	0	0	0	0	0	0	0	0	0	0	0	0	0	0	0	0	0	0	0	0
ASV770	Bacteria	Cyanobacteria	Vampirivibrionia	Gastranaerophilales	Gastranaerophilales	Gastranaerophilales	Candidatus_Gastranaerophilales	0	0	0	0	0	0	0	0	0	0	0	0	0	0	0	0	0	5	0	0	0	0	0	0	0	0	0	0	0	0	5	1	0	0	92	0	0	0	137	74	0	0
ASV772	Bacteria	Proteobacteria	Gammaproteobacteria	Burkholderiales	Oxalobacteraceae	Herbaspirillum		0	0	0	0	0	11	17	0	0	52	7	0	0	0	19	22	0	15	0	139	0	0	40	0	0	0	0	5	0	12	0	0	0	12	0	0	0	0	0	0	37	10
ASV773	Bacteria	Firmicutes	Bacilli	Bacillales	Bacillaceae	Bacillus	Bacillus_coagulans	0	0	0	0	0	0	0	0	0	0	0	0	0	41	0	0	0	0	0	0	21	0	0	0	0	0	0	0	10	13	0	0	0	132	0	33	0	13	0	0	20	0
ASV775	Bacteria	Firmicutes	Clostridia	Peptostreptococcales-Tissierellales	Peptostreptococcaceae	Romboutsia		0	33	25	0	9	0	14	0	0	16	0	0	0	0	0	0	16	0	0	0	0	0	0	11	0	18	0	0	0	0	11	0	0	0	34	15	0	0	57	38	16	12
ASV776	Bacteria	Proteobacteria	Alphaproteobacteria	Caulobacterales	Caulobacteraceae	Brevundimonas		0	0	0	0	0	0	0	2	0	15	0	0	17	4	0	0	6	8	16	9	0	0	0	0	5	0	0	0	0	7	0	0	2	11	0	0	0	27	0	12	26	7
ASV777	Bacteria	Verrucomicrobiota	Verrucomicrobiae	Chthoniobacterales	Xiphinematobacteraceae	Candidatus_Xiphinematobacter		49	195	71	37	52	93	109	38	70	155	28	68	17	41	51	49	31	17	13	37	22	12	17	16	179	20	0	8	5	11	0	32	0	13	0	35	5	2	0	0	0	0
ASV778	Bacteria	Proteobacteria	Gammaproteobacteria	Diplorickettsiales	Diplorickettsiaceae	Aquicella		0	0	0	0	0	7	0	0	0	0	7	24	0	0	20	31	0	31	0	7	15	0	6	13	0	20	31	0	0	13	0	9	0	19	17	0	22	9	31	0	0	8
ASV779	Bacteria	Acidobacteriota	Vicinamibacteria	Vicinamibacterales				0	44	53	0	27	0	54	28	0	84	33	0	0	0	89	0	26	46	0	0	0	17	164	34	0	14	0	0	0	0	0	8	0	0	0	38	0	0	0	0	32	40
ASV780	Bacteria	Proteobacteria	Gammaproteobacteria	Burkholderiales	Gallionellaceae			0	0	0	20	33	0	0	47	0	0	0	40	61	0	0	0	0	0	0	0	0	0	0	0	0	0	0	0	0	0	0	0	0	46	0	32	0	0	0	0	44	22
ASV782	Bacteria	Firmicutes	Clostridia	Lachnospirales	Lachnospiraceae	Lachnoclostridium		0	0	0	0	0	0	0	0	0	0	0	0	0	0	0	0	0	0	0	0	0	0	0	0	0	0	0	0	0	0	0	0	0	0	43	0	0	0	77	74	0	0
ASV783	Bacteria	Actinobacteriota	Actinobacteria	Frankiales				47	79	0	56	38	265	145	27	262	151	17	23	48	138	17	90	10	31	3	40	0	0	14	2	16	4	0	0	20	35	0	15	0	11	0	12	0	12	0	0	10	0
ASV784	Bacteria							26	343	83	21	30	35	145	29	43	185	36	48	31	53	40	35	55	51	0	12	13	15	31	9	200	11	15	3	6	0	0	5	0	3	2	54	0	0	0	0	10	2
ASV785	Bacteria	Firmicutes	Bacilli	Lactobacillales	Lactobacillaceae	Lactobacillus	Lactobacillus_melliventris	0	0	0	0	0	4	0	0	0	0	0	0	0	0	0	0	8	0	0	42	0	0	26	0	0	0	0	9	0	0	0	3	0	0	0	0	0	19	0	0	0	0
ASV786	Bacteria	Acidobacteriota	Acidobacteriae	Acidobacteriales	Acidobacteriaceae_(Subgroup_1)			23	32	0	21	0	0	0	20	22	0	0	0	57	0	0	0	32	0	0	0	0	33	0	0	14	0	0	18	0	0	0	0	9	0	16	30	0	0	0	0	0	14
ASV787	Bacteria	Acidobacteriota	Acidobacteriae	Acidobacteriales	Acidobacteriaceae_(Subgroup_1)	Occallatibacter		37	34	10	87	36	25	45	37	0	28	24	29	43	33	22	0	0	29	38	0	15	0	17	21	0	21	0	61	0	0	19	0	15	37	0	22	0	13	0	43	29	26
ASV788	Bacteria	Proteobacteria	Alphaproteobacteria	Rhizobiales				0	0	0	27	20	11	21	16	0	0	21	32	36	10	0	0	21	17	0	29	20	12	0	0	0	0	12	0	0	17	0	14	14	15	8	0	0	0	13	0	65	15
ASV789	Bacteria	Verrucomicrobiota	Verrucomicrobiae	Opitutales	Opitutaceae	Lacunisphaera		0	8	0	0	15	0	13	24	0	0	0	48	34	12	0	0	3	0	0	0	0	39	0	0	0	0	0	0	0	0	26	0	0	21	13	0	0	0	0	0	19	18
ASV790	Bacteria	Cyanobacteria	Cyanobacteriia	Chloroplast	Chloroplast	Chloroplast		29	17	0	13	37	24	23	275	18	14	9	46	37	14	6	0	0	3	19	0	23	39	9	5	2	38	2	0	9	0	22	19	27	0	2	3	5	0	0	0	0	35
ASV791	Bacteria	Actinobacteriota	MB-A2-108	MB-A2-108	MB-A2-108	MB-A2-108		9	64	61	1	56	1	54	25	13	61	42	20	5	0	54	0	30	40	0	0	18	9	36	24	0	22	2	3	3	4	28	5	0	2	0	29	0	4	4	0	22	17
ASV792	Bacteria	Acidobacteriota	Acidobacteriae	Acidobacteriales				40	8	33	29	11	4	21	38	20	25	15	17	16	15	51	26	10	9	0	9	12	39	13	33	10	22	7	15	10	16	12	21	8	6	0	10	8	14	0	0	10	15
ASV793	Bacteria	Actinobacteriota	Actinobacteria	Streptosporangiales	Thermomonosporaceae	Thermomonospora	Thermomonospora_curvata	33	220	124	42	44	66	140	39	56	89	61	23	41	42	24	48	50	26	0	8	18	13	12	23	153	16	0	3	19	11	0	10	0	0	0	35	13	0	0	0	16	0
ASV794	Bacteria	Actinobacteriota	Acidimicrobiia	IMCC26256	IMCC26256	IMCC26256		3	31	34	14	30	0	40	13	5	32	35	17	8	12	38	0	62	17	0	9	0	23	16	27	7	21	21	0	12	7	19	11	15	0	4	18	0	3	11	9	11	17
ASV796	Bacteria	WPS-2	WPS-2	WPS-2	WPS-2	WPS-2		12	28	7	19	24	50	18	44	0	27	13	25	0	49	0	40	13	24	0	32	0	21	59	10	6	33	14	0	27	0	16	0	0	10	0	9	0	9	0	0	9	13
ASV797	Bacteria	Acidobacteriota	Holophagae	Subgroup_7	Subgroup_7	Subgroup_7		23	54	45	41	0	0	54	44	0	51	0	26	23	37	42	0	48	0	0	0	0	13	0	0	0	0	0	0	11	12	0	0	0	36	0	25	0	0	0	0	0	41
ASV798	Bacteria	Bacteroidota	Bacteroidia	Chitinophagales	Chitinophagaceae	Flavihumibacter		73	24	0	18	24	17	9	32	7	9	11	37	44	11	8	4	12	10	0	0	15	9	4	31	22	8	19	47	3	5	15	11	6	42	19	14	9	2	9	0	6	16
ASV799	Bacteria	Firmicutes	Bacilli	Erysipelotrichales	Erysipelotrichaceae	Dubosiella		0	0	0	0	0	0	0	0	0	0	0	0	0	0	0	0	0	0	0	0	0	0	0	0	0	0	0	0	0	0	11	0	0	0	55	0	0	0	137	59	0	0
ASV800	Bacteria	Bacteroidota	Bacteroidia	Bacteroidales	Rikenellaceae	Rikenellaceae_RC9_gut_group		0	0	0	1	0	0	0	0	0	0	0	0	0	0	0	0	0	0	0	9	0	0	0	0	0	0	0	0	0	18	0	0	0	0	49	0	0	0	137	52	0	0
ASV801	Bacteria	Proteobacteria	Alphaproteobacteria				Rhodospirillaceae_bacterium	0	24	0	0	0	0	0	0	0	0	0	0	0	0	0	0	27	0	0	0	0	0	11	0	38	10	0	0	0	0	7	0	25	11	0	0	0	24	14	0	0	16
ASV803	Bacteria	Acidobacteriota	Acidobacteriae	Acidobacteriales	Acidobacteriaceae_(Subgroup_1)	Granulicella		96	0	0	113	92	70	41	72	54	78	0	0	0	59	0	0	0	0	0	0	0	0	34	65	61	63	0	50	0	0	67	0	0	0	0	0	37	0	0	0	0	48
ASV804	Bacteria	Firmicutes	Negativicutes	Acidaminococcales	Acidaminococcaceae	Phascolarctobacterium		4	0	3	0	0	0	0	0	0	0	0	4	8	3	0	10	0	0	13	11	0	1	0	0	19	0	0	0	0	4	9	0	0	11	12	1	1	3	14	15	4	1
ASV805	Bacteria	Proteobacteria	Alphaproteobacteria	Elsterales				28	34	0	50	24	64	50	22	286	55	9	30	106	60	0	37	0	21	0	14	21	7	0	7	43	0	4	0	31	14	12	34	0	10	0	9	0	10	0	0	0	26
ASV806	Bacteria	Proteobacteria	Gammaproteobacteria	Xanthomonadales	Xanthomonadaceae	Thermomonas		0	9	42	7	4	9	9	12	10	0	37	0	0	8	16	45	16	29	18	29	35	62	5	19	22	137	11	6	26	43	20	11	0	23	0	23	8	80	0	0	90	21
ASV807	Bacteria	Actinobacteriota	Actinobacteria	Micrococcales	Micrococcaceae	Micrococcus		12	26	0	26	15	18	21	76	17	34	0	12	0	12	0	0	0	6	0	9	0	0	0	0	0	24	0	0	0	0	0	0	0	0	0	0	0	0	0	0	0	20
ASV808	Bacteria	Proteobacteria	Alphaproteobacteria	Micropepsales	Micropepsaceae			14	0	0	8	9	0	0	6	13	0	12	12	0	6	19	0	10	9	0	5	9	19	0	11	12	15	0	18	36	11	26	39	17	9	18	23	24	28	9	8	12	16
ASV809	Bacteria	Proteobacteria	Alphaproteobacteria	Sphingomonadales	Sphingomonadaceae	Novosphingobium		0	0	0	0	0	0	0	0	0	0	0	0	0	0	0	0	0	0	0	0	0	0	0	0	0	0	0	0	0	0	0	0	24	0	0	0	0	0	0	0	0	0
ASV810	Bacteria	Firmicutes	Bacilli					0	17	0	0	0	0	5	4	0	6	0	0	5	29	0	0	14	3	0	56	0	0	38	0	0	0	0	0	0	0	3	0	0	7	0	0	0	3	11	16	0	3
ASV811	Bacteria	Proteobacteria	Alphaproteobacteria					0	0	0	0	0	0	0	0	0	0	0	0	0	0	0	0	0	0	0	0	0	0	0	0	0	0	0	0	0	0	0	0	0	0	0	0	0	0	0	0	0	0
ASV812	Bacteria	Patescibacteria	Saccharimonadia	Saccharimonadales	Saccharimonadaceae	TM7a		159	31	12	152	82	33	19	139	19	14	4	119	123	25	0	0	9	7	0	0	5	26	0	28	0	18	24	9	0	0	31	0	2	14	0	8	27	0	4	0	15	28
ASV813	Bacteria	Proteobacteria	Alphaproteobacteria	Rhizobiales	Xanthobacteraceae			52	23	0	51	63	0	51	39	0	35	40	21	0	0	53	0	21	72	0	0	0	0	0	0	0	43	0	0	0	0	0	0	0	0	61	0	34	0	0	0	27	0
ASV815	Bacteria	Proteobacteria	Alphaproteobacteria	Rickettsiales	SM2D12	SM2D12		10	0	5	2	13	0	0	0	9	0	5	1	0	0	4	0	14	13	0	11	4	4	6	13	14	2	0	4	57	11	28	33	7	8	10	8	44	0	4	5	4	12
ASV816	Bacteria	Proteobacteria	Gammaproteobacteria	Salinisphaerales	Solimonadaceae	Alkanibacter	gamma_proteobacterium	47	31	0	37	48	28	31	177	25	30	7	61	132	35	20	19	9	0	29	0	16	0	0	12	12	48	10	23	9	13	9	0	42	0	7	0	8	5	7	0	7	46
ASV817	Bacteria	Bacteroidota	Bacteroidia	Bacteroidales	Muribaculaceae	Muribaculaceae		0	0	0	0	0	0	0	0	0	0	0	0	0	0	0	0	0	0	0	0	0	4	0	0	0	0	0	0	0	0	0	0	0	0	18	0	0	0	143	44	0	0
ASV818	Bacteria	Bacteroidota	Bacteroidia	Cytophagales	Microscillaceae			0	4	14	3	3	0	3	0	0	6	3	2	15	4	47	8	5	31	6	0	3	0	3	0	5	17	7	0	0	6	1	1	2	8	8	6	0	26	3	22	7	8
ASV819	Bacteria	Myxococcota	Polyangia	Polyangiales	Polyangiaceae	Sorangium		75	43	8	73	60	42	48	73	25	47	8	96	70	46	0	0	16	9	19	8	11	30	0	19	3	51	10	0	0	0	14	0	12	0	18	11	18	0	0	0	8	46
ASV820	Bacteria	Proteobacteria	Gammaproteobacteria	Burkholderiales	Alcaligenaceae			0	12	34	0	0	18	0	0	19	22	14	0	0	0	45	29	19	16	0	31	5	15	45	15	30	6	7	2	22	109	6	75	0	13	12	40	62	11	0	0	26	23
ASV821	Bacteria	Proteobacteria	Gammaproteobacteria	Burkholderiales	Methylophilaceae			0	0	15	0	0	7	0	0	0	9	23	0	0	0	102	18	0	15	0	57	18	5	0	12	10	19	14	28	0	0	8	2	12	0	0	0	0	2	13	7	26	7
ASV822	Bacteria	Proteobacteria	Alphaproteobacteria	Acetobacterales	Acetobacteraceae	Bombella		0	0	0	0	0	0	0	0	0	0	0	0	0	0	0	0	0	0	0	0	0	0	0	0	0	0	0	0	0	0	0	0	0	0	0	0	0	0	0	0	0	0
ASV823	Bacteria	Bacteroidota	Bacteroidia	Bacteroidales	Muribaculaceae	Muribaculaceae		0	0	0	0	0	0	0	0	0	0	0	0	0	0	0	0	0	0	0	0	0	0	0	0	0	0	0	0	0	0	0	0	0	0	0	0	0	0	0	0	0	0
ASV824	Bacteria	Proteobacteria	Alphaproteobacteria	Rhizobiales	Beijerinckiaceae	Roseiarcus		54	0	0	0	43	37	0	35	50	0	0	39	48	0	0	0	19	0	0	35	0	0	0	24	0	0	0	0	17	8	93	31	23	32	25	0	40	0	0	0	0	33
ASV825	Bacteria	Actinobacteriota	Actinobacteria	Propionibacteriales	Nocardioidaceae	Kribbella		0	79	105	0	21	0	99	30	0	59	60	0	0	0	47	0	58	54	0	0	0	0	29	30	0	0	0	21	0	0	0	0	0	0	0	48	0	0	0	0	30	0
ASV826	Bacteria	Actinobacteriota	Actinobacteria	Frankiales	Acidothermaceae	Acidothermus		41	65	0	33	41	230	78	40	269	101	6	27	56	155	20	118	0	0	0	18	30	0	0	12	27	0	4	0	15	18	3	14	0	14	0	0	2	18	0	0	0	8
ASV827	Bacteria	Actinobacteriota	Actinobacteria	Propionibacteriales	Nocardioidaceae	Nocardioides		0	0	0	0	37	0	19	0	0	17	0	18	3	12	0	0	22	26	0	16	0	0	0	26	0	7	0	0	21	4	31	10	0	14	7	43	14	0	0	0	22	17
ASV828	Bacteria	Firmicutes	Bacilli	Bacillales	Bacillaceae			0	42	73	0	56	0	65	0	0	54	57	0	0	0	22	0	33	75	0	0	0	0	0	36	0	0	0	0	0	0	0	0	0	0	0	30	0	0	0	0	34	32
ASV829	Bacteria	Proteobacteria	Gammaproteobacteria	Xanthomonadales	Rhodanobacteraceae	Dyella		0	0	0	0	0	0	0	0	0	0	0	0	0	0	0	0	0	0	0	0	0	0	0	0	0	0	0	0	0	0	0	21	203	0	143	0	0	0	76	53	0	0
ASV830	Bacteria	Verrucomicrobiota	Verrucomicrobiae	Opitutales	Opitutaceae	Lacunisphaera	Hypsibius_dujardini	0	0	22	0	0	0	0	0	0	0	0	0	0	0	14	0	10	11	8	0	18	11	0	3	0	17	0	35	6	0	0	6	4	4	5	27	7	0	10	0	0	0
ASV831	Bacteria	Firmicutes	Bacilli	Bacillales	Planococcaceae	Sporosarcina		0	10	4	0	0	0	0	0	0	0	0	0	0	0	0	0	0	0	0	0	0	0	0	0	0	0	0	0	0	0	0	0	0	0	0	7	0	0	0	0	0	5
ASV832	Bacteria	Proteobacteria	Gammaproteobacteria	Burkholderiales	Gallionellaceae			66	0	0	50	0	0	0	0	0	0	0	0	0	0	0	0	0	0	0	0	0	0	0	0	0	0	0	61	0	0	0	0	0	0	59	0	0	0	0	0	0	0
ASV833	Bacteria							0	0	0	0	0	0	0	0	0	18	0	0	0	2	16	0	0	0	0	0	0	0	26	2	0	0	0	0	1	11	0	0	4	3	6	0	0	2	5	0	2	1
ASV834	Bacteria	Proteobacteria	Alphaproteobacteria	Sphingomonadales	Sphingomonadaceae			0	0	0	0	73	0	0	0	0	0	0	0	0	0	0	0	51	36	0	56	76	0	33	57	0	0	0	17	0	0	171	70	67	35	0	0	30	31	35	0	0	58
ASV835	Bacteria	Chloroflexi	Chloroflexia	Chloroflexales	Roseiflexaceae			0	369	124	0	39	65	132	42	52	97	0	35	25	54	0	0	72	44	0	0	0	0	0	13	81	5	4	13	0	10	18	0	0	0	0	70	4	0	0	0	30	3
ASV836	Bacteria	Gemmatimonadota	Gemmatimonadetes	Gemmatimonadales	Gemmatimonadaceae	Gemmatimonas		5	6	9	3	8	5	7	18	14	0	13	1	2	4	2	14	13	21	24	50	32	5	0	17	8	37	15	3	8	0	16	6	2	9	10	0	11	49	3	0	5	11
ASV838	Bacteria	Proteobacteria	Gammaproteobacteria	Aeromonadales	Aeromonadaceae	Aeromonas		8	22	13	0	6	0	0	0	0	0	0	5	6	9	0	0	2	8	0	0	0	0	0	0	8	2	0	0	0	0	0	0	0	0	0	4	0	0	6	0	0	0
ASV839	Bacteria	Verrucomicrobiota	Verrucomicrobiae	Opitutales	Opitutaceae	Lacunisphaera		19	0	0	13	0	0	0	0	3	14	23	0	0	0	11	0	9	12	24	0	0	0	27	20	0	22	0	52	0	0	0	10	7	32	38	17	21	10	31	16	0	0
ASV840	Bacteria	Firmicutes	Bacilli	Lactobacillales	Lactobacillaceae	Lactobacillus		0	0	0	0	0	0	0	0	0	0	0	0	0	0	0	0	0	0	0	0	0	0	0	0	0	0	0	0	0	0	0	0	0	0	0	0	2	0	0	0	0	0
ASV841	Bacteria	Verrucomicrobiota	Verrucomicrobiae	Pedosphaerales	Pedosphaeraceae		bacterium_enrichment	0	0	13	13	0	0	0	0	0	0	0	0	0	0	57	0	0	0	0	0	0	0	0	36	0	0	13	42	0	0	18	56	0	0	20	25	40	0	0	0	0	0
ASV842	Bacteria	Synergistota	Synergistia	Synergistales	Synergistaceae	Acetomicrobium		0	0	0	0	0	0	0	0	0	0	0	0	0	0	0	0	0	0	0	0	0	0	0	0	0	0	0	0	0	0	0	0	0	0	0	0	0	0	0	0	0	0
ASV843	Bacteria	Bdellovibrionota	Bdellovibrionia	Bdellovibrionales	Bdellovibrionaceae	Bdellovibrio		8	3	3	5	4	0	1	20	6	0	75	8	7	3	24	0	6	11	0	0	9	14	4	11	14	6	6	0	17	4	19	3	39	10	18	6	20	4	8	0	12	11
ASV844	Bacteria	Bacteroidota	Bacteroidia	Bacteroidales	Muribaculaceae	Muribaculaceae		0	0	0	0	0	0	0	0	0	0	0	0	0	0	0	0	0	0	0	0	0	0	0	0	0	0	0	0	0	0	0	0	0	0	0	0	0	0	121	24	0	0
ASV845	Bacteria	Verrucomicrobiota	Verrucomicrobiae	Chthoniobacterales				25	0	0	2	3	2	0	0	0	0	0	0	9	0	0	0	17	15	19	24	11	5	9	7	6	11	0	8	36	29	60	13	4	8	0	12	126	7	8	0	7	18
ASV846	Bacteria	Actinobacteriota	Actinobacteria	Frankiales	Frankiaceae	Jatrophihabitans		50	61	0	53	57	194	79	21	163	87	16	40	43	133	26	65	0	54	0	58	26	0	0	0	25	0	0	0	25	29	0	24	0	0	0	0	0	0	0	0	18	0
ASV847	Bacteria	Acidobacteriota	Acidobacteriae	Acidobacteriales				33	19	35	24	16	0	10	20	6	23	11	14	0	16	28	0	8	14	71	0	28	22	0	0	14	20	0	26	16	0	7	0	5	14	0	7	0	0	9	0	4	13
ASV848	Archaea	Crenarchaeota	Nitrososphaeria	Nitrosotaleales	Nitrosotaleaceae	Candidatus_Nitrosotalea		38	6	14	35	22	2	3	56	5	6	0	25	66	4	0	0	37	3	15	0	0	0	0	0	0	7	0	67	0	0	0	4	4	37	28	12	59	0	10	0	0	6
ASV849	Bacteria	Actinobacteriota	Thermoleophilia	Solirubrobacterales	67-14	67-14		8	65	50	15	49	0	38	24	6	45	49	14	13	8	34	0	27	37	0	5	0	9	0	38	0	23	21	25	5	0	0	0	0	0	8	56	17	0	0	5	19	25
ASV850	Bacteria	Cyanobacteria	Cyanobacteriia	Chloroplast	Chloroplast	Chloroplast		0	0	0	0	0	0	0	0	0	0	0	0	0	2	0	0	0	0	0	0	4	0	0	0	0	0	0	0	0	0	0	0	0	27	0	0	0	6	0	0	7	0
ASV851	Bacteria	Proteobacteria	Gammaproteobacteria	Burkholderiales	Gallionellaceae			44	0	0	27	0	0	0	38	0	28	29	31	49	38	33	0	30	0	0	0	0	0	0	0	0	0	0	0	0	0	0	0	0	67	0	0	0	0	0	0	29	0
ASV852	Bacteria	Proteobacteria	Alphaproteobacteria	Rhodospirillales				16	0	0	0	36	2	0	0	0	4	0	0	0	0	35	22	15	7	18	23	0	9	11	31	4	4	4	4	29	14	44	28	4	0	26	0	42	15	6	0	3	12
ASV853	Bacteria	Proteobacteria	Gammaproteobacteria	Burkholderiales	Nitrosomonadaceae			13	0	0	0	0	0	0	0	0	8	0	16	0	0	29	0	25	0	0	38	0	16	8	32	0	0	11	38	15	0	24	0	20	18	0	0	21	7	23	0	8	7
ASV854	Bacteria	Firmicutes	Clostridia	Lachnospirales	Lachnospiraceae	Ruminococcus_torques_group		0	1	0	3	0	0	0	0	0	0	0	0	0	0	0	0	0	0	0	0	0	0	0	0	0	0	0	0	0	0	0	0	0	0	0	0	0	0	0	0	0	0
ASV855	Bacteria	Bacteroidota	Bacteroidia	Bacteroidales	Prevotellaceae	Prevotella	Prevotella_copri	0	0	0	0	0	0	0	0	0	0	0	0	0	0	0	0	0	0	0	0	0	0	0	0	0	0	0	0	0	0	0	0	0	0	0	0	0	0	0	0	0	0
ASV856	Bacteria	Gemmatimonadota	S0134_terrestrial_group	S0134_terrestrial_group	S0134_terrestrial_group	S0134_terrestrial_group		31	219	83	33	28	69	86	47	64	46	43	20	31	21	32	23	54	12	17	15	41	20	0	27	101	14	8	8	17	14	45	17	0	0	0	44	2	0	0	18	23	14
ASV857	Bacteria	Proteobacteria	Gammaproteobacteria	Pseudomonadales	Pseudomonadaceae	Pseudomonas		0	0	0	0	0	0	0	4	0	53	0	0	0	0	25	12	0	0	0	0	0	0	21	0	0	23	0	5	4	32	0	0	0	0	0	20	0	0	0	17	27	4
ASV858	Bacteria	Bacteroidota	Bacteroidia	Flavobacteriales	Weeksellaceae	Cloacibacterium		0	0	0	0	0	0	0	0	0	0	0	0	0	44	0	0	0	0	0	0	27	0	0	0	0	0	0	0	10	36	0	0	4	290	6	12	0	18	0	0	19	0
ASV859	Bacteria	Proteobacteria	Alphaproteobacteria	Rhizobiales	Rhizobiaceae			0	0	0	9	12	0	0	0	30	0	0	0	0	0	41	0	15	0	0	0	25	0	15	22	14	0	0	15	19	0	37	62	36	0	0	12	27	0	0	0	0	17
ASV860	Bacteria	Proteobacteria	Gammaproteobacteria	Vibrionales	Vibrionaceae	Vibrio		0	2	0	0	0	0	0	0	0	0	0	0	0	8	15	0	0	0	7	0	0	0	34	0	0	0	0	0	0	0	0	0	0	5	0	0	0	0	0	0	0	0
ASV861	Bacteria	Actinobacteriota	MB-A2-108	MB-A2-108	MB-A2-108	MB-A2-108		0	0	0	0	0	0	0	0	0	0	0	0	0	0	0	0	0	0	0	0	0	0	0	0	0	0	0	0	0	0	0	0	0	0	0	0	0	0	0	0	0	0
ASV862	Bacteria	Gemmatimonadota	Gemmatimonadetes	Gemmatimonadales	Gemmatimonadaceae		Gemmatimonadetes_bacterium	0	0	30	0	0	0	0	0	8	10	29	17	0	0	12	38	0	0	0	49	10	7	0	16	70	15	163	8	3	0	9	0	0	0	0	0	0	0	0	9	0	75
ASV864	Bacteria	Actinobacteriota	Actinobacteria	Corynebacteriales	Corynebacteriaceae	Corynebacterium		13	10	0	6	0	13	18	38	1	9	0	0	0	0	0	0	0	0	0	9	0	0	0	0	0	0	0	3	0	0	0	0	0	0	0	0	0	0	7	0	9	11
ASV865	Bacteria	Actinobacteriota	Actinobacteria	Micrococcales	Microbacteriaceae	Leifsonia		0	0	0	0	0	0	0	0	0	0	0	0	0	0	0	0	0	0	0	0	0	0	0	0	0	0	0	0	0	0	0	0	0	0	43	0	0	0	39	59	0	0
ASV866	Bacteria	Firmicutes	Clostridia	Lachnospirales	Lachnospiraceae			0	0	0	0	0	0	0	0	5	0	0	0	0	0	0	0	0	0	0	0	0	0	0	0	0	0	0	0	0	0	0	0	0	0	37	0	1	0	124	75	0	0
ASV867	Bacteria	Verrucomicrobiota	Verrucomicrobiae	Pedosphaerales	Pedosphaeraceae		bacterium_enrichment	0	15	21	0	0	0	0	0	0	0	0	16	0	9	11	34	45	10	0	0	0	0	0	0	0	25	0	0	0	56	23	0	0	61	59	36	0	0	55	21	25	0
ASV868	Bacteria	Myxococcota	Polyangia	Polyangiales	Polyangiaceae	Pajaroellobacter		12	0	14	0	0	0	6	6	7	0	22	3	0	0	28	12	0	20	13	10	6	11	5	19	19	5	43	7	24	4	19	31	2	3	0	0	135	10	0	6	14	11
ASV869	Bacteria	Patescibacteria	Saccharimonadia	Saccharimonadales				63	8	0	12	39	27	10	36	13	10	6	31	40	31	0	22	0	0	0	14	26	17	17	26	10	10	4	19	40	24	38	25	5	14	14	20	18	0	0	6	9	27
ASV870	Bacteria	Proteobacteria	Alphaproteobacteria	Sphingomonadales	Sphingomonadaceae	Sphingomonas		0	0	0	0	7	3	0	0	16	0	0	0	19	0	0	0	0	16	28	59	0	0	0	0	10	0	0	0	46	0	16	24	11	7	44	15	0	16	0	26	0	8
ASV871	Bacteria	Firmicutes	Bacilli	Lactobacillales	Carnobacteriaceae	Granulicatella		0	0	0	0	0	0	0	0	0	0	0	0	0	0	0	0	0	0	0	0	0	0	0	0	0	0	0	0	0	0	0	0	0	0	7	0	0	0	58	13	0	0
ASV872	Bacteria	Planctomycetota	Phycisphaerae	Tepidisphaerales	WD2101_soil_group	WD2101_soil_group		10	0	0	6	0	3	0	0	9	0	0	0	0	0	16	0	38	0	20	17	26	27	0	26	10	9	9	32	36	14	29	40	38	0	0	17	46	0	0	18	20	11
ASV873	Bacteria	Gemmatimonadota	Gemmatimonadetes	Gemmatimonadales	Gemmatimonadaceae			14	16	15	16	34	12	33	16	20	23	25	13	40	0	29	0	12	22	9	0	12	0	0	16	0	9	0	22	24	0	13	11	9	4	0	23	0	5	0	0	70	42
ASV874	Bacteria	Planctomycetota	Phycisphaerae	Pla1_lineage	Pla1_lineage	Pla1_lineage		27	201	81	25	44	94	121	42	42	53	42	23	46	17	28	40	21	5	12	36	24	0	4	31	164	10	12	3	5	3	7	4	0	0	2	32	0	0	0	0	1	0
ASV875	Bacteria	Firmicutes	Clostridia	Oscillospirales	Oscillospiraceae			0	0	0	0	0	0	0	0	0	0	0	0	0	0	0	0	0	0	0	0	0	5	0	0	0	0	0	0	0	0	0	0	0	0	26	0	0	0	55	50	0	0
ASV876	Bacteria	Actinobacteriota	Actinobacteria	Micrococcales	Intrasporangiaceae	Phycicoccus		16	0	13	12	16	0	0	7	26	0	19	0	0	0	23	0	19	7	0	13	7	0	67	12	6	6	0	18	15	0	35	22	0	0	0	17	21	8	10	0	0	24
ASV877	Bacteria	Cyanobacteria	Cyanobacteriia	Chloroplast	Chloroplast	Chloroplast		0	4	0	0	2	0	0	0	0	0	0	0	0	0	0	0	0	0	0	0	0	0	0	0	0	0	0	0	0	0	0	0	0	0	736	0	0	0	173	64	0	0
ASV878	Bacteria	Firmicutes	Clostridia	Oscillospirales	Ruminococcaceae	Faecalibacterium		0	0	0	0	0	0	0	0	0	0	0	0	0	0	0	0	0	0	0	0	0	0	0	0	0	0	0	0	0	20	0	0	0	0	0	0	0	0	0	0	0	0
ASV879	Bacteria	Actinobacteriota	Thermoleophilia	Solirubrobacterales	67-14	67-14		8	62	56	12	42	0	52	29	10	44	32	0	0	0	45	0	61	0	0	0	0	13	31	38	0	0	0	0	0	0	0	0	0	0	0	44	5	0	0	0	0	0
ASV880	Bacteria	Proteobacteria						0	0	0	0	16	2	0	0	11	0	0	0	0	0	0	10	9	5	8	64	0	0	0	12	10	0	0	11	33	9	29	33	107	0	23	6	18	7	13	18	5	16
ASV882	Bacteria	Firmicutes	Clostridia	Oscillospirales	Ruminococcaceae			0	0	0	0	0	0	0	0	0	0	0	0	0	0	0	0	0	0	0	0	0	0	0	0	0	0	0	0	0	0	0	0	0	0	40	0	0	0	80	57	0	0
ASV884	Bacteria	Myxococcota	Myxococcia	Myxococcales	Myxococcaceae			51	22	0	43	47	16	29	61	56	29	0	58	48	20	9	0	10	7	19	0	5	18	0	7	11	23	10	5	0	6	9	5	4	13	9	5	25	3	0	0	8	31
ASV885	Bacteria	Proteobacteria	Alphaproteobacteria	Caulobacterales	Hyphomonadaceae	SWB02		0	5	12	2	0	4	7	0	0	0	45	0	0	0	12	0	15	8	0	30	7	18	0	9	9	4	32	2	0	0	0	5	6	0	6	15	2	4	4	0	17	8
ASV886	Bacteria	Proteobacteria	Alphaproteobacteria	Rhizobiales	Rhizobiaceae			0	19	18	0	0	61	50	0	40	47	34	19	0	0	76	51	19	32	0	28	0	53	59	14	0	0	0	0	0	0	0	53	0	0	0	27	23	21	0	0	30	0
ASV887	Bacteria	Bacteroidota	Bacteroidia	Bacteroidales	Rikenellaceae	Alistipes		0	0	0	10	0	0	0	0	0	0	0	0	0	0	0	0	0	0	0	0	0	0	0	0	0	0	0	0	0	0	0	0	0	0	39	0	0	0	83	74	0	0
ASV888	Bacteria	Firmicutes	Bacilli	Bacillales	Bacillaceae			0	0	0	0	0	0	0	0	0	0	0	0	0	0	0	0	0	0	0	0	0	0	0	0	0	0	0	0	0	0	0	0	0	0	10	0	0	0	0	0	0	0
ASV889	Bacteria	Gemmatimonadota	Gemmatimonadetes	Gemmatimonadales	Gemmatimonadaceae			35	35	60	9	23	8	50	8	11	29	29	9	12	15	22	0	17	32	25	0	11	8	24	25	36	15	7	1	7	8	26	0	0	45	0	33	5	6	12	3	25	14
ASV890	Bacteria	Proteobacteria	Alphaproteobacteria	Ferrovibrionales	Ferrovibrionales	Taonella		4	6	2	1	0	0	3	0	0	0	3	0	0	0	0	4	8	3	0	0	0	5	3	0	2	24	3	3	12	0	10	0	1	15	0	14	52	8	0	0	10	4
ASV891	Bacteria	Actinobacteriota	Actinobacteria	Micromonosporales	Micromonosporaceae			12	26	0	17	42	32	117	21	72	22	23	22	21	79	0	42	11	16	0	82	26	5	0	11	6	0	4	0	9	31	16	0	0	10	0	4	0	6	0	0	5	14
ASV892	Bacteria	Bdellovibrionota	Bdellovibrionia	Bdellovibrionales	Bdellovibrionaceae	Bdellovibrio	Bdellovibrio_bacteriovorus	0	0	0	0	18	0	0	0	7	6	0	0	0	0	5	0	6	21	24	6	4	0	3	18	6	0	0	13	15	0	110	26	72	3	15	8	3	17	24	14	2	5
ASV893	Bacteria	Proteobacteria	Gammaproteobacteria	Oceanospirillales	Alcanivoracaceae1	Alcanivorax		53	31	24	44	0	48	0	53	29	31	29	52	33	72	7	40	9	0	0	0	8	19	4	6	7	14	8	6	0	0	3	19	4	8	6	24	9	13	11	0	0	10
ASV894	Bacteria	Gemmatimonadota	Gemmatimonadetes	Gemmatimonadales	Gemmatimonadaceae	Gemmatimonas		0	3	14	9	10	3	17	13	2	0	23	5	8	17	11	15	9	18	0	0	12	15	0	13	20	10	16	14	1	3	0	3	4	29	5	16	7	16	20	0	7	7
ASV895	Bacteria	Proteobacteria	Gammaproteobacteria	Steroidobacterales	Steroidobacteraceae			0	0	0	0	0	0	0	0	0	0	0	0	0	0	0	0	22	0	0	17	0	0	8	0	0	0	0	0	0	0	12	0	10	0	0	0	0	23	0	0	0	0
ASV896	Bacteria	Proteobacteria	Alphaproteobacteria	Sphingomonadales	Sphingomonadaceae	Sphingopyxis		0	0	0	0	0	0	0	0	0	0	0	0	0	0	0	0	0	0	0	0	0	0	0	0	0	0	0	0	16	0	0	30	17	0	0	0	0	0	0	0	0	0
ASV898	Bacteria	Chloroflexi	Dehalococcoidia	S085	S085	S085		30	16	60	15	3	1	15	0	0	6	30	0	9	0	42	46	18	0	25	6	26	31	0	21	11	32	67	0	22	21	0	17	0	14	13	0	14	11	0	0	7	18
ASV899	Bacteria	Firmicutes	Clostridia	Lachnospirales	Lachnospiraceae			0	0	0	0	0	0	0	0	0	0	30	0	27	0	9	0	0	0	35	0	25	0	0	0	0	0	0	0	0	0	0	0	0	18	0	0	0	0	0	165	0	0
ASV900	Bacteria	Myxococcota	Polyangia	Polyangiales	Polyangiaceae	Aetherobacter		0	50	55	0	11	8	19	0	0	31	0	0	0	0	16	0	29	35	0	15	0	0	27	34	0	0	0	0	20	0	17	0	0	0	0	17	85	0	0	0	0	23
ASV901	Bacteria	Myxococcota	Polyangia	Haliangiales	Haliangiaceae	Haliangium		41	24	20	42	40	18	17	46	7	21	11	48	85	27	0	15	15	5	25	32	8	22	0	18	9	20	21	4	0	17	6	0	2	12	11	15	9	9	0	0	0	9
ASV902	Bacteria	Acidobacteriota	Acidobacteriae	Acidobacteriales	Acidobacteriaceae_(Subgroup_1)	Granulicella		90	0	27	95	34	0	0	56	0	42	31	92	50	47	56	0	0	0	0	0	0	42	0	0	0	56	28	0	0	0	0	0	0	0	0	0	0	0	0	0	0	31
ASV903	Bacteria	Proteobacteria	Alphaproteobacteria	Elsterales				26	0	51	18	0	24	0	0	0	0	39	63	41	23	27	0	10	18	37	0	15	46	0	45	23	31	119	61	38	0	0	0	23	0	0	38	0	0	0	0	0	0
ASV904	Bacteria	Proteobacteria	Alphaproteobacteria	Sphingomonadales	Sphingomonadaceae	Sphingopyxis		27	0	53	36	43	6	17	26	0	13	0	53	78	13	0	23	0	0	53	0	53	0	0	25	0	0	0	0	0	0	57	0	64	0	0	0	0	23	14	35	0	0
ASV905	Bacteria	Proteobacteria	Gammaproteobacteria	Diplorickettsiales	Diplorickettsiaceae	Aquicella		6	0	9	5	0	0	6	0	9	9	5	0	0	1	19	0	10	20	0	30	15	10	54	8	5	13	0	8	9	9	12	4	0	5	46	0	10	0	20	10	6	9
ASV906	Bacteria	Proteobacteria	Alphaproteobacteria	Sphingomonadales	Sphingomonadaceae	Sphingobium		9	12	27	0	0	0	0	0	0	0	26	10	0	9	26	45	18	5	43	21	23	36	0	39	36	12	25	33	0	0	0	8	7	0	0	25	4	9	14	31	0	28
ASV907	Bacteria	Bacteroidota	Bacteroidia	Bacteroidales	Paludibacteraceae	F0058		0	0	0	0	0	0	0	0	0	0	0	0	0	0	0	0	0	0	0	0	0	0	0	0	0	0	0	0	0	0	0	0	0	0	0	0	0	0	0	0	0	0
ASV908	Bacteria	Proteobacteria	Gammaproteobacteria	Burkholderiales	Sutterellaceae			0	5	0	0	38	0	15	11	0	0	25	0	11	0	11	0	4	35	0	0	11	0	0	30	0	15	6	0	0	0	23	0	0	0	0	21	0	0	0	0	13	30
ASV909	Bacteria	Bacteroidota	Bacteroidia	Chitinophagales	Chitinophagaceae	Edaphobaculum		45	12	11	41	37	13	19	16	19	5	10	63	13	16	6	0	16	9	29	17	6	12	0	23	16	16	33	7	21	10	33	9	22	7	1	16	9	10	7	0	14	19
ASV910	Bacteria	Proteobacteria	Alphaproteobacteria	Sphingomonadales	Sphingomonadaceae	Sphingomonas		18	0	24	12	0	0	9	0	0	0	21	22	0	0	15	0	0	16	16	0	13	13	0	18	45	17	28	40	0	0	0	6	0	0	26	0	24	0	0	0	0	10
ASV911	Bacteria	Proteobacteria	Alphaproteobacteria	Acetobacterales	Acetobacteraceae			8	0	16	2	20	0	0	0	0	0	10	22	0	0	23	17	8	11	25	15	34	15	9	41	6	7	81	9	28	10	46	14	7	0	0	0	16	7	0	0	0	14
ASV914	Bacteria	Proteobacteria	Gammaproteobacteria					0	0	0	11	0	0	7	4	0	0	4	0	0	2	5	0	0	8	0	0	0	11	0	0	0	5	0	0	5	6	2	0	0	2	2	5	11	4	2	0	40	6
ASV915	Bacteria	Gemmatimonadota	Gemmatimonadetes	Gemmatimonadales	Gemmatimonadaceae			13	2	7	0	25	2	0	5	7	0	20	0	0	4	13	11	47	26	12	33	24	36	40	46	0	11	0	105	24	0	118	12	32	0	0	66	24	12	0	10	11	19
ASV916	Bacteria	Bacteroidota	Bacteroidia	Cytophagales	Cytophagaceae	Sporocytophaga		44	10	10	19	16	3	2	37	18	0	0	23	18	19	4	0	9	11	18	9	5	9	0	8	5	11	0	21	8	0	0	37	0	6	20	3	20	15	12	18	0	24
ASV917	Bacteria	Actinobacteriota	Actinobacteria	Frankiales	Geodermatophilaceae	Blastococcus		5	21	36	0	12	23	14	0	1	12	7	0	0	0	9	0	18	12	0	0	0	5	0	8	0	0	0	0	0	0	3	0	0	0	0	10	0	0	0	0	9	5
ASV918	Bacteria	Bacteroidota	Bacteroidia	Bacteroidales	Dysgonomonadaceae	Proteiniphilum		0	0	15	0	0	0	18	0	17	0	0	0	7	1	0	0	0	0	0	0	0	0	1	0	10	0	0	0	0	0	0	0	0	0	9	0	0	4	0	72	0	2
ASV919	Bacteria	Bacteroidota	Bacteroidia	Sphingobacteriales	Sphingobacteriaceae	Pedobacter	Pedobacter_arcticus	3	0	0	7	0	0	0	0	19	0	0	0	13	0	0	0	7	0	14	13	3	0	0	3	8	10	0	0	60	34	1	23	84	7	4	6	19	0	40	17	4	2
ASV920	Bacteria	Proteobacteria	Gammaproteobacteria	Burkholderiales	Hydrogenophilaceae	Tepidiphilus		0	0	0	0	0	0	0	0	0	0	0	0	0	55	0	0	0	0	0	0	48	0	0	0	0	0	0	0	17	24	0	0	3	231	0	22	0	19	0	0	14	0
ASV921	Bacteria	Verrucomicrobiota	Verrucomicrobiae	Pedosphaerales	Pedosphaeraceae			0	0	0	0	0	0	8	0	0	0	0	0	0	0	0	0	0	9	0	0	0	0	0	0	0	38	0	32	0	30	0	0	0	0	0	37	0	0	0	0	49	0
ASV922	Bacteria	Firmicutes	Clostridia	Lachnospirales	Lachnospiraceae	Ruminococcus_gnavus_group		0	0	0	0	0	0	0	0	0	0	0	0	0	0	0	0	0	0	0	0	0	0	22	0	0	0	0	0	0	0	0	0	0	0	0	0	0	0	20	0	0	0
ASV923	Bacteria	Dependentiae	Babeliae	Babeliales	Vermiphilaceae	Vermiphilaceae		0	0	3	22	3	0	2	0	0	0	3	0	0	25	23	19	8	8	14	15	43	32	20	5	5	8	4	0	1	0	6	9	0	6	6	0	12	63	3	9	0	11
ASV924	Bacteria	Bdellovibrionota	Oligoflexia	Oligoflexales				0	0	8	0	13	0	20	0	4	11	16	0	0	0	7	0	9	29	0	22	0	0	24	34	7	0	0	0	18	19	45	22	25	7	14	13	34	13	0	0	118	15
ASV925	Bacteria	Actinobacteriota	Acidimicrobiia	IMCC26256	IMCC26256	IMCC26256		0	51	59	0	66	4	35	43	0	36	19	18	4	2	26	0	31	23	0	0	0	0	42	55	0	34	0	4	3	4	22	0	0	0	0	32	0	9	0	0	21	31
ASV926	Bacteria	Proteobacteria	Alphaproteobacteria	Rhizobiales	Methyloligellaceae	Methyloligellaceae		0	0	12	0	0	0	3	0	0	1	5	0	0	0	0	0	0	6	0	0	0	0	0	0	0	0	0	0	0	0	0	0	0	0	0	0	0	0	0	0	3	0
ASV927	Bacteria	Proteobacteria	Gammaproteobacteria	Burkholderiales	TRA3-20	TRA3-20		0	0	0	0	17	0	12	0	0	0	18	22	0	0	6	39	0	27	0	0	0	31	0	17	20	0	65	17	0	0	15	0	8	26	0	4	0	0	21	0	0	21
ASV928	Bacteria	Actinobacteriota	Thermoleophilia	Gaiellales				0	0	0	0	17	0	0	6	0	0	0	0	0	0	0	0	0	0	0	0	0	0	0	12	0	0	0	0	0	0	15	0	0	0	0	0	0	0	0	0	0	10
ASV929	Bacteria	Gemmatimonadota	Gemmatimonadetes	Gemmatimonadales	Gemmatimonadaceae			9	7	11	18	17	6	6	21	11	9	21	36	0	6	10	0	0	10	17	0	14	21	0	16	28	33	5	10	22	25	5	3	11	4	25	19	13	0	0	0	10	11
ASV930	Bacteria	Acidobacteriota	Vicinamibacteria	Vicinamibacterales				0	0	0	8	32	0	18	11	0	33	0	0	0	11	72	0	4	10	0	6	0	6	57	27	24	6	0	0	9	9	14	0	5	14	0	0	0	0	0	0	3	16
ASV931	Bacteria	Actinobacteriota	Thermoleophilia	Solirubrobacterales				0	0	0	0	28	0	0	0	0	0	0	0	0	0	0	0	0	0	0	12	0	0	0	0	0	21	0	0	6	0	0	0	11	0	0	0	0	0	0	0	0	0
ASV932	Bacteria	Proteobacteria	Alphaproteobacteria	Sphingomonadales	Sphingomonadaceae	Sphingopyxis		0	0	0	0	0	0	0	0	39	0	26	0	0	0	0	0	0	0	0	0	0	0	0	0	57	35	0	0	76	18	0	51	38	0	23	16	0	0	0	0	18	0
ASV933	Bacteria	Proteobacteria	Gammaproteobacteria	Burkholderiales	Sutterellaceae	Parasutterella		0	0	0	0	0	0	0	0	0	0	0	0	0	5	0	0	1	9	0	0	0	0	0	0	0	0	0	0	0	0	0	0	0	0	45	0	0	0	64	76	0	1
ASV934	Bacteria	Cyanobacteria	Vampirivibrionia	Gastranaerophilales	Gastranaerophilales	Gastranaerophilales		0	0	0	0	0	0	0	0	0	0	0	0	0	0	0	0	0	0	0	0	0	0	0	0	0	0	0	0	0	0	0	0	0	0	0	0	0	0	0	0	0	0
ASV935	Bacteria	Actinobacteriota	Actinobacteria	FFCH16263	FFCH16263	FFCH16263		4	28	14	1	49	5	15	17	9	26	15	6	4	0	21	0	11	16	0	6	0	0	26	14	0	25	0	0	0	0	18	0	0	3	0	10	4	0	0	0	12	9
ASV936	Bacteria	Proteobacteria	Gammaproteobacteria	Gammaproteobacteria_Incertae_Sedis	Unknown_Family	Acidibacter	Steroidobacter_sp.	20	0	20	0	19	7	16	0	22	0	17	37	45	16	13	40	30	8	0	23	14	14	10	26	16	19	77	13	13	0	14	44	14	7	0	5	0	9	0	7	0	0
ASV937	Bacteria	Actinobacteriota	Thermoleophilia	Solirubrobacterales	Solirubrobacteraceae	Solirubrobacteraceae		97	24	0	44	31	33	31	39	18	39	3	55	20	27	20	15	19	8	0	12	5	17	6	4	8	16	16	7	17	8	11	13	0	0	12	18	22	8	11	0	4	24
ASV938	Bacteria	Campilobacterota	Campylobacteria	Campylobacterales	Campylobacteraceae	Campylobacter	Campylobacter_gracilis	0	0	0	0	0	0	0	0	0	0	0	0	0	0	0	0	0	0	0	0	0	0	0	0	0	0	0	0	0	0	0	0	0	0	0	0	0	0	0	0	0	0
ASV939	Bacteria							0	0	4	0	0	2	0	0	3	10	0	0	0	1	4	0	4	0	0	25	1	6	82	0	12	0	0	0	0	0	0	22	6	2	0	0	4	38	0	0	0	3
ASV940	Bacteria	Proteobacteria	Gammaproteobacteria	Xanthomonadales	Xanthomonadaceae	Pseudoxanthomonas		11	0	0	0	0	0	0	0	0	11	0	32	0	15	0	0	0	0	0	0	0	72	0	0	0	0	0	0	0	0	0	0	0	0	33	0	0	8	0	0	0	0
ASV941	Bacteria	Bacteroidota	Bacteroidia	Bacteroidales	Rikenellaceae	Alistipes		0	0	0	0	0	0	0	0	0	0	0	0	0	0	0	0	0	0	0	0	0	0	0	0	0	0	0	0	0	6	0	0	0	0	39	0	0	0	88	81	0	0
ASV942	Bacteria	Actinobacteriota	Actinobacteria	Micrococcales	Microbacteriaceae			42	56	0	28	48	110	55	35	32	59	0	0	49	70	0	46	31	38	0	0	0	0	30	0	0	21	0	0	0	23	0	0	0	0	0	0	0	0	0	0	0	0
ASV943	Bacteria	Proteobacteria	Alphaproteobacteria	Rhodospirillales				38	20	0	49	25	14	27	88	11	30	0	52	85	29	7	0	13	4	12	0	0	12	69	7	0	28	10	1	0	0	5	0	18	5	3	2	5	3	0	3	0	15
ASV944	Bacteria	Gemmatimonadota	Gemmatimonadetes	Gemmatimonadales	Gemmatimonadaceae	Gemmatimonas		19	0	0	12	0	0	0	0	0	0	18	0	0	0	0	0	14	0	0	0	0	5	8	0	0	0	0	0	0	0	8	31	0	0	0	18	0	0	2	0	0	0
ASV945	Bacteria	Bacteroidota	Bacteroidia	Chitinophagales	Chitinophagaceae	Edaphobaculum		0	16	13	0	48	0	0	0	0	0	0	0	0	0	0	0	85	13	0	40	0	0	11	40	0	0	0	0	0	0	130	14	0	0	0	3	20	7	5	0	0	13
ASV946	Bacteria	Acidobacteriota	Vicinamibacteria	Vicinamibacterales	Vicinamibacteraceae	Vicinamibacteraceae		0	0	0	0	30	0	0	0	0	0	26	0	0	0	7	22	0	26	11	9	8	25	0	20	7	38	0	9	13	0	35	17	0	0	0	0	0	11	6	0	0	0
ASV947	Bacteria	Actinobacteriota	Actinobacteria	Micrococcales	Microbacteriaceae	Leifsonia		26	0	0	0	7	14	20	0	40	19	35	0	0	8	35	40	27	21	0	48	33	0	52	14	19	0	0	0	13	0	13	27	0	0	16	0	10	23	0	0	0	19
ASV948	Bacteria	Firmicutes	Clostridia	Lachnospirales	Lachnospiraceae	Lachnospiraceae_NK4A136_group		0	0	0	0	0	0	0	0	0	0	0	0	0	0	0	0	0	0	0	0	0	0	0	0	0	0	0	0	0	0	0	0	0	0	0	0	0	0	0	0	0	0
ASV949	Bacteria	Acidobacteriota	Vicinamibacteria	Vicinamibacterales				0	0	72	21	30	0	38	27	0	0	0	20	0	0	14	0	0	0	0	0	46	0	0	23	5	0	0	0	0	0	18	23	6	0	19	0	9	0	0	0	0	0
ASV950	Bacteria	Bacteroidota	Bacteroidia	Sphingobacteriales	env.OPS_17	env.OPS_17		11	0	5	18	0	0	0	0	5	0	13	0	0	0	0	0	9	7	22	0	13	21	2	9	25	11	4	32	0	0	8	12	25	9	12	11	0	2	7	22	0	12
ASV951	Bacteria	Bdellovibrionota	Oligoflexia	0319-6G20	0319-6G20	0319-6G20		0	0	10	0	4	6	0	0	7	2	3	2	4	10	52	8	3	8	19	23	20	2	7	2	10	6	5	11	17	15	11	18	18	20	15	7	6	8	2	13	6	6
ASV952	Bacteria	Bdellovibrionota	Oligoflexia	0319-6G20	0319-6G20	0319-6G20		0	0	23	4	13	0	6	0	0	0	19	4	0	3	8	12	0	5	0	10	14	0	8	16	7	22	24	0	28	9	25	0	5	18	0	15	0	6	0	0	54	23
ASV953	Bacteria	Proteobacteria	Gammaproteobacteria	Burkholderiales	Comamonadaceae			0	0	25	9	19	27	0	0	0	0	18	0	0	0	29	90	0	0	0	44	37	22	4	250	16	24	8	9	12	164	33	0	0	8	0	45	0	5	0	0	11	0
ASV954	Bacteria	Actinobacteriota	Actinobacteria	Streptomycetales	Streptomycetaceae	Streptomyces		28	15	0	12	20	20	22	26	39	41	8	20	0	11	41	24	11	7	19	16	12	11	0	0	14	18	6	2	25	19	3	11	5	4	12	16	8	3	13	0	19	11
ASV955	Bacteria	Proteobacteria	Alphaproteobacteria	Rickettsiales				60	48	0	90	87	23	34	142	29	50	0	116	124	43	0	0	5	3	13	0	2	20	0	8	0	35	16	10	0	0	14	0	2	0	0	0	12	0	0	0	0	46
ASV956	Bacteria	Bacteroidota	Bacteroidia	Bacteroidales	Muribaculaceae	Muribaculaceae		0	0	0	0	0	0	0	0	0	0	0	0	0	0	0	1	0	1	0	23	0	0	0	0	0	0	0	0	0	6	0	0	5	0	0	0	0	0	0	0	0	0
ASV957	Bacteria	Proteobacteria	Alphaproteobacteria	Rhizobiales	Rhizobiaceae	Nitratireductor		0	0	0	0	0	0	0	0	0	0	0	0	0	0	0	0	0	0	0	0	0	0	0	0	0	0	0	0	0	0	0	0	0	0	0	0	0	0	0	0	0	0
ASV958	Bacteria	Proteobacteria	Gammaproteobacteria	Burkholderiales	Comamonadaceae			9	0	0	17	0	4	0	0	0	0	0	5	0	0	0	0	11	0	0	53	0	0	0	0	0	8	0	0	0	0	0	3	0	0	8	0	7	4	6	0	0	51
ASV960	Bacteria	Proteobacteria	Gammaproteobacteria	Burkholderiales	Sutterellaceae			0	0	0	0	0	0	0	0	0	0	0	0	0	0	10	0	0	0	0	0	0	0	0	0	0	0	0	0	0	0	0	0	0	0	0	0	0	0	0	0	0	0
ASV961	Bacteria	Proteobacteria	Alphaproteobacteria	Rhizobiales	KF-JG30-B3	KF-JG30-B3		10	0	0	22	19	0	0	0	0	0	0	0	18	0	0	0	0	14	0	13	16	34	0	0	6	9	22	39	7	0	0	0	0	10	17	29	25	12	0	0	18	26
ASV962	Bacteria	Bacteroidota	Bacteroidia	Cytophagales	Microscillaceae	OLB12		2	0	13	0	0	0	0	9	0	0	16	26	0	0	10	14	14	13	0	14	8	4	4	8	22	14	93	3	1	0	9	13	0	0	6	0	4	3	8	0	0	187
ASV963	Bacteria	Planctomycetota	Planctomycetes	Gemmatales	Gemmataceae	Fimbriiglobus	Gemmata_sp.	0	0	0	0	2	3	1	0	8	0	27	0	0	0	28	0	0	4	0	0	0	7	2	14	75	5	6	1	6	0	0	14	0	4	1	9	0	0	14	3	29	18
ASV964	Bacteria	Firmicutes	Clostridia	Oscillospirales	Oscillospiraceae			0	0	0	0	0	0	0	0	0	0	2	0	5	0	0	20	0	0	0	5	0	0	0	0	0	0	0	0	0	4	1	0	0	0	39	0	0	0	68	32	1	0
ASV965	Bacteria	Actinobacteriota	Thermoleophilia	Solirubrobacterales	Solirubrobacteraceae	Conexibacter		19	32	0	34	45	68	53	49	40	31	36	32	33	45	8	10	7	8	11	9	12	7	0	13	13	9	17	12	6	6	7	10	6	5	13	0	6	0	11	3	22	11
ASV967	Bacteria	Actinobacteriota	Thermoleophilia	Solirubrobacterales	Solirubrobacteraceae	Conexibacter		67	13	0	40	35	19	36	33	17	39	0	35	72	35	0	0	0	0	0	0	51	0	45	0	0	0	0	0	0	0	0	19	0	29	29	43	0	0	0	24	0	0
ASV968	Bacteria	Firmicutes	Clostridia	Clostridia	Hungateiclostridiaceae	Saccharofermentans		0	0	0	0	0	0	0	0	0	0	0	0	0	0	0	0	0	0	0	7	0	0	0	0	0	0	0	0	0	0	0	0	0	0	16	0	0	7	8	40	0	0
ASV969	Bacteria	Bacteroidota	Bacteroidia	Chitinophagales	Chitinophagaceae			103	26	0	75	42	54	21	60	69	60	0	91	86	47	0	0	0	0	0	0	0	0	13	18	9	0	0	0	0	0	0	27	0	0	0	0	38	0	0	0	22	28
ASV970	Bacteria	Firmicutes	Clostridia	Oscillospirales	Ruminococcaceae			0	0	0	5	0	0	0	0	0	0	0	0	0	0	0	0	0	0	0	0	0	0	0	0	0	0	0	0	0	0	0	0	0	0	59	0	0	0	92	60	0	0
ASV971	Bacteria	Verrucomicrobiota	Verrucomicrobiae	Pedosphaerales	Pedosphaeraceae	Pedosphaeraceae	bacterium_enrichment	0	0	0	19	0	0	8	30	0	0	16	9	0	18	0	0	59	0	0	0	43	0	0	0	0	0	0	0	0	0	15	0	18	13	33	30	19	7	28	15	0	8
ASV972	Bacteria	Verrucomicrobiota	Verrucomicrobiae	Pedosphaerales	Pedosphaeraceae		bacterium_enrichment	38	0	0	0	0	0	0	0	0	0	24	0	0	0	0	0	0	0	0	24	36	0	0	0	0	0	0	0	54	0	0	0	25	0	0	0	0	0	0	0	0	40
ASV973	Bacteria	Proteobacteria	Alphaproteobacteria	Rhizobiales	Xanthobacteraceae	Bradyrhizobium		0	0	14	0	0	0	0	5	0	0	31	0	0	0	35	24	0	0	0	0	6	8	0	17	53	21	100	6	0	0	0	12	0	0	6	0	0	0	0	0	0	80
ASV974	Bacteria	Planctomycetota	Planctomycetes	Pirellulales	Pirellulaceae			0	0	0	25	30	0	19	61	0	0	0	45	17	0	0	9	0	0	0	0	0	0	0	11	0	0	0	0	0	0	0	0	0	0	0	0	0	0	0	0	0	21
ASV975	Bacteria	Actinobacteriota	Acidimicrobiia					0	3	11	6	5	9	2	25	9	9	8	9	4	1	18	21	9	18	0	13	5	6	22	11	6	23	35	2	30	13	19	27	0	0	0	13	11	11	1	3	13	30
ASV976	Bacteria	Gemmatimonadota	Gemmatimonadetes	Gemmatimonadales	Gemmatimonadaceae			0	0	26	0	0	0	5	0	20	0	35	22	0	13	27	33	16	17	21	12	17	16	12	14	19	11	144	0	8	0	0	138	0	0	8	0	14	8	10	8	0	21
ASV978	Bacteria	Actinobacteriota	Actinobacteria	Corynebacteriales	Mycobacteriaceae	Mycobacterium		0	0	0	0	62	0	24	0	0	87	57	0	0	0	0	0	36	0	0	0	0	28	32	57	0	40	0	0	0	0	57	0	0	0	0	0	0	0	0	0	26	42
ASV979	Bacteria	Actinobacteriota	Actinobacteria	Streptomycetales	Streptomycetaceae	Streptomyces		0	15	29	0	0	0	0	0	0	0	0	0	0	0	0	0	0	0	0	0	0	0	0	0	0	0	0	0	0	0	0	0	0	0	0	0	0	0	0	0	0	21
ASV980	Bacteria	Myxococcota	Polyangia	Polyangiales	Polyangiaceae	Aetherobacter		0	0	0	0	13	0	11	0	12	0	25	0	0	0	6	0	17	20	46	0	12	0	0	0	16	31	0	0	43	23	7	7	10	0	26	17	0	14	0	0	69	0
ASV981	Bacteria	Bacteroidota	Bacteroidia	Bacteroidales	Marinifilaceae	Odoribacter		0	0	0	0	0	0	0	0	0	0	0	0	0	0	0	0	0	0	0	0	0	0	0	0	0	0	0	0	0	0	0	0	0	0	18	0	0	0	36	33	0	0
ASV982	Bacteria	Proteobacteria	Gammaproteobacteria	Burkholderiales	SC-I-84	SC-I-84		14	12	34	16	9	15	5	5	0	0	0	22	36	7	0	0	8	5	0	27	35	0	0	6	9	7	19	14	19	0	8	16	8	17	15	10	24	15	0	0	12	26
ASV983	Bacteria	Firmicutes	Clostridia	Lachnospirales	Lachnospiraceae			0	0	0	0	0	0	0	0	0	0	0	0	0	0	0	0	0	0	0	0	0	0	0	0	0	0	0	0	0	0	0	0	0	0	71	0	0	0	90	86	0	0
ASV984	Bacteria	Bacteroidota	Bacteroidia	Bacteroidales	Muribaculaceae			0	0	0	0	1	0	0	0	0	0	0	0	0	0	0	0	0	0	0	0	0	0	0	0	0	0	0	0	0	20	0	0	0	0	30	0	0	0	111	49	0	0
ASV985	Bacteria	Actinobacteriota	Actinobacteria	Micrococcales	Dermacoccaceae			28	21	6	33	25	42	25	16	39	40	0	46	43	57	0	0	0	0	23	0	4	0	0	0	9	4	9	7	0	0	0	0	2	10	28	0	4	0	9	15	8	8
ASV986	Bacteria	Proteobacteria	Alphaproteobacteria	Caulobacterales	Caulobacteraceae		bacterium_enrichment	24	4	0	0	18	10	0	18	6	0	6	15	14	16	6	17	0	12	0	0	9	18	0	0	4	23	24	15	0	5	0	0	8	12	0	12	0	13	0	2	0	0
ASV988	Bacteria	Proteobacteria	Alphaproteobacteria	Micropepsales	Micropepsaceae			11	0	18	19	21	0	0	0	0	0	0	30	0	0	0	0	30	10	63	0	20	0	0	17	0	0	0	0	0	0	24	0	22	0	37	9	0	6	14	0	0	0
ASV989	Bacteria	Myxococcota	Polyangia	Blfdi19	Blfdi19	Blfdi19		0	0	0	0	0	0	0	0	9	0	8	0	0	13	75	0	6	16	0	11	10	0	6	7	12	14	2	7	6	0	0	30	27	0	27	2	0	0	0	0	0	7
ASV990	Bacteria	Proteobacteria	Alphaproteobacteria	Caulobacterales	Caulobacteraceae			0	0	0	0	0	0	0	0	0	0	0	0	0	0	0	0	0	0	0	0	0	0	6	0	0	0	0	0	0	16	0	0	34	0	23	9	0	0	5	0	12	0
ASV991	Bacteria	Firmicutes	Clostridia	Oscillospirales	Ruminococcaceae			0	0	0	0	0	0	0	0	0	0	0	0	0	0	0	0	0	0	0	0	0	0	0	0	0	0	0	0	0	0	0	0	0	0	48	0	0	0	59	56	0	0
ASV992	Bacteria	Proteobacteria	Alphaproteobacteria	Rhizobiales	Rhizobiaceae			2	12	20	13	15	22	0	32	22	7	21	6	19	6	15	0	0	12	0	0	11	21	8	0	34	13	0	12	25	0	0	24	8	3	0	10	0	0	9	0	0	8
ASV993	Bacteria	Verrucomicrobiota	Verrucomicrobiae	Opitutales	Opitutaceae	Opitutus		0	0	11	0	9	0	0	0	15	0	0	0	0	0	0	0	23	0	0	9	0	0	32	5	0	0	0	0	20	11	8	0	0	11	15	26	42	19	14	0	0	11
ASV994	Bacteria	Proteobacteria	Gammaproteobacteria	Diplorickettsiales	Diplorickettsiaceae			0	0	0	0	0	12	0	0	5	0	0	0	0	0	0	0	0	0	0	0	0	0	0	0	0	0	0	0	24	45	0	37	0	3	0	12	0	0	9	7	20	20
ASV995	Bacteria	Bdellovibrionota	Bdellovibrionia	Bdellovibrionales	Bdellovibrionaceae	OM27_clade		26	0	0	0	0	0	0	0	0	0	0	0	0	0	0	0	0	34	0	0	0	0	0	40	0	0	0	119	0	0	0	0	0	0	0	0	0	0	0	0	110	0
ASV996	Bacteria	Verrucomicrobiota	Verrucomicrobiae	Opitutales	Opitutaceae			0	0	0	19	0	0	0	23	0	0	0	0	0	0	0	0	0	40	0	0	0	30	0	0	0	25	46	0	0	0	0	0	0	35	0	0	0	0	0	0	0	0
ASV997	Bacteria	Desulfobacterota	Desulfovibrionia	Desulfovibrionales	Desulfovibrionaceae	Desulfovibrio		0	0	0	0	0	55	0	0	0	0	0	0	0	0	0	107	0	0	0	46	0	0	0	0	0	0	0	0	20	287	0	0	0	13	19	23	0	0	22	15	30	0
ASV998	Bacteria	Firmicutes	Clostridia	Clostridiales	Clostridiaceae			0	0	0	0	0	0	0	0	0	0	13	0	0	55	7	0	0	0	33	0	60	0	0	4	0	9	0	0	21	34	0	0	13	165	19	48	0	44	3	0	28	2
ASV999	Bacteria	Actinobacteriota	Actinobacteria	Micrococcales	Microbacteriaceae	Gryllotalpicola		31	30	0	14	28	54	34	0	127	24	14	33	22	20	0	74	27	24	0	32	0	0	24	0	20	0	26	52	16	19	0	6	0	0	15	15	0	0	0	0	3	0
ASV1000	Bacteria	Planctomycetota	Planctomycetes	Isosphaerales	Isosphaeraceae			0	11	0	0	7	11	7	28	0	30	0	15	12	26	0	0	15	8	0	0	0	0	38	0	2	29	0	0	12	0	0	26	2	5	0	8	28	0	0	6	0	15
ASV1001	Bacteria	Firmicutes	Bacilli	Lactobacillales	Leuconostocaceae	Fructobacillus		0	0	0	0	0	0	0	0	0	0	0	0	0	0	0	0	0	0	0	0	0	0	0	0	0	0	0	0	0	0	0	0	0	0	0	0	0	0	0	0	0	0
ASV1002	Bacteria	Planctomycetota	Planctomycetes	Pirellulales	Pirellulaceae	Pirellula		8	0	0	4	6	1	0	0	9	11	0	4	0	0	18	10	9	4	0	22	0	50	4	4	3	10	8	21	8	9	0	17	2	10	0	19	5	10	5	0	10	0
ASV1003	Bacteria	Actinobacteriota	Actinobacteria	Propionibacteriales	Nocardioidaceae	Nocardioides		7	0	25	0	8	10	4	13	2	6	10	21	11	5	10	15	0	24	20	21	7	0	0	9	8	12	36	13	8	4	12	17	0	7	0	10	4	0	10	0	8	14
ASV1004	Bacteria	Firmicutes	Clostridia	Lachnospirales	Lachnospiraceae	Ruminococcus_gauvreauii_group		0	0	0	0	0	0	0	0	0	0	0	0	0	0	0	0	0	0	0	0	0	0	0	0	0	0	0	0	0	3	0	0	0	0	8	0	0	0	0	8	0	0
ASV1005	Bacteria	Proteobacteria	Alphaproteobacteria	Sphingomonadales	Sphingomonadaceae	Sphingomonas		0	0	0	0	0	0	0	0	0	0	0	0	0	0	0	0	0	0	0	0	0	17	0	25	0	28	0	19	0	0	37	0	0	0	19	0	0	0	32	0	0	0
ASV1006	Bacteria	Bacteroidota	Bacteroidia	Chitinophagales	Chitinophagaceae	Niabella		49	157	64	0	0	88	70	0	59	86	27	0	0	27	37	0	24	0	0	38	0	0	47	0	76	0	29	0	20	0	0	0	0	90	6	34	0	8	0	0	28	0
ASV1007	Bacteria	Proteobacteria	Alphaproteobacteria	Caulobacterales	Caulobacteraceae			0	0	0	0	0	0	0	0	0	0	0	0	0	0	0	0	60	0	0	74	0	0	0	0	0	60	0	35	0	0	0	0	0	0	34	0	0	0	0	0	56	0
ASV1008	Bacteria	Bacteroidota	Bacteroidia	Bacteroidales	Bacteroidaceae	Bacteroides		0	0	0	0	0	0	0	0	0	0	0	0	0	0	0	0	0	0	0	0	0	0	0	0	0	0	0	0	0	0	0	0	0	0	34	0	0	0	57	116	0	0
ASV1009	Bacteria	Proteobacteria	Alphaproteobacteria	Micropepsales	Micropepsaceae			27	0	0	88	67	116	51	0	0	0	0	60	0	97	0	157	0	0	0	66	34	0	0	0	0	0	0	0	0	52	0	0	0	67	0	0	0	0	0	0	0	0
ASV1011	Bacteria	Actinobacteriota	Coriobacteriia	Coriobacteriales	Coriobacteriales_Incertae_Sedis	Raoultibacter		18	17	2	23	17	14	17	17	45	185	0	28	34	22	80	0	4	5	11	21	0	0	28	2	7	0	0	0	0	0	0	12	0	0	0	3	0	4	1	0	0	0
ASV1012	Bacteria	Gemmatimonadota	Gemmatimonadetes	Gemmatimonadales	Gemmatimonadaceae	Gemmatimonas		0	7	33	0	0	0	9	0	0	0	30	0	0	0	13	24	6	27	0	0	31	0	45	13	8	20	17	21	0	18	9	0	9	16	0	25	0	73	6	12	46	8
ASV1013	Bacteria	Bacteroidota	Bacteroidia	Bacteroidales	Marinifilaceae	Odoribacter		0	0	0	0	0	0	0	0	0	0	0	0	0	0	0	0	0	0	0	0	0	0	0	0	0	0	0	0	0	0	0	0	0	0	33	0	0	0	134	29	0	0
ASV1014	Bacteria	Bacteroidota	Bacteroidia	Chitinophagales	Chitinophagaceae	Taibaiella		25	150	77	17	20	81	63	9	25	83	40	32	13	35	26	35	39	22	7	18	9	3	7	11	82	1	7	3	8	10	0	9	0	1	0	31	0	0	0	0	13	0
ASV1015	Bacteria	Proteobacteria	Alphaproteobacteria	Micropepsales	Micropepsaceae			56	0	0	18	0	0	0	10	0	0	14	32	46	23	0	0	10	0	0	0	0	42	71	15	0	0	0	22	0	0	0	0	0	0	19	0	69	20	20	0	0	30
ASV1016	Bacteria	Gemmatimonadota	S0134_terrestrial_group	S0134_terrestrial_group	S0134_terrestrial_group	S0134_terrestrial_group		24	114	67	15	38	58	82	20	45	38	23	44	28	87	0	52	57	13	0	34	20	8	14	14	68	14	30	1	14	0	0	0	0	0	0	27	0	0	0	0	25	7
ASV1018	Bacteria	Proteobacteria	Alphaproteobacteria	Sphingomonadales	Sphingomonadaceae			0	0	0	0	0	0	0	0	0	0	0	0	0	0	0	0	0	0	0	0	0	0	0	0	0	0	0	0	0	0	0	0	0	0	0	0	0	0	0	0	0	0
ASV1019	Bacteria	Desulfobacterota	Syntrophia	Syntrophales	Smithellaceae	Smithella		3	12	20	5	5	0	11	0	29	13	0	0	0	0	5	0	0	0	16	0	4	0	36	11	0	0	0	10	0	0	3	7	0	0	0	0	0	5	0	0	0	0
ASV1020	Bacteria	Proteobacteria	Alphaproteobacteria	Micropepsales	Micropepsaceae			0	0	0	0	0	30	0	0	36	0	0	0	0	23	0	0	0	10	0	0	0	65	0	0	0	0	0	0	0	0	42	0	27	0	0	0	17	0	0	0	0	0
ASV1021	Bacteria	Proteobacteria	Alphaproteobacteria	Rhizobiales	Methyloligellaceae			0	0	0	0	0	0	38	0	24	19	0	0	0	0	0	0	0	48	0	0	0	0	0	0	0	0	0	0	34	0	0	82	0	0	0	0	0	0	0	0	36	0
ASV1022	Bacteria	Proteobacteria	Gammaproteobacteria	Burkholderiales	Nitrosomonadaceae	MND1		0	12	19	18	0	12	19	15	0	0	27	5	19	6	0	0	0	9	0	0	0	17	0	0	0	15	0	0	0	8	11	5	12	13	0	9	0	4	0	0	8	2
ASV1023	Bacteria	Firmicutes	Clostridia	Clostridia	Hungateiclostridiaceae	Fastidiosipila		0	8	0	13	5	41	10	3	4	18	2	2	2	14	0	31	0	1	0	16	0	0	3	3	31	0	0	0	0	10	0	0	0	0	23	0	0	0	0	0	0	1
ASV1024	Bacteria	Proteobacteria	Alphaproteobacteria	Rhizobiales	KF-JG30-B3	KF-JG30-B3		0	9	14	0	0	0	3	6	3	2	13	18	0	1	2	0	0	0	8	0	13	14	3	14	6	0	76	7	10	0	0	3	4	14	31	22	0	0	24	27	18	0
ASV1025	Bacteria	Firmicutes	Bacilli	Bacillales	Bacillaceae	Bacillus		0	15	26	0	13	11	10	9	0	15	11	0	0	0	0	0	11	17	0	0	15	0	8	14	5	0	0	13	0	0	5	18	7	0	0	10	0	0	0	0	0	6
ASV1026	Bacteria	Spirochaetota	Leptospirae	Leptospirales	Leptospiraceae	RBG-16-49-21		0	0	0	0	0	0	0	0	0	0	0	0	0	0	0	0	0	0	0	0	0	0	0	0	0	0	0	0	0	0	0	0	0	2	9	0	0	13	0	22	0	0
ASV1027	Bacteria	Proteobacteria	Gammaproteobacteria	Xanthomonadales	Xanthomonadaceae	Luteimonas		12	0	29	36	8	15	0	22	0	10	23	39	0	10	0	21	0	0	0	10	16	26	4	22	17	33	122	8	0	0	9	0	0	0	11	0	17	0	0	0	0	14
ASV1028	Bacteria	Firmicutes	Bacilli	Lactobacillales	Lactobacillaceae	Pediococcus		0	0	0	0	0	0	0	0	0	0	0	0	0	0	0	0	0	0	0	0	0	0	0	0	0	0	0	0	0	0	0	0	0	0	0	0	0	0	0	0	0	0
ASV1029	Bacteria	Acidobacteriota	Acidobacteriae	Acidobacteriales				60	27	0	0	0	0	0	0	0	0	0	27	0	0	0	0	0	0	0	0	0	0	0	0	0	0	11	5	0	0	0	38	0	0	0	0	25	0	17	0	0	0
ASV1030	Bacteria	Firmicutes	Clostridia	Lachnospirales	Lachnospiraceae	Fusicatenibacter		0	0	0	0	0	0	0	0	5	0	0	0	0	0	0	0	0	0	0	0	8	0	0	0	0	0	0	0	0	0	0	0	0	0	0	0	0	0	0	0	0	0
ASV1032	Bacteria	Actinobacteriota	Thermoleophilia	Gaiellales				27	50	29	0	33	0	64	32	15	27	95	0	0	11	0	0	52	51	0	0	0	5	53	32	18	12	9	0	13	8	17	0	0	0	10	50	0	0	13	0	49	35
ASV1033	Bacteria	Actinobacteriota	Thermoleophilia	Solirubrobacterales				3	53	37	8	50	8	28	34	11	34	46	9	12	10	38	0	17	43	0	0	8	0	31	49	0	0	0	0	0	10	30	0	0	1	0	37	0	0	0	0	33	29
ASV1034	Bacteria	Firmicutes	Clostridia	Christensenellales	Christensenellaceae	Christensenellaceae_R-7_group		0	0	18	4	0	0	10	0	0	9	0	0	0	0	33	11	5	2	0	0	0	0	93	0	16	0	0	0	4	0	0	5	0	0	0	0	4	0	0	18	0	0
ASV1036	Bacteria	Actinobacteriota	Thermoleophilia	Gaiellales				12	63	39	15	17	7	64	18	14	59	34	11	0	0	38	0	52	49	0	0	11	0	36	11	3	10	0	8	8	10	9	16	0	7	3	51	0	0	0	0	33	10
ASV1037	Bacteria	Cyanobacteria	Cyanobacteriia	Chloroplast	Chloroplast	Chloroplast		0	0	0	0	0	0	0	0	0	0	10	6	0	0	66	0	0	0	0	26	0	21	6	21	24	11	35	10	22	40	0	25	0	0	11	0	0	0	5	0	3	0
ASV1038	Bacteria	Proteobacteria	Alphaproteobacteria				Rhodospirillaceae_bacterium	0	12	20	15	4	1	24	8	16	5	20	8	0	5	12	0	25	17	25	2	17	13	9	10	30	34	0	15	10	9	0	22	5	5	13	20	8	0	11	0	12	14
ASV1039	Bacteria	Chloroflexi	Anaerolineae	SBR1031	A4b	A4b		29	180	74	16	21	63	69	35	49	75	34	30	31	16	20	39	41	18	17	10	45	7	13	24	63	5	7	4	6	8	0	1	0	12	0	29	0	0	0	0	11	9
ASV1040	Bacteria	Actinobacteriota	Actinobacteria	Micrococcales	Intrasporangiaceae			0	52	23	0	38	0	36	11	0	15	20	0	0	0	0	0	36	22	0	0	0	0	22	35	0	18	0	0	0	0	19	0	0	0	0	34	0	0	0	0	32	0
ASV1041	Bacteria	Proteobacteria	Gammaproteobacteria	Burkholderiales	Neisseriaceae	Neisseria		0	0	0	0	0	0	0	0	0	0	0	0	0	0	0	0	0	0	0	0	0	0	0	0	0	0	0	0	0	0	0	0	0	0	0	0	0	0	56	16	0	0
ASV1042	Bacteria	Actinobacteriota	Actinobacteria	Propionibacteriales	Nocardioidaceae	Nocardioides		22	39	0	18	35	54	29	11	103	36	18	15	0	41	85	26	0	15	0	0	19	12	17	16	13	20	0	31	23	29	6	5	8	0	13	15	0	8	0	0	8	0
ASV1043	Bacteria	Gemmatimonadota	Gemmatimonadetes	Gemmatimonadales	Gemmatimonadaceae			0	22	20	0	21	0	0	0	0	0	3	0	23	0	0	0	0	0	0	0	0	13	5	7	7	27	0	35	25	29	14	8	0	6	0	13	0	10	12	6	22	0
ASV1044	Bacteria	Proteobacteria	Gammaproteobacteria	Enterobacterales	Morganellaceae	Arsenophonus		0	0	0	0	0	0	0	0	0	4	0	0	0	0	6	0	0	2	0	3	0	0	68	0	0	0	0	0	0	0	0	0	0	0	0	0	0	0	0	0	0	3
ASV1045	Bacteria	Firmicutes	Clostridia	Lachnospirales	Lachnospiraceae			22	98	81	22	42	38	76	39	77	73	52	22	34	24	52	0	38	35	0	0	0	15	0	34	81	17	0	5	11	0	0	15	0	0	0	24	0	0	0	0	0	0
ASV1047	Bacteria	Proteobacteria	Alphaproteobacteria				Rhodospirillaceae_bacterium	0	0	0	0	25	14	0	43	0	21	0	0	39	11	0	0	0	0	85	38	0	0	0	0	0	26	0	0	0	0	31	0	58	19	0	0	0	0	32	0	0	47
ASV1048	Bacteria	Proteobacteria	Alphaproteobacteria	Sphingomonadales	Sphingomonadaceae	Sphingomonas		23	0	0	0	0	0	6	19	19	8	11	47	16	0	12	26	0	0	0	0	71	18	12	20	42	0	48	22	8	9	0	16	0	0	8	0	29	0	11	0	0	15
ASV1049	Bacteria	Actinobacteriota	Actinobacteria	Corynebacteriales	Mycobacteriaceae	Mycobacterium		5	18	38	0	60	0	44	16	8	25	0	0	0	0	13	0	12	17	0	0	0	0	0	51	0	22	0	0	0	0	32	0	0	9	0	10	0	0	0	0	20	41
ASV1050	Bacteria	Bdellovibrionota	Bdellovibrionia	Bacteriovoracales	Bacteriovoracaceae	Peredibacter		3	0	0	0	21	0	0	0	8	0	0	0	0	0	0	0	20	17	0	5	0	0	0	34	13	0	0	0	80	0	53	38	0	0	9	0	68	7	29	8	8	11
ASV1051	Bacteria	Proteobacteria	Alphaproteobacteria	Rhodobacterales	Rhodobacteraceae	Paracoccus		0	0	0	0	0	0	0	0	0	79	0	0	0	0	38	0	28	36	0	15	0	0	410	0	0	0	0	0	0	0	14	28	0	0	0	0	18	24	0	7	0	23
ASV1052	Bacteria	Actinobacteriota	Actinobacteria	Micromonosporales	Micromonosporaceae	Micromonospora		0	42	0	0	0	0	0	0	30	0	0	0	0	0	0	0	48	0	0	0	0	0	0	0	0	0	0	0	38	0	0	39	0	0	29	0	59	0	32	0	0	0
ASV1053	Bacteria	Gemmatimonadota	Gemmatimonadetes	Gemmatimonadales	Gemmatimonadaceae	Gemmatimonas		0	0	33	0	0	0	0	16	17	0	0	0	0	0	14	34	12	0	22	60	12	17	23	0	100	29	34	19	0	0	10	18	0	0	7	0	8	18	0	0	0	377
ASV1055	Bacteria	Proteobacteria	Gammaproteobacteria	Burkholderiales	Rhodocyclaceae	Thauera	Thauera_terpenica	0	0	0	0	0	0	0	0	0	0	0	0	0	0	0	0	0	0	0	0	0	0	0	0	0	0	0	0	0	0	0	0	0	0	13	0	0	0	0	21	0	0
ASV1056	Bacteria	Planctomycetota	Phycisphaerae	Tepidisphaerales	WD2101_soil_group	WD2101_soil_group		0	0	11	0	17	0	0	8	0	11	0	19	0	0	0	12	0	17	0	0	0	0	50	0	0	0	0	0	0	0	42	0	0	31	19	0	0	0	14	0	0	0
ASV1057	Bacteria	Gemmatimonadota	Gemmatimonadetes	Gemmatimonadales	Gemmatimonadaceae		Gemmatimonas_sp.	21	4	0	9	20	8	9	12	8	8	7	11	7	11	8	15	8	15	28	18	7	0	0	13	20	8	10	6	7	17	11	0	6	22	19	14	28	3	1	13	6	14
ASV1058	Bacteria	Actinobacteriota	Thermoleophilia	Solirubrobacterales	Solirubrobacteraceae	Conexibacter		35	55	0	0	42	34	55	19	27	0	38	0	0	0	48	0	13	41	0	57	0	0	0	0	18	0	0	0	0	0	0	29	0	0	16	40	0	11	23	0	109	11
ASV1059	Bacteria	Proteobacteria	Gammaproteobacteria	Xanthomonadales	Rhodanobacteraceae	Chujaibacter		0	0	0	0	0	0	0	0	0	0	0	0	0	0	0	0	0	0	0	0	0	0	0	0	0	0	0	0	0	0	0	0	0	0	0	0	0	0	0	0	0	0
ASV1061	Bacteria	Proteobacteria	Alphaproteobacteria	Rhodospirillales				0	0	0	0	0	0	0	0	0	0	0	0	0	0	0	0	0	0	0	0	0	0	0	0	0	0	0	0	0	0	0	0	0	0	0	0	0	0	0	0	0	0
ASV1062	Bacteria	Bacteroidota	Bacteroidia	Bacteroidales	Muribaculaceae	Muribaculaceae		0	0	0	0	0	0	0	0	0	0	0	0	0	0	0	0	0	0	0	0	0	0	0	0	0	0	0	0	0	0	0	0	0	0	0	0	0	0	0	0	0	0
ASV1063	Bacteria	Firmicutes	Clostridia	Lachnospirales	Lachnospiraceae	Lachnospiraceae_NK4A136_group	Trichinella_pseudospiralis	0	0	0	0	0	60	0	0	0	0	0	0	0	0	0	186	0	0	0	106	0	0	0	0	0	0	0	0	0	510	0	0	22	43	0	63	0	0	0	8	66	0
ASV1064	Bacteria	Myxococcota	Polyangia	Polyangiales	Phaselicystidaceae	Phaselicystis		0	0	26	0	0	0	0	0	19	9	4	5	0	9	114	0	0	0	0	0	7	9	9	7	18	3	0	0	97	19	0	29	20	17	0	37	0	1	0	0	23	6
ASV1066	Bacteria	Actinobacteriota	Thermoleophilia	Gaiellales				9	41	32	14	21	12	55	0	8	46	46	42	0	9	35	0	13	43	0	21	0	23	36	16	5	0	0	0	0	0	22	7	0	0	0	29	27	5	0	0	37	28
ASV1067	Bacteria	Proteobacteria	Alphaproteobacteria	Acetobacterales	Acetobacteraceae			22	33	50	114	45	0	0	95	0	0	0	56	0	36	0	0	0	0	0	0	0	139	0	35	0	20	0	49	0	0	0	0	15	0	0	0	0	0	0	0	0	0
ASV1068	Bacteria	Bacteroidota	Bacteroidia	Sphingobacteriales	NS11-12_marine_group	NS11-12_marine_group		0	0	0	4	0	0	1	0	0	7	3	2	0	7	7	0	3	7	0	0	6	25	6	0	9	3	0	0	19	7	0	0	3	29	4	10	4	10	12	31	23	0
ASV1069	Bacteria	Proteobacteria	Gammaproteobacteria	Burkholderiales	SC-I-84	SC-I-84	agricultural_soil	0	37	60	0	34	0	40	0	0	53	38	0	0	0	41	0	44	46	0	0	13	0	27	34	0	11	0	0	0	0	11	0	0	0	6	43	0	0	0	0	34	30
ASV1070	Bacteria	Proteobacteria	Alphaproteobacteria	Caulobacterales	Caulobacteraceae	Phenylobacterium		15	13	0	7	0	0	0	18	0	0	11	0	0	0	0	0	0	11	0	0	0	12	0	10	0	0	0	0	0	0	0	0	0	32	0	10	25	0	0	0	0	0
ASV1071	Bacteria	Bacteroidota	Bacteroidia	Chitinophagales	Chitinophagaceae	Arachidicoccus		36	39	0	45	11	139	62	24	110	66	17	38	45	168	26	74	0	15	0	38	23	5	0	0	0	0	0	0	13	35	0	19	0	18	0	0	0	22	0	0	15	0
ASV1072	Bacteria	Acidobacteriota	Acidobacteriae	Bryobacterales	Bryobacteraceae	Bryobacter		29	0	0	0	0	17	0	0	0	0	0	0	15	0	0	0	14	0	0	23	2	13	0	0	0	23	0	25	0	0	0	0	0	0	13	31	0	0	19	0	0	13
ASV1073	Bacteria	Verrucomicrobiota	Verrucomicrobiae	Opitutales	Opitutaceae	Lacunisphaera		0	0	37	0	0	0	0	0	0	0	0	5	0	0	0	0	11	0	38	19	0	0	0	7	14	10	78	0	8	0	0	20	0	25	0	13	0	8	9	0	0	4
ASV1074	Bacteria	Acidobacteriota	Holophagae	Subgroup_7	Subgroup_7	Subgroup_7	Acidobacteria_bacterium	27	15	10	39	0	6	0	26	13	19	12	23	1	0	18	0	0	0	13	4	0	18	4	15	0	33	28	15	0	0	0	0	0	0	0	15	0	0	3	0	6	18
ASV1075	Bacteria	Proteobacteria	Gammaproteobacteria	WD260	WD260	WD260		19	23	0	11	18	11	21	23	15	12	0	9	48	7	13	0	20	12	43	16	0	15	31	23	0	13	11	0	0	0	19	0	0	18	0	15	20	0	0	0	0	21
ASV1076	Bacteria	Proteobacteria	Gammaproteobacteria	Pseudomonadales	Moraxellaceae	Acinetobacter		0	0	59	0	0	0	0	0	0	0	0	0	0	0	89	75	0	0	0	0	29	22	36	0	0	27	52	0	0	0	0	0	0	0	0	0	0	0	0	0	0	0
ASV1077	Bacteria	Bacteroidota	Bacteroidia	Sphingobacteriales	Sphingobacteriaceae	Mucilaginibacter		0	0	25	0	32	0	0	0	12	0	0	6	0	0	17	36	23	0	16	8	41	24	0	10	23	0	59	37	0	0	6	12	0	3	0	0	10	0	5	0	0	0
ASV1078	Bacteria	Firmicutes	Clostridia	Lachnospirales	Lachnospiraceae	Anaerostipes		0	0	0	12	0	0	0	0	0	0	0	4	0	0	0	0	0	5	0	17	21	0	0	0	0	0	0	0	0	0	0	0	0	0	0	0	0	0	32	0	0	0
ASV1079	Bacteria	Acidobacteriota	Vicinamibacteria	Vicinamibacterales				0	0	0	0	17	0	0	0	0	13	0	0	0	0	0	0	0	0	0	0	0	0	14	0	0	0	0	0	0	0	11	0	0	0	0	0	0	0	0	0	0	0
ASV1080	Bacteria	Proteobacteria	Alphaproteobacteria	Caulobacterales	Caulobacteraceae	Phenylobacterium		0	0	24	0	0	0	0	0	0	0	29	11	0	0	0	19	0	0	49	8	16	19	0	27	47	14	117	4	0	18	0	0	29	0	0	0	0	0	18	0	0	37
ASV1081	Bacteria	Firmicutes	Clostridia	Clostridiales	Clostridiaceae	Clostridium_sensu_stricto_13		5	20	12	3	13	0	17	6	27	0	29	3	0	13	11	0	19	14	0	4	13	0	4	0	5	10	10	0	20	0	0	7	5	16	0	26	0	0	0	0	11	23
ASV1082	Bacteria	Firmicutes	Clostridia	Lachnospirales	Lachnospiraceae			0	0	0	0	0	85	0	0	0	0	0	0	0	0	0	97	0	0	0	97	0	0	0	0	0	0	0	0	47	509	0	0	10	46	0	63	0	0	0	0	59	0
ASV1084	Bacteria	Cyanobacteria	Cyanobacteriia	Chloroplast	Chloroplast	Chloroplast		5	0	5	0	0	8	0	5	0	0	9	9	0	0	35	17	7	8	28	50	11	12	0	9	17	26	160	27	0	7	0	2	2	0	13	9	14	0	9	0	0	0
ASV1085	Bacteria	Proteobacteria	Alphaproteobacteria					0	0	0	25	41	0	36	26	0	17	0	18	0	0	0	0	0	0	0	0	0	0	11	0	0	0	0	24	23	0	0	0	6	0	0	0	0	0	13	0	15	28
ASV1087	Bacteria	Proteobacteria	Gammaproteobacteria	Steroidobacterales	Steroidobacteraceae			30	207	131	39	46	47	90	23	55	0	57	23	48	0	0	0	63	23	0	0	0	0	0	19	0	0	0	0	0	0	0	0	0	0	0	54	0	0	0	0	0	0
ASV1088	Bacteria	Proteobacteria	Alphaproteobacteria	Sphingomonadales	Sphingomonadaceae	Sphingomonas		0	0	0	0	0	0	0	0	0	0	0	0	0	0	0	0	33	0	0	0	0	0	0	0	0	0	0	0	0	0	0	0	0	0	0	0	0	0	0	40	0	0
ASV1089	Bacteria	Chloroflexi	KD4-96	KD4-96	KD4-96	KD4-96		0	23	0	0	34	0	16	20	0	29	0	0	0	0	0	0	26	0	0	0	0	0	0	31	0	0	0	0	10	0	40	0	0	0	0	18	0	0	0	0	0	17
ASV1090	Bacteria	Firmicutes	Clostridia	Lachnospirales	Lachnospiraceae	Lachnospiraceae_NK4A136_group		0	0	0	0	0	0	0	0	0	0	0	0	0	0	0	0	0	0	0	0	0	0	0	0	0	0	0	0	0	0	0	0	0	0	0	0	0	0	0	0	0	0
ASV1092	Bacteria	Bacteroidota	Bacteroidia	Flavobacteriales	Crocinitomicaceae	Crocinitomix		12	19	32	0	0	0	0	0	0	0	13	18	0	0	8	32	24	0	13	0	20	18	13	14	8	8	132	41	0	1	0	0	10	0	3	53	1	0	0	0	0	0
ASV1093	Bacteria							0	37	45	0	31	8	67	0	0	0	35	0	0	0	19	0	18	39	0	0	0	0	31	0	0	0	0	0	0	0	0	0	0	0	0	27	0	0	9	0	25	20
ASV1094	Bacteria	Acidobacteriota	Acidobacteriae	Acidobacteriales	Acidobacteriaceae_(Subgroup_1)			17	17	0	98	17	13	12	28	18	12	0	9	15	24	11	11	13	5	0	8	8	32	0	5	14	18	5	30	9	0	0	0	12	6	18	3	5	0	4	0	4	19
ASV1095	Bacteria	Bacteroidota	Bacteroidia	Bacteroidales	Muribaculaceae	Muribaculaceae		0	0	0	0	0	0	0	0	0	0	0	0	0	0	0	0	0	0	0	0	0	0	0	0	0	0	0	0	0	0	0	0	0	0	0	0	0	0	48	39	0	0
ASV1097	Bacteria	Proteobacteria	Gammaproteobacteria	Burkholderiales	TRA3-20	TRA3-20		0	11	34	8	0	0	0	13	0	0	0	5	0	15	24	0	12	6	28	0	19	0	32	13	0	5	14	0	13	0	0	0	0	9	19	18	5	5	0	0	9	0
ASV1098	Bacteria	Actinobacteriota	Thermoleophilia	Gaiellales				0	0	0	0	0	0	20	8	0	0	0	35	0	0	0	0	22	0	0	0	0	0	0	0	0	0	0	0	0	0	0	26	0	0	0	0	13	0	0	0	0	0
ASV1099	Bacteria	Firmicutes	Bacilli	Bacillales	Bacillaceae			0	0	0	0	0	0	0	0	0	0	0	0	0	0	0	0	0	0	0	0	0	0	0	0	0	0	0	0	0	0	0	0	0	0	0	0	0	0	0	0	0	0
ASV1100	Bacteria	Actinobacteriota	Thermoleophilia	Solirubrobacterales	Solirubrobacteraceae	Solirubrobacter		11	58	96	0	20	0	56	20	0	66	62	17	0	9	46	0	51	37	0	0	12	0	29	29	0	12	0	0	0	0	19	0	0	0	0	59	0	0	0	0	37	36
ASV1102	Bacteria	Proteobacteria	Alphaproteobacteria	Acetobacterales	Acetobacteraceae	Rhodopila		24	15	0	44	18	15	13	27	9	13	0	33	49	24	0	0	0	0	0	0	8	17	15	8	9	15	0	13	0	40	0	22	18	18	4	16	11	13	6	0	9	11
ASV1103	Bacteria	Proteobacteria	Gammaproteobacteria	Xanthomonadales				10	0	15	0	12	19	10	13	16	0	14	26	36	14	0	0	13	16	39	0	0	7	0	18	21	5	30	15	16	0	25	24	21	23	35	0	38	12	22	0	22	31
ASV1104	Bacteria	Proteobacteria	Gammaproteobacteria	Burkholderiales				0	0	20	0	0	0	0	0	0	11	3	0	0	0	17	0	7	0	0	0	5	4	51	15	10	0	27	21	0	0	0	3	12	4	4	14	3	0	5	0	0	5
ASV1105	Bacteria	Firmicutes	Clostridia	Lachnospirales	Lachnospiraceae			0	0	0	0	0	0	0	0	0	0	0	0	0	0	0	0	5	0	0	0	0	0	0	0	0	0	0	0	0	0	0	4	0	0	14	0	10	0	76	50	0	0
ASV1106	Bacteria	Planctomycetota	Phycisphaerae	Phycisphaerales	Phycisphaeraceae	SM1A02		43	193	43	29	39	62	68	24	30	45	21	15	33	15	42	32	48	6	0	18	13	23	0	27	128	0	0	0	0	0	0	0	0	0	0	31	0	0	0	0	0	0
ASV1107	Bacteria	Deinococcota	Deinococci	Deinococcales	Trueperaceae	Truepera		25	112	98	38	35	61	89	23	33	22	51	39	41	34	17	33	36	22	16	14	17	50	1	9	48	14	0	0	6	7	0	0	0	0	0	20	0	0	0	0	18	14
ASV1108	Bacteria	Verrucomicrobiota	Verrucomicrobiae	Pedosphaerales	Pedosphaeraceae	Pedosphaeraceae		4	0	0	0	0	3	0	0	0	0	0	0	0	0	0	0	8	16	0	16	0	2	17	0	0	0	2	0	16	15	7	0	4	0	17	0	37	0	0	9	0	7
ASV1110	Bacteria	Proteobacteria	Gammaproteobacteria	Burkholderiales	Rhodocyclaceae	Ferribacterium		0	0	3	0	0	0	0	0	0	0	0	0	5	16	0	0	0	0	8	19	22	7	0	0	0	0	0	0	9	10	9	1	4	84	1	10	0	5	1	13	10	0
ASV1111	Bacteria	Acidobacteriota	Vicinamibacteria	Subgroup_17	Subgroup_17	Subgroup_17		13	14	0	0	22	8	21	20	3	12	0	7	0	9	10	0	10	9	0	0	6	0	4	33	6	9	0	0	0	0	8	0	1	5	0	11	0	0	0	0	4	31
ASV1112	Bacteria	Proteobacteria	Gammaproteobacteria	Alteromonadales	Pseudoalteromonadaceae	Pseudoalteromonas		0	0	0	0	0	0	0	0	0	0	0	0	0	0	0	0	0	0	0	0	0	1	0	0	0	0	0	0	0	0	0	0	0	0	0	0	0	0	0	0	0	0
ASV1113	Bacteria	Actinobacteriota	Thermoleophilia	Gaiellales	Gaiellaceae	Gaiella		3	60	67	18	16	0	17	13	0	45	17	26	0	0	40	0	36	23	0	0	0	0	15	11	0	21	0	5	0	0	19	0	0	0	0	66	0	0	0	0	11	0
ASV1115	Bacteria	Verrucomicrobiota	Verrucomicrobiae	Opitutales	Opitutaceae	Lacunisphaera	Oleiharenicola_alkalitolerans	0	0	0	0	0	0	0	0	0	0	11	8	0	0	15	0	0	0	0	0	19	10	6	6	8	0	62	0	0	0	0	0	0	42	0	0	0	4	3	0	0	0
ASV1116	Bacteria	Bacteroidota	Bacteroidia	Bacteroidales	Rikenellaceae	Alistipes		0	0	0	0	0	0	0	0	0	0	0	0	0	0	0	0	0	0	0	0	0	0	0	0	0	0	0	0	0	0	0	0	0	0	7	0	0	0	27	29	0	0
ASV1117	Bacteria	Proteobacteria	Gammaproteobacteria	Burkholderiales	Comamonadaceae	Aquabacterium		0	0	0	0	0	0	0	0	0	0	0	0	0	0	0	0	0	0	0	0	0	0	0	0	0	0	0	0	0	0	0	0	0	0	24	0	0	0	0	0	0	0
ASV1118	Bacteria	Proteobacteria	Gammaproteobacteria	Burkholderiales	Comamonadaceae			0	0	0	0	0	2	0	0	0	0	0	0	0	0	0	0	0	0	0	0	0	0	0	0	0	0	0	0	0	0	0	0	0	0	9	0	0	0	0	22	0	0
ASV1119	Bacteria	Myxococcota	Myxococcia	Myxococcales	Myxococcaceae			0	21	48	0	11	0	22	0	0	15	0	0	0	0	0	0	16	16	35	0	22	0	0	0	0	0	0	0	0	0	12	0	0	0	0	33	0	13	0	0	15	7
ASV1121	Bacteria	Proteobacteria	Gammaproteobacteria	Gammaproteobacteria_Incertae_Sedis	Unknown_Family	Acidibacter	Steroidobacter_sp.	0	35	0	43	18	35	16	25	0	16	0	24	0	21	0	0	0	0	38	0	0	0	0	0	0	0	0	0	0	5	0	0	0	0	13	7	0	0	13	0	17	8
ASV1122	Bacteria	Proteobacteria	Gammaproteobacteria					0	0	0	0	11	7	0	26	7	16	0	0	38	20	12	0	8	3	0	5	0	0	72	0	0	28	0	12	0	0	0	10	0	0	54	0	11	4	23	20	0	22
ASV1123	Bacteria	Proteobacteria	Gammaproteobacteria	Burkholderiales	Nitrosomonadaceae	MND1		0	0	0	0	0	0	0	0	0	0	0	0	0	0	0	0	0	0	0	0	0	0	0	0	0	0	0	0	0	0	0	0	0	0	0	0	0	0	0	0	0	0
ASV1124	Bacteria	Proteobacteria	Alphaproteobacteria	Acetobacterales	Acetobacteraceae			0	14	0	0	0	0	0	0	5	0	0	0	0	0	8	0	19	15	0	4	0	4	5	12	6	7	4	1	7	8	3	35	0	0	0	10	0	0	7	0	15	5
ASV1125	Bacteria	Bacteroidota	Bacteroidia	Sphingobacteriales	Sphingobacteriaceae	Sphingobacterium		0	0	0	0	0	0	0	0	18	2	0	0	0	0	0	0	0	0	0	0	0	0	0	0	3	0	0	0	1	0	0	0	0	0	0	0	0	0	0	37	0	0
ASV1126	Bacteria	Actinobacteriota	Actinobacteria	Corynebacteriales	Mycobacteriaceae	Mycobacterium		26	0	0	0	35	11	17	33	47	11	0	11	23	25	0	0	0	0	0	13	0	0	0	18	10	13	0	4	12	6	20	8	3	0	0	0	12	8	0	0	0	15
ASV1127	Bacteria	Proteobacteria	Alphaproteobacteria	Rhizobiales	Rhizobiaceae	Allorhizobium-Neorhizobium-Pararhizobium-Rhizobium		0	0	0	0	0	0	0	0	0	0	0	0	0	0	0	0	0	0	0	0	0	0	0	0	0	0	0	0	0	0	0	0	0	0	0	0	0	0	0	0	0	0
ASV1128	Bacteria	Proteobacteria	Alphaproteobacteria	Holosporales	Holosporaceae	Candidatus_Bealeia		15	13	10	11	5	34	15	7	8	37	13	9	10	8	12	33	2	12	2	12	63	13	12	3	6	8	17	24	5	24	3	0	2	0	16	9	3	1	9	4	17	1
ASV1129	Bacteria	Methylomirabilota	Methylomirabilia	Rokubacteriales	WX65	WX65	bacterium_WX65	0	8	6	0	37	0	28	0	0	13	8	2	0	0	17	0	8	14	0	0	0	0	0	43	0	16	0	0	0	0	22	3	0	0	0	9	0	0	0	0	0	24
ASV1130	Bacteria	Proteobacteria	Alphaproteobacteria	Elsterales				44	17	0	25	16	17	12	24	19	0	0	30	0	0	0	0	4	10	0	0	0	0	16	21	0	0	0	0	14	0	26	11	0	10	11	0	71	15	10	0	0	22
ASV1131	Bacteria	Proteobacteria	Gammaproteobacteria	PLTA13	PLTA13	PLTA13		5	6	6	0	10	0	9	12	6	5	0	2	11	3	0	0	5	15	0	0	3	0	10	10	7	1	0	0	8	2	9	16	0	8	0	9	3	0	0	0	8	19
ASV1132	Bacteria	Actinobacteriota	Actinobacteria	Streptomycetales	Streptomycetaceae			21	0	0	35	13	24	0	27	21	0	14	20	25	7	0	0	16	0	0	0	0	40	8	10	7	0	4	15	2	0	0	13	0	16	0	0	10	0	16	0	0	22
ASV1133	Bacteria	Proteobacteria	Gammaproteobacteria					7	6	27	0	11	0	0	0	0	0	4	9	0	0	4	0	15	6	0	10	5	4	0	13	0	11	19	10	9	0	16	4	0	0	53	20	64	0	10	11	1	3
ASV1134	Bacteria	Actinobacteriota	Actinobacteria	Micrococcales	Microbacteriaceae	Gryllotalpicola		0	26	27	28	0	80	34	0	34	77	0	0	0	46	24	0	0	9	0	0	0	0	48	0	0	0	0	0	0	0	0	0	11	0	0	0	0	0	10	0	0	0
ASV1135	Bacteria	Proteobacteria	Gammaproteobacteria	Burkholderiales	Comamonadaceae			0	0	38	0	0	0	0	0	31	19	44	0	0	18	49	46	0	0	31	0	26	28	96	47	264	17	0	11	39	0	0	11	0	0	0	0	9	0	0	0	0	7
ASV1136	Bacteria	Verrucomicrobiota	Chlamydiae	Chlamydiales	Simkaniaceae	Simkania	Simkania_negevensis	16	15	13	25	48	21	19	78	12	15	0	35	21	24	10	10	0	1	14	0	0	16	4	13	3	22	9	2	5	0	7	0	1	3	4	5	4	5	10	8	3	21
ASV1139	Bacteria	Methylomirabilota	Methylomirabilia	Rokubacteriales	Rokubacteriales	Rokubacteriales		5	0	31	0	22	0	0	17	0	17	12	19	12	0	24	0	12	9	0	13	0	27	25	16	14	21	22	0	0	0	0	0	0	0	7	0	0	0	0	0	0	21
ASV1140	Bacteria	Actinobacteriota	Actinobacteria	Frankiales				0	0	0	0	0	57	0	0	0	0	26	0	0	0	14	44	0	18	0	19	16	0	0	35	0	0	97	0	15	0	0	0	0	35	0	12	31	13	0	0	0	0
ASV1141	Bacteria	Firmicutes	Bacilli	Bacillales	Bacillaceae	Bacillus		0	0	0	0	0	0	0	0	0	0	8	0	0	0	0	0	0	0	0	0	0	0	0	0	0	0	0	0	0	0	0	0	0	0	0	0	0	0	0	0	0	0
ASV1143	Bacteria	Firmicutes	Clostridia	Clostridia_UCG-014	Clostridia_UCG-014	Clostridia_UCG-014		0	0	0	0	0	0	0	0	0	0	0	0	0	0	0	0	0	0	0	0	0	0	0	0	0	0	0	0	0	0	0	3	0	0	30	0	0	0	35	64	0	7
ASV1144	Bacteria	Patescibacteria	Saccharimonadia	Saccharimonadales	LWQ8	LWQ8		52	26	0	52	52	11	0	38	0	17	0	36	28	9	4	0	6	9	0	9	0	7	0	17	19	0	16	0	0	17	9	6	2	7	0	12	19	0	0	1	9	17
ASV1145	Bacteria	Firmicutes	Bacilli	Paenibacillales	Paenibacillaceae	Paenibacillus		14	84	39	15	55	46	57	29	28	91	17	25	14	14	23	51	31	17	5	23	10	0	27	28	91	11	0	5	6	10	30	4	1	0	0	20	5	7	0	0	0	8
ASV1147	Bacteria	Proteobacteria	Gammaproteobacteria	Diplorickettsiales	Diplorickettsiaceae	Aquicella		10	5	10	11	7	8	10	20	5	4	4	10	22	0	5	12	0	5	2	5	4	13	10	6	8	9	3	7	1	8	5	6	8	3	19	3	1	0	10	22	0	13
ASV1148	Bacteria	Proteobacteria	Alphaproteobacteria	Reyranellales	Reyranellaceae	Reyranella		0	0	27	0	0	0	0	0	0	0	32	22	0	0	17	0	7	12	0	0	26	29	0	25	0	23	54	0	0	0	0	0	0	0	8	16	0	8	0	0	0	0
ASV1149	Bacteria	Proteobacteria	Gammaproteobacteria	Xanthomonadales	Xanthomonadaceae	Xanthomonas		0	10	0	0	0	0	7	0	14	0	9	0	0	0	0	0	0	14	0	0	0	0	0	0	1	0	0	0	0	0	0	0	0	6	14	0	0	0	0	0	46	0
ASV1150	Bacteria	Actinobacteriota	Thermoleophilia	Gaiellales				0	67	67	0	30	0	58	13	0	36	30	0	0	11	27	0	48	24	0	0	0	0	24	17	0	0	0	0	0	0	17	0	0	0	0	47	0	0	0	0	19	16
ASV1152	Bacteria	Actinobacteriota	Actinobacteria	Micromonosporales	Micromonosporaceae			46	40	43	26	29	0	0	22	0	0	25	0	0	0	0	0	26	0	0	0	0	0	0	0	0	0	0	10	21	16	0	0	5	0	0	42	29	0	0	0	0	11
ASV1153	Bacteria	Verrucomicrobiota	Verrucomicrobiae	Pedosphaerales	Pedosphaeraceae			0	0	0	0	0	0	0	0	0	0	0	0	0	0	0	0	0	0	0	0	0	0	0	0	0	0	0	0	0	0	0	0	99	0	0	0	38	10	25	0	0	0
ASV1154	Bacteria	Bacteroidota	Bacteroidia	Bacteroidales	Muribaculaceae	Muribaculaceae		0	0	0	8	0	0	0	0	0	0	0	0	0	0	0	0	0	0	0	0	0	0	0	0	0	0	0	0	0	0	0	0	0	0	19	0	0	0	124	68	0	0
ASV1155	Bacteria	Proteobacteria	Alphaproteobacteria	Caulobacterales	Caulobacteraceae	Phenylobacterium		3	0	26	6	0	22	2	8	2	0	24	29	0	2	27	41	6	0	10	9	27	11	13	19	4	20	91	5	4	9	16	22	0	0	0	4	8	6	7	0	2	5
ASV1156	Bacteria	Firmicutes	Bacilli	Paenibacillales	Paenibacillaceae	Paenibacillus		42	0	26	0	28	0	0	0	0	0	0	16	36	0	0	13	3	8	0	5	33	0	1	26	0	0	0	29	0	0	6	0	57	8	15	27	0	0	3	8	9	0
ASV1157	Bacteria	Actinobacteriota	Acidimicrobiia	Microtrichales				0	43	0	0	49	10	27	0	20	31	45	0	16	0	41	0	0	41	0	17	18	0	21	33	10	23	0	0	0	0	17	30	0	0	0	27	0	0	0	0	39	15
ASV1158	Bacteria	Firmicutes	Bacilli	Bacillales	Planococcaceae	Lysinibacillus		0	37	34	0	30	0	35	21	0	30	24	0	0	0	13	0	24	26	0	0	0	0	9	22	0	0	0	0	9	0	16	0	0	0	0	66	0	0	0	0	23	15
ASV1159	Bacteria	Proteobacteria	Gammaproteobacteria	Burkholderiales	TRA3-20	TRA3-20		0	0	0	0	13	0	0	0	0	40	0	0	0	0	0	0	41	0	0	0	0	0	214	0	0	0	0	0	0	0	0	36	17	0	0	0	0	0	0	0	30	23
ASV1160	Bacteria	Actinobacteriota	Actinobacteria	Corynebacteriales	Mycobacteriaceae	Mycobacterium		40	21	0	0	16	75	40	0	90	37	0	27	0	50	0	0	0	0	0	0	23	0	0	0	17	0	0	0	0	0	0	48	0	0	18	38	0	0	0	0	36	0
ASV1161	Bacteria	Proteobacteria	Gammaproteobacteria	Xanthomonadales	Rhodanobacteraceae	Rhodanobacter		53	13	14	29	0	0	0	30	15	0	0	35	43	9	0	0	0	0	0	0	0	24	0	0	0	19	0	7	0	0	0	0	16	0	9	0	0	0	0	0	20	13
ASV1162	Bacteria	Actinobacteriota	Thermoleophilia	Gaiellales				13	16	0	5	17	0	10	24	0	14	0	0	22	8	0	0	34	18	0	18	0	0	59	14	0	12	0	0	0	0	24	17	0	0	0	0	9	10	0	8	4	11
ASV1164	Bacteria	Actinobacteriota	Coriobacteriia	Coriobacteriales	Eggerthellaceae	Eggerthella		0	0	0	0	0	0	0	0	0	0	0	0	0	0	0	0	0	0	0	0	0	0	0	0	0	0	0	0	0	0	0	0	0	0	12	0	0	0	17	0	0	0
ASV1165	Bacteria	Proteobacteria	Gammaproteobacteria	Salinisphaerales	Solimonadaceae	Alkanibacter		120	31	0	107	39	26	22	60	23	33	0	43	42	35	0	0	0	5	0	0	0	63	0	15	0	0	16	0	0	0	19	0	0	25	0	18	16	0	0	0	0	27
ASV1166	Bacteria	Firmicutes	Bacilli	Staphylococcales	Gemellaceae	Gemella		0	0	0	0	0	0	0	0	0	0	0	0	0	0	0	0	0	0	0	0	0	0	0	0	0	0	0	0	0	0	0	0	0	0	0	0	0	0	0	0	0	0
ASV1167	Bacteria	Acidobacteriota	Vicinamibacteria	Vicinamibacterales	Vicinamibacteraceae	Vicinamibacteraceae		9	21	20	0	11	0	0	0	0	37	0	0	0	0	27	0	10	0	0	0	0	0	19	18	0	28	0	0	0	0	16	0	0	0	0	0	0	0	0	0	9	29
ASV1168	Bacteria	Actinobacteriota	Actinobacteria	Frankiales				74	54	0	112	64	42	53	51	37	57	0	85	51	40	0	0	15	0	0	0	0	17	0	0	0	16	0	26	0	0	16	10	0	0	0	0	0	0	0	0	0	22
ASV1169	Bacteria	Actinobacteriota	Thermoleophilia	Gaiellales				0	8	0	0	0	0	21	0	0	0	25	0	0	0	0	38	17	13	61	16	0	0	0	0	0	0	0	16	0	26	0	0	0	0	0	0	0	8	11	0	0	13
ASV1170	Bacteria	Chloroflexi						28	121	99	25	20	28	69	21	35	63	23	27	25	22	27	0	54	9	22	8	11	16	0	31	84	11	0	0	18	0	0	11	0	0	0	37	4	0	0	0	27	4
ASV1171	Bacteria	Bacteroidota	Bacteroidia	Sphingobacteriales	NS11-12_marine_group	NS11-12_marine_group		41	0	22	0	0	0	0	0	0	0	13	0	3	0	34	26	0	1	18	0	19	22	3	23	17	24	14	283	0	1	0	0	0	0	0	0	21	1	4	0	7	1
ASV1172	Bacteria	Bacteroidota	Bacteroidia	Bacteroidales	Dysgonomonadaceae	Petrimonas		0	7	0	0	0	0	0	3	0	17	0	0	0	0	7	0	0	19	0	0	0	0	93	0	17	0	0	0	0	0	0	0	0	0	5	0	0	0	0	19	0	0
ASV1174	Bacteria	Proteobacteria	Alphaproteobacteria	Sphingomonadales	Sphingomonadaceae	Novosphingobium		24	0	0	0	0	0	0	0	0	0	18	0	0	0	0	0	18	22	0	0	23	26	0	0	0	0	0	0	0	0	29	38	39	0	29	18	50	0	0	0	0	0
ASV1175	Bacteria	Gemmatimonadota	Gemmatimonadetes	Gemmatimonadales	Gemmatimonadaceae			6	68	75	2	18	17	54	11	6	72	44	0	8	9	32	0	35	37	0	3	0	0	18	8	0	5	0	0	6	7	2	0	3	2	0	56	0	0	0	0	33	9
ASV1176	Bacteria	Proteobacteria	Alphaproteobacteria	Acetobacterales	Acetobacteraceae			10	11	13	21	14	7	10	39	11	9	9	14	17	2	0	0	3	3	0	0	0	0	0	3	3	12	14	16	0	9	6	13	5	0	17	0	0	0	11	0	0	7
ASV1177	Bacteria	Proteobacteria	Gammaproteobacteria	Burkholderiales	Comamonadaceae			0	0	0	0	0	0	0	0	0	0	0	0	0	0	0	0	0	0	0	0	0	0	0	0	0	0	0	0	0	0	0	0	0	0	0	0	0	0	0	0	0	0
ASV1178	Bacteria	Actinobacteriota	Actinobacteria	Bifidobacteriales	Bifidobacteriaceae	Bifidobacterium		0	0	0	0	0	0	0	0	0	0	0	0	0	0	0	0	0	0	0	0	0	0	0	0	0	0	0	0	0	0	0	0	0	0	0	0	0	0	0	0	0	0
ASV1179	Bacteria	Proteobacteria	Alphaproteobacteria	Rhizobiales	Beijerinckiaceae	Bosea		0	0	20	0	0	0	0	0	11	0	0	0	0	0	0	0	0	25	0	0	22	15	8	9	29	22	0	27	0	0	0	0	28	0	0	0	0	0	16	37	57	0
ASV1180	Bacteria	Proteobacteria	Alphaproteobacteria	Caulobacterales	Caulobacteraceae	PMMR1	Caulobacteraceae_bacterium	0	0	0	0	0	0	0	0	19	0	11	0	0	0	27	0	22	16	18	32	16	0	0	21	0	0	0	2	18	0	0	5	0	19	0	11	5	19	0	0	0	5
ASV1181	Bacteria	Bacteroidota	Bacteroidia	Chitinophagales	Chitinophagaceae			10	12	0	27	1	21	8	4	15	15	4	6	0	9	19	0	9	5	17	12	26	8	51	6	5	0	23	2	0	13	6	10	5	0	24	5	4	0	6	0	3	7
ASV1183	Bacteria	Proteobacteria	Alphaproteobacteria	Sphingomonadales	Sphingomonadaceae			12	0	13	0	20	8	0	0	0	9	0	13	0	14	16	17	48	0	0	5	0	9	0	10	0	10	18	11	0	0	22	0	7	0	0	8	26	17	0	0	0	18
ASV1184	Bacteria	Acidobacteriota	Acidobacteriae	Acidobacteriales	Koribacteraceae	Candidatus_Koribacter		16	0	35	14	8	0	10	7	0	0	34	0	15	14	0	0	0	0	0	18	0	0	4	7	14	19	0	26	0	0	11	0	0	8	0	0	0	0	0	17	0	26
ASV1185	Bacteria	Proteobacteria	Alphaproteobacteria	Elsterales	URHD0088	URHD0088	bacterium_Ellin5299	0	6	19	3	6	0	15	0	3	0	15	18	0	0	15	16	17	10	0	0	0	0	0	17	7	16	10	11	7	0	9	0	14	4	7	20	0	0	0	0	52	8
ASV1186	Bacteria	Proteobacteria	Gammaproteobacteria	Legionellales	Legionellaceae	Legionella		0	2	8	0	0	0	0	0	0	14	12	0	32	0	21	15	42	22	23	6	0	27	34	14	9	0	10	33	0	0	8	7	4	3	9	18	9	8	5	0	0	13
ASV1187	Bacteria	Proteobacteria	Alphaproteobacteria	Rickettsiales	Mitochondria	Mitochondria		0	0	5	0	0	1	0	10	0	0	0	0	0	0	0	0	0	0	42	0	0	4	0	0	0	0	0	0	0	0	0	0	266	0	0	16	0	0	0	0	0	0
ASV1189	Bacteria	Firmicutes	Bacilli	Bacillales	Bacillaceae			0	0	0	0	0	0	0	0	0	0	0	0	0	0	0	0	0	0	0	0	0	0	0	0	0	0	0	0	0	0	0	0	0	0	0	0	0	0	0	0	0	0
ASV1190	Bacteria	Bacteroidota	Bacteroidia	Bacteroidales	Tannerellaceae	Parabacteroides		0	0	0	0	0	0	0	0	0	0	0	0	0	0	0	0	0	0	0	0	0	0	2	0	0	0	0	0	0	0	0	0	0	0	0	3	0	0	0	0	0	0
ASV1191	Bacteria	Actinobacteriota	Coriobacteriia	Coriobacteriales	Atopobiaceae			0	0	0	0	0	14	0	0	0	0	0	0	0	0	0	18	0	0	0	12	0	0	0	4	0	0	0	0	1	100	0	0	2	7	41	15	0	0	64	33	6	0
ASV1192	Bacteria	Actinobacteriota	Thermoleophilia	Gaiellales				0	96	110	6	24	16	79	0	7	58	62	0	39	0	49	0	70	41	0	0	0	0	56	3	0	0	0	0	0	0	0	0	0	0	0	63	0	0	0	0	32	0
ASV1193	Bacteria	Proteobacteria	Alphaproteobacteria	Caulobacterales	Caulobacteraceae	Phenylobacterium		0	6	55	4	0	0	0	0	18	0	0	0	0	12	27	52	56	0	0	0	27	37	18	24	18	0	12	0	52	0	10	30	22	0	35	26	10	0	0	23	21	24
ASV1194	Bacteria	Myxococcota	Polyangia	Haliangiales	Haliangiaceae	Haliangium		0	0	73	0	15	0	56	0	0	34	37	1	0	0	0	0	0	46	0	0	0	0	0	16	14	9	0	0	0	0	19	0	4	0	0	0	0	0	0	0	0	0
ASV1195	Bacteria	SAR324_clade(Marine_group_B)	SAR324_clade(Marine_group_B)	SAR324_clade(Marine_group_B)	SAR324_clade(Marine_group_B)	SAR324_clade(Marine_group_B)	bacterium_enrichment	44	63	83	18	28	45	56	17	33	99	34	13	32	38	40	42	23	17	14	6	22	5	32	22	44	29	7	3	1	0	0	0	0	0	0	20	6	6	0	0	23	11
ASV1196	Bacteria	Actinobacteriota	Thermoleophilia	Solirubrobacterales	67-14	67-14		0	36	51	0	26	0	57	17	0	23	35	0	0	0	31	0	35	27	0	0	0	0	13	20	0	7	0	0	0	0	15	0	0	0	0	40	2	0	0	0	13	16
ASV1197	Bacteria	Gemmatimonadota	Longimicrobia	Longimicrobiales	Longimicrobiaceae	Longimicrobiaceae		6	8	8	1	6	0	2	5	0	5	5	7	26	15	15	14	28	6	21	10	35	7	7	16	9	13	5	0	0	0	23	10	2	4	8	4	20	7	10	2	0	17
ASV1198	Bacteria	Firmicutes	Clostridia	Lachnospirales	Lachnospiraceae			0	0	0	0	0	0	0	0	0	0	0	0	0	0	0	0	0	0	0	0	0	0	0	0	0	0	0	0	0	0	0	0	0	0	15	0	0	0	40	38	0	0
ASV1199	Bacteria	Proteobacteria	Alphaproteobacteria	Rhodospirillales				0	0	0	0	0	0	0	0	13	0	0	0	0	0	0	0	0	6	0	0	0	0	0	0	15	0	0	0	41	10	10	0	9	7	26	17	22	0	16	26	0	0
ASV1200	Bacteria	Proteobacteria	Alphaproteobacteria	Rhizobiales	Rhizobiaceae	Ensifer		0	0	0	0	0	0	0	0	26	0	39	20	48	0	23	0	0	0	0	0	26	29	15	13	47	44	0	13	0	0	25	15	0	0	0	0	0	0	0	0	0	0
ASV1201	Bacteria	Myxococcota	Myxococcia	Myxococcales	Myxococcaceae	Myxococcus		0	9	7	0	3	0	1	0	23	14	0	0	0	0	0	0	23	8	0	5	18	4	7	8	9	29	0	0	76	19	0	35	6	15	14	44	0	0	0	0	18	0
ASV1202	Bacteria	Proteobacteria	Alphaproteobacteria	Caulobacterales	Caulobacteraceae	Asticcacaulis		21	9	0	9	13	0	12	24	11	0	0	23	35	40	0	0	0	33	14	0	12	0	0	2	0	5	7	0	13	0	7	0	0	31	0	11	6	10	0	0	23	0
ASV1203	Bacteria	Proteobacteria	Alphaproteobacteria	Caulobacterales	Caulobacteraceae	Asticcacaulis		0	0	0	0	0	0	0	0	0	0	0	0	0	0	0	0	0	0	0	0	0	0	0	0	0	0	0	0	0	0	0	0	0	0	0	0	0	0	0	0	0	0
ASV1204	Bacteria	Proteobacteria	Gammaproteobacteria	Xanthomonadales	Xanthomonadaceae	Xylella	Pseudomonas_sp.	0	0	0	0	0	0	0	0	0	0	0	0	0	0	0	0	0	0	0	0	0	0	0	0	0	0	0	0	0	0	0	0	0	0	21	0	0	0	0	0	0	0
ASV1205	Bacteria	Proteobacteria	Alphaproteobacteria	Rhizobiales	Xanthobacteraceae			0	0	71	0	0	0	0	0	0	0	0	0	0	0	0	0	96	0	67	0	45	95	0	0	0	0	0	52	0	0	0	0	0	0	25	0	0	0	0	0	0	0
ASV1206	Bacteria	Bacteroidota	Bacteroidia	Chitinophagales	Chitinophagaceae	Edaphobaculum		19	116	65	8	14	39	67	5	17	76	52	9	0	7	18	31	32	19	0	0	0	7	110	12	78	2	7	5	6	0	5	11	0	3	0	30	10	0	0	0	14	0
ASV1208	Bacteria	Proteobacteria	Gammaproteobacteria	Steroidobacterales	Steroidobacteraceae			3	0	8	4	0	0	24	0	0	0	52	0	0	5	8	11	0	15	0	13	2	3	5	0	6	8	23	25	22	11	0	0	10	13	0	27	0	0	4	11	102	3
ASV1209	Bacteria	Proteobacteria	Gammaproteobacteria	Burkholderiales	Alcaligenaceae	Castellaniella		33	79	81	28	20	31	23	0	21	37	44	17	20	19	0	0	37	32	0	14	42	0	0	0	59	6	6	0	0	10	0	0	0	9	0	36	0	0	0	0	11	6
ASV1210	Bacteria	WPS-2	WPS-2	WPS-2	WPS-2	WPS-2		0	0	0	27	7	18	21	18	37	13	0	32	0	25	7	17	0	4	0	10	0	17	0	11	0	19	11	0	11	0	1	0	0	6	38	11	0	0	14	9	0	11
ASV1211	Bacteria	Proteobacteria	Alphaproteobacteria	Rhizobiales	Beijerinckiaceae	Microvirga		0	0	0	4	9	0	9	0	10	0	0	0	0	5	0	0	21	18	0	14	0	13	14	24	0	15	0	11	11	0	31	48	0	0	0	0	0	8	0	5	0	12
ASV1212	Bacteria	Dependentiae	Babeliae	Babeliales				0	0	9	0	5	0	0	0	0	4	0	0	0	12	0	0	14	0	0	8	0	0	25	0	0	0	0	0	12	0	18	24	0	11	0	9	0	0	13	26	0	5
ASV1213	Bacteria	Firmicutes	Clostridia	Oscillospirales	Oscillospiraceae	UCG-002		0	0	0	0	0	0	0	0	0	0	0	0	0	0	0	0	0	0	0	0	0	0	0	0	0	0	0	0	0	0	0	0	0	0	0	0	0	0	0	0	0	0
ASV1214	Bacteria	Actinobacteriota	Thermoleophilia	Solirubrobacterales	67-14	67-14		26	0	0	24	34	5	8	18	0	16	30	32	14	24	6	9	15	4	0	0	11	0	0	9	9	22	2	18	8	14	4	28	0	17	0	16	13	6	2	0	3	14
ASV1216	Bacteria	Actinobacteriota	Actinobacteria	Pseudonocardiales	Pseudonocardiaceae	Pseudonocardia		0	19	0	0	18	0	24	22	0	0	24	0	0	0	0	0	0	7	0	0	0	0	15	0	0	14	0	0	0	0	16	0	0	0	0	0	0	0	0	0	0	14
ASV1217	Bacteria	Proteobacteria	Alphaproteobacteria	Caulobacterales	Caulobacteraceae	Brevundimonas		0	0	0	0	0	0	0	0	0	0	0	0	0	0	0	0	0	0	0	0	0	0	0	0	0	0	0	0	0	0	0	0	0	0	0	0	0	0	0	0	0	0
ASV1218	Bacteria	Actinobacteriota	Actinobacteria	Frankiales	Acidothermaceae	Acidothermus		27	26	0	30	21	106	45	16	48	82	7	26	29	137	16	59	5	6	0	30	17	0	12	0	0	0	0	0	6	21	6	6	2	17	0	7	18	4	4	0	5	0
ASV1219	Bacteria	Verrucomicrobiota	Verrucomicrobiae	Opitutales	Opitutaceae			0	0	0	0	0	0	0	0	0	0	0	0	0	2	0	0	0	15	0	19	0	0	0	0	0	12	0	0	0	0	0	0	0	0	37	0	0	11	0	10	34	14
ASV1220	Bacteria	Proteobacteria	Gammaproteobacteria	Burkholderiales	SC-I-84	SC-I-84		0	7	14	7	21	0	17	14	0	0	17	0	0	0	13	0	13	20	25	0	4	0	0	29	0	17	0	18	0	0	15	0	0	0	0	12	15	0	0	0	16	24
ASV1221	Bacteria	Actinobacteriota	Thermoleophilia	Gaiellales	Gaiellaceae	Gaiella	actinobacterium_WWH12	0	33	0	0	31	0	29	19	0	0	25	0	0	0	0	0	0	0	0	0	0	0	0	0	0	0	0	0	0	0	0	0	0	0	0	24	31	0	0	0	0	0
ASV1222	Bacteria	Proteobacteria	Alphaproteobacteria	Caulobacterales	Hyphomonadaceae	Hirschia		0	5	6	3	17	4	0	12	8	0	9	2	20	2	22	0	5	17	15	25	8	0	0	19	4	0	16	0	6	0	10	37	11	4	0	8	4	0	0	0	0	18
ASV1223	Bacteria	Proteobacteria	Alphaproteobacteria	Elsterales				42	150	78	31	29	25	70	12	0	69	30	0	0	54	29	0	73	14	0	0	40	14	0	0	33	14	0	0	0	0	0	0	0	0	0	55	13	0	0	0	11	0
ASV1224	Bacteria	Proteobacteria	Gammaproteobacteria	Gammaproteobacteria_Incertae_Sedis	Unknown_Family	Candidatus_Ovatusbacter		0	0	38	0	0	0	11	0	0	0	45	40	0	0	38	52	0	17	0	0	40	0	0	28	7	28	128	0	5	14	0	0	0	9	0	12	0	0	0	0	57	0
ASV1225	Bacteria	Bdellovibrionota	Bdellovibrionia	Bdellovibrionales	Bdellovibrionaceae	OM27_clade		0	0	0	0	0	0	0	0	0	0	0	0	0	0	0	0	0	20	39	0	0	0	0	10	0	0	0	0	0	0	0	0	0	0	9	8	0	0	5	11	0	0
ASV1226	Bacteria	Firmicutes	Bacilli	Bacillales	Bacillaceae	Bacillus		0	0	0	0	11	0	8	20	0	0	16	0	0	0	24	0	0	0	0	18	0	60	0	20	7	22	0	0	0	25	19	0	7	6	11	22	0	0	0	0	24	15
ASV1227	Bacteria	Bacteroidota	Bacteroidia	Chitinophagales	Chitinophagaceae			63	17	0	28	17	33	11	46	0	12	4	33	50	11	17	13	1	0	15	9	0	0	7	13	0	22	3	7	0	8	5	0	13	10	0	13	12	0	7	0	0	27
ASV1228	Bacteria	Proteobacteria	Alphaproteobacteria					34	13	33	29	0	0	0	0	37	0	35	0	0	0	0	20	59	0	0	19	18	28	0	31	0	0	0	0	0	15	0	0	0	0	0	0	31	6	0	0	0	0
ASV1230	Bacteria	Proteobacteria	Alphaproteobacteria	Acetobacterales	Acetobacteraceae			13	45	0	17	22	95	45	12	109	43	0	23	18	86	0	23	0	0	0	14	0	0	0	0	0	0	9	0	0	11	0	0	0	8	0	0	0	0	6	0	0	11
ASV1231	Bacteria	Proteobacteria	Gammaproteobacteria					22	0	0	0	0	0	0	0	0	0	0	0	0	13	12	0	20	22	0	15	22	6	0	14	11	0	0	8	21	12	46	21	8	9	0	18	119	8	0	0	4	12
ASV1232	Bacteria	Acidobacteriota	Acidobacteriae	Acidobacteriales	Acidobacteriaceae_(Subgroup_1)	Occallatibacter		13	11	0	14	28	0	0	0	0	0	36	0	19	0	0	0	10	0	26	0	26	27	0	0	0	0	0	0	0	0	0	6	0	25	0	0	10	15	0	15	0	12
ASV1233	Bacteria	Actinobacteriota	Actinobacteria	Corynebacteriales	Corynebacteriaceae	Corynebacterium		0	0	17	0	0	0	0	0	0	0	11	11	0	0	9	27	0	0	13	0	9	19	29	8	3	10	37	0	0	19	0	0	0	0	4	0	0	0	0	0	0	0
ASV1234	Bacteria	Proteobacteria	Gammaproteobacteria	Diplorickettsiales	Diplorickettsiaceae			19	0	0	0	0	28	0	55	0	0	0	16	0	16	0	6	0	0	61	0	0	27	0	0	0	23	40	0	7	0	0	0	0	0	25	0	0	0	0	0	0	33
ASV1235	Bacteria	Actinobacteriota	Coriobacteriia	Coriobacteriales	Eggerthellaceae	Slackia	Slackia_isoflavoniconvertens	0	0	0	0	0	0	0	0	0	0	0	0	0	0	0	0	0	0	0	0	0	0	0	0	0	0	0	3	0	0	0	0	0	0	12	0	0	0	0	0	0	0
ASV1236	Bacteria	Proteobacteria	Alphaproteobacteria	Sphingomonadales	Sphingomonadaceae	Sphingomonas		47	0	0	41	0	23	47	32	0	0	0	90	87	0	0	0	0	0	0	0	0	0	0	0	0	0	0	49	0	0	0	0	25	0	0	0	23	0	0	0	0	0
ASV1237	Bacteria	Acidobacteriota	Holophagae	Subgroup_7	Subgroup_7	Subgroup_7		0	0	0	0	65	0	0	0	0	0	25	0	0	0	0	0	0	44	0	0	0	0	24	41	8	37	0	0	0	0	17	0	2	0	0	0	0	0	0	0	21	0
ASV1240	Bacteria	Proteobacteria	Gammaproteobacteria	Xanthomonadales	Rhodanobacteraceae			0	0	0	0	0	19	0	22	0	0	0	0	0	0	0	0	0	0	0	0	62	0	0	0	0	0	16	0	59	0	0	67	96	0	0	0	0	27	0	47	0	0
ASV1241	Bacteria	Actinobacteriota	Thermoleophilia	Gaiellales			bacterium_Ellin6517	13	33	45	8	13	0	54	12	5	41	34	16	14	9	35	13	35	22	20	0	0	24	21	12	13	13	0	21	10	0	4	0	0	7	1	22	0	1	0	0	19	11
ASV1242	Bacteria	Firmicutes	Bacilli	Bacillales	Planococcaceae	Sporosarcina	Sporosarcina_pasteurii	0	0	0	0	0	0	0	0	0	0	0	0	0	0	0	0	0	0	0	0	0	0	0	0	0	0	0	0	0	0	0	0	0	0	25	0	0	0	41	40	0	0
ASV1243	Bacteria	Bacteroidota	Bacteroidia	Cytophagales	Microscillaceae			0	184	103	35	49	0	91	0	0	60	54	0	29	0	31	0	67	25	22	12	31	7	0	15	94	0	0	0	0	0	0	0	0	0	0	0	0	0	0	0	0	0
ASV1244	Bacteria	Firmicutes	Clostridia	Oscillospirales	Oscillospiraceae			0	0	0	0	0	0	0	0	0	0	0	0	0	0	0	0	0	0	0	0	0	0	0	0	0	0	0	0	0	0	0	0	0	0	31	0	0	0	78	52	0	0
ASV1245	Bacteria	Firmicutes	Clostridia	Lachnospirales	Lachnospiraceae	Tuzzerella		0	0	0	0	0	0	0	0	0	0	0	0	0	0	0	0	1	0	0	0	0	0	0	0	0	0	0	0	0	0	0	0	0	0	24	0	3	0	33	27	0	0
ASV1247	Bacteria	Proteobacteria	Alphaproteobacteria	Rhizobiales	Xanthobacteraceae			17	0	0	22	12	12	11	9	12	8	23	13	0	9	6	0	9	14	0	8	18	0	0	12	15	22	4	0	4	0	0	11	0	16	0	0	10	1	20	0	0	11
ASV1248	Bacteria	Acidobacteriota	Vicinamibacteria	Vicinamibacterales	Vicinamibacteraceae	Vicinamibacteraceae		0	0	0	0	40	0	0	0	0	0	0	0	0	0	0	0	0	0	0	0	0	0	0	0	0	0	0	0	0	0	0	0	0	0	0	0	0	0	0	0	0	0
ASV1250	Bacteria	Acidobacteriota	Acidobacteriae	Subgroup_2	Subgroup_2	Subgroup_2		23	18	0	17	2	17	21	14	2	15	0	10	21	17	0	0	17	6	5	12	14	14	4	9	0	22	0	2	18	0	15	12	6	0	11	0	9	8	0	8	0	12
ASV1251	Bacteria	Acidobacteriota	Acidobacteriae	Acidobacteriales	Acidobacteriaceae_(Subgroup_1)			33	36	0	62	0	10	25	0	0	0	0	16	0	0	0	51	0	0	0	0	0	28	0	0	0	21	10	19	17	0	0	0	0	26	14	24	0	0	0	0	0	30
ASV1252	Bacteria	Actinobacteriota	Actinobacteria	Propionibacteriales	Nocardioidaceae	Nocardioides		0	36	22	7	16	0	44	17	0	23	26	0	0	0	17	0	30	31	0	0	0	0	13	13	0	2	0	0	0	0	9	0	0	0	0	23	0	0	0	0	24	10
ASV1253	Bacteria	Actinobacteriota	Acidimicrobiia	IMCC26256	IMCC26256	IMCC26256		0	33	0	0	31	0	24	9	9	16	31	9	0	0	24	13	0	25	0	0	0	0	14	25	0	33	0	0	14	0	18	0	0	8	0	16	6	0	0	0	0	19
ASV1254	Bacteria	Myxococcota	Polyangia	Haliangiales	Haliangiaceae	Haliangium		0	0	0	0	7	0	14	0	0	0	18	0	0	4	0	0	21	34	0	15	8	18	0	13	0	17	0	30	10	11	15	0	0	6	10	19	13	12	0	0	25	12
ASV1255	Bacteria	Firmicutes	Bacilli	Bacillales	Bacillaceae	Bacillus		0	0	0	6	0	0	0	0	0	0	9	0	0	6	20	17	11	23	0	0	6	14	0	16	8	0	15	12	0	0	8	11	18	0	6	13	9	27	22	0	15	0
ASV1256	Bacteria	Proteobacteria	Gammaproteobacteria	CCD24	CCD24	CCD24		0	0	0	0	0	0	0	0	0	0	0	0	0	0	0	0	0	0	0	0	0	0	0	15	0	10	0	0	0	0	0	0	0	0	0	0	0	0	0	0	0	0
ASV1257	Bacteria	Myxococcota	Polyangia	Polyangiales	BIrii41	BIrii41		27	139	64	44	41	40	43	31	35	36	0	18	30	36	18	58	34	0	0	36	0	12	0	23	57	0	0	30	8	21	0	5	0	21	0	36	0	3	0	0	0	0
ASV1258	Bacteria	Bacteroidota	Bacteroidia	Bacteroidales	Rikenellaceae	DMER64	bacterium_enrichment	0	0	3	0	0	0	0	0	0	0	4	2	0	0	0	0	0	0	5	0	0	0	0	0	7	0	0	0	0	0	0	0	0	0	13	0	0	0	0	50	0	0
ASV1259	Bacteria	Verrucomicrobiota	Verrucomicrobiae	Opitutales	Opitutaceae	IMCC26134		0	0	44	0	0	0	0	2	0	0	38	37	0	0	41	54	0	0	12	45	46	37	0	35	11	20	373	18	0	0	0	0	0	0	0	3	0	0	0	0	0	0
ASV1260	Bacteria	Chloroflexi	TK10	TK10	TK10	TK10		0	5	13	0	1	0	5	0	0	0	36	0	5	0	0	6	0	6	12	3	5	0	0	0	0	16	2	10	2	16	12	11	4	0	0	27	10	3	0	0	10	9
ASV1262	Bacteria	Cyanobacteria	Cyanobacteriia	Chloroplast	Chloroplast	Chloroplast		1	0	0	0	0	0	0	0	0	5	0	1	17	0	40	19	0	0	9	8	38	12	3	9	6	3	80	9	3	7	0	12	4	13	2	3	19	1	0	0	2	0
ASV1263	Bacteria	Verrucomicrobiota	Verrucomicrobiae	Pedosphaerales	Pedosphaeraceae		bacterium_enrichment	0	0	0	0	0	0	0	0	0	0	0	0	0	0	0	0	0	0	0	0	0	0	65	0	0	0	0	49	0	0	0	0	36	38	0	0	0	0	0	0	44	0
ASV1264	Bacteria	Bacteroidota	Ignavibacteria	Ignavibacteriales	Ignavibacteriaceae	Ignavibacterium		6	6	0	30	16	0	0	7	0	7	8	9	8	4	4	10	18	7	9	14	0	6	2	12	2	13	0	5	3	1	4	4	11	7	5	0	0	5	2	2	8	11
ASV1265	Bacteria	Proteobacteria	Gammaproteobacteria	Burkholderiales	Alcaligenaceae	Paralcaligenes		27	37	0	32	11	90	85	17	101	43	29	13	27	104	0	0	0	25	0	0	12	0	0	0	8	0	17	0	0	21	0	19	0	8	0	0	0	11	0	0	18	0
ASV1266	Bacteria	Proteobacteria	Gammaproteobacteria	Burkholderiales	Burkholderiaceae	Cupriavidus		0	0	47	0	0	0	0	0	25	0	27	0	0	0	41	46	0	0	0	9	37	54	4	12	190	20	8	9	19	0	0	13	6	12	0	0	0	29	0	0	0	0
ASV1267	Bacteria	Proteobacteria	Alphaproteobacteria	Sphingomonadales	Sphingomonadaceae	Sphingobium		0	0	0	0	0	0	0	0	0	0	0	0	0	0	0	0	5	0	0	0	0	0	32	0	0	0	0	0	0	0	0	0	0	0	0	0	6	0	0	37	0	0
ASV1268	Bacteria	Acidobacteriota	Acidobacteriae	Acidobacteriales				16	7	0	42	23	20	9	13	7	17	0	9	26	8	0	0	21	8	0	0	15	21	11	16	0	9	0	0	0	17	0	43	0	12	0	20	24	9	0	0	15	31
ASV1269	Bacteria	Actinobacteriota	Actinobacteria	Frankiales	Sporichthyaceae			0	21	31	4	28	0	30	9	0	21	45	0	0	6	19	0	42	45	0	0	0	0	15	9	0	0	0	0	0	0	0	8	0	0	0	40	0	0	0	0	9	22
ASV1270	Bacteria	Proteobacteria	Gammaproteobacteria	JTB23	JTB23	JTB23		8	0	17	4	5	1	11	0	4	0	20	0	0	0	7	0	35	6	14	0	4	11	0	8	0	0	9	21	0	0	15	0	0	0	6	5	0	0	28	7	3	0
ASV1271	Bacteria	Proteobacteria	Gammaproteobacteria	Enterobacterales				0	0	0	0	0	0	0	0	0	0	0	0	0	0	0	0	0	0	0	0	0	0	0	0	0	0	0	0	0	0	0	0	0	0	0	0	0	0	0	0	0	0
ASV1272	Bacteria	Gemmatimonadota	Gemmatimonadetes	Gemmatimonadales	Gemmatimonadaceae			10	23	25	0	7	6	12	4	7	9	5	0	0	5	17	14	6	11	9	0	12	15	3	6	1	15	0	2	7	22	0	0	0	22	0	25	3	7	2	0	15	10
ASV1273	Bacteria	Proteobacteria	Gammaproteobacteria	Burkholderiales	Burkholderiaceae	Burkholderia-Caballeronia-Paraburkholderia		0	0	0	0	0	0	0	0	0	0	0	0	0	0	0	0	0	0	0	0	0	0	27	0	0	25	0	0	53	0	0	43	32	0	19	0	0	18	0	0	0	0
ASV1276	Bacteria	Proteobacteria	Gammaproteobacteria	Burkholderiales	Burkholderiaceae	Burkholderia-Caballeronia-Paraburkholderia		0	0	17	0	0	0	0	0	0	0	0	0	0	0	0	45	0	0	0	0	0	27	0	0	0	0	0	0	0	43	0	0	25	0	0	24	0	0	0	0	0	0
ASV1277	Bacteria	Firmicutes	Clostridia	Lachnospirales	Lachnospiraceae	Blautia		0	9	19	0	0	0	0	0	0	0	0	0	0	0	0	0	23	5	0	0	0	0	0	0	0	0	0	0	0	0	6	0	0	0	0	5	0	0	0	0	0	0
ASV1278	Bacteria	Gemmatimonadota	Gemmatimonadetes	Gemmatimonadales	Gemmatimonadaceae			0	29	0	0	0	0	22	35	20	0	37	4	40	0	0	0	20	0	0	24	0	0	0	25	0	23	0	0	15	0	6	0	0	24	0	51	0	0	0	0	0	24
ASV1279	Bacteria	Firmicutes	Clostridia	Peptostreptococcales-Tissierellales	Peptostreptococcaceae	Paeniclostridium		0	35	61	0	40	0	36	7	0	20	23	0	0	0	18	0	40	27	0	0	0	0	10	18	0	10	0	0	0	5	11	8	0	0	0	29	0	0	0	0	17	15
ASV1280	Bacteria	Actinobacteriota	Actinobacteria	Micrococcales	Dermacoccaceae			22	27	0	41	29	97	51	18	94	92	9	15	21	131	18	53	0	13	0	51	10	0	11	0	13	0	0	0	16	33	0	12	0	10	0	0	0	0	0	0	0	0
ASV1281	Bacteria	Actinobacteriota	Actinobacteria	Actinomycetales	Actinomycetaceae	Actinomyces		0	0	0	0	1	0	0	0	0	0	0	0	0	0	0	0	0	0	0	0	0	0	0	0	0	0	0	0	0	0	0	0	0	0	0	0	0	0	29	1	0	0
ASV1282	Bacteria	Firmicutes	Clostridia	Monoglobales	Monoglobaceae	Monoglobus		0	0	0	0	0	0	0	0	0	0	0	0	0	0	0	0	0	0	0	0	0	0	0	0	0	0	0	0	0	0	0	0	0	0	51	0	0	0	57	49	0	3
ASV1283	Bacteria	Proteobacteria	Gammaproteobacteria	Burkholderiales	Comamonadaceae			0	15	17	0	0	0	0	0	20	0	0	38	0	17	0	0	55	26	0	57	0	31	49	0	34	0	0	10	0	20	0	17	0	52	0	33	0	19	0	0	0	21
ASV1284	Bacteria	Actinobacteriota	Actinobacteria	Micrococcales	Dermacoccaceae	Flexivirga		18	39	0	25	16	49	43	13	173	71	0	19	0	76	0	0	0	0	0	0	0	0	0	0	0	0	0	2	0	0	0	33	0	0	16	0	0	0	0	0	0	0
ASV1285	Bacteria	Planctomycetota	Planctomycetes	Pirellulales	Pirellulaceae			12	14	0	12	18	10	0	11	0	0	0	11	35	12	0	0	0	0	0	7	0	0	0	0	0	0	0	10	8	0	8	0	0	10	10	0	41	4	8	0	0	13
ASV1286	Bacteria	Proteobacteria	Gammaproteobacteria	Legionellales	Legionellaceae	Legionella		0	0	0	0	0	0	0	0	0	0	0	0	0	0	17	0	27	0	0	9	0	0	81	0	23	9	9	0	0	0	0	10	4	0	0	0	0	0	0	0	15	18
ASV1290	Bacteria	Planctomycetota	Planctomycetes	Planctomycetales	Schlesneriaceae	Schlesneria		0	0	0	0	0	0	6	0	0	2	0	0	12	0	0	15	0	8	8	0	0	0	21	6	0	21	3	14	0	0	2	44	0	10	0	6	20	8	0	6	0	11
ASV1291	Bacteria	Actinobacteriota	Actinobacteria	Bifidobacteriales	Bifidobacteriaceae	Bifidobacterium		0	0	0	0	0	0	0	0	0	9	0	0	0	0	0	0	0	0	0	0	0	0	36	0	0	0	0	0	0	0	0	5	0	0	0	0	0	0	0	0	0	0
ASV1292	Bacteria	Chloroflexi	OLB14	OLB14	OLB14	OLB14		3	0	0	4	7	8	0	0	4	0	15	5	0	4	4	0	2	6	0	3	26	4	0	6	5	3	0	3	0	4	2	5	6	3	0	0	13	6	0	0	0	7
ASV1293	Bacteria	Proteobacteria	Alphaproteobacteria	Micropepsales	Micropepsaceae			22	11	0	24	29	25	15	38	0	5	0	37	44	7	25	0	0	14	11	7	4	9	0	15	0	7	5	0	0	4	6	0	0	11	8	3	6	20	0	0	0	5
ASV1294	Bacteria	Gemmatimonadota	Gemmatimonadetes	Gemmatimonadales	Gemmatimonadaceae			0	0	8	3	4	0	0	2	9	0	10	6	0	5	9	0	0	13	0	5	0	0	12	7	4	31	0	10	7	7	6	0	10	15	8	0	0	0	12	0	0	11
ASV1295	Bacteria	Proteobacteria	Alphaproteobacteria	Rhizobiales	Rhizobiaceae			19	21	0	21	24	68	31	12	58	62	0	10	19	123	22	28	0	5	0	15	20	7	23	0	10	0	0	0	11	7	5	14	0	10	2	0	0	7	0	0	4	0
ASV1296	Bacteria	Bacteroidota	Bacteroidia	Chitinophagales	Chitinophagaceae			24	125	100	24	29	24	57	17	19	96	25	27	16	17	33	0	27	20	31	0	7	4	11	13	75	3	1	0	8	0	0	14	0	0	0	17	15	0	0	0	13	0
ASV1297	Bacteria	Actinobacteriota	Acidimicrobiia	Microtrichales				0	0	0	0	19	0	0	18	0	0	0	0	0	0	0	0	0	7	0	0	0	0	0	14	0	11	0	0	0	0	8	0	0	0	0	0	0	0	0	0	0	0
ASV1298	Bacteria	Proteobacteria	Alphaproteobacteria	Rhizobiales	Rhizobiaceae	Allorhizobium-Neorhizobium-Pararhizobium-Rhizobium		0	0	0	0	0	0	0	0	0	0	0	0	0	0	0	0	0	0	0	0	0	0	0	0	0	0	15	4	0	0	0	0	0	0	0	0	0	0	0	0	0	0
ASV1302	Bacteria	Chloroflexi	TK10	TK10	TK10	TK10		8	11	0	0	5	0	14	5	0	0	7	4	20	3	0	9	0	0	0	4	0	4	0	2	0	12	0	7	8	11	0	0	0	0	0	17	34	0	5	0	58	15
ASV1303	Bacteria	Firmicutes	Clostridia	Lachnospirales	Lachnospiraceae			0	0	0	0	0	0	0	0	0	0	0	0	0	0	0	0	0	0	0	0	0	0	0	0	0	0	0	0	0	0	0	0	0	0	0	0	0	0	0	5	0	0
ASV1304	Bacteria	Proteobacteria	Gammaproteobacteria	Burkholderiales	SC-I-84	SC-I-84	agricultural_soil	15	0	0	52	0	16	0	15	21	0	0	0	0	11	0	45	0	0	0	41	0	36	0	0	19	0	0	22	14	18	0	0	5	19	0	0	46	6	0	0	0	0
ASV1305	Bacteria	Firmicutes	Clostridia	Oscillospirales	Ruminococcaceae	Subdoligranulum		0	0	0	0	0	0	0	7	0	0	0	0	0	3	0	0	0	0	0	0	0	0	0	0	0	0	0	0	0	0	0	0	3	0	0	0	0	0	0	0	0	3
ASV1306	Bacteria	Bacteroidota	Bacteroidia	Bacteroidales	Muribaculaceae	Muribaculaceae		0	0	0	0	0	0	0	0	0	0	0	0	0	0	0	0	0	0	0	0	0	0	2	0	0	0	0	0	0	0	0	0	0	0	11	0	0	0	36	8	0	0
ASV1307	Bacteria	Proteobacteria	Gammaproteobacteria	Diplorickettsiales	Diplorickettsiaceae			31	0	33	11	4	6	16	6	0	5	24	42	21	5	19	15	0	17	27	1	19	13	0	15	15	21	83	11	3	0	2	0	0	3	4	0	24	0	9	0	0	0
ASV1308	Bacteria	Proteobacteria	Alphaproteobacteria	Rhizobiales	Devosiaceae	Devosia		32	0	0	0	0	0	7	0	0	0	0	4	0	0	34	0	0	0	0	0	0	0	0	0	0	30	0	34	19	7	0	19	14	0	0	32	5	0	0	0	25	0
ASV1309	Bacteria	Acidobacteriota	Vicinamibacteria	Vicinamibacterales				18	0	17	5	10	0	0	0	8	0	12	5	0	0	0	0	12	12	0	11	0	14	13	9	12	12	5	25	8	11	8	9	4	7	12	11	23	7	0	0	24	13
ASV1310	Bacteria	Proteobacteria	Gammaproteobacteria	Burkholderiales	Burkholderiaceae	Burkholderia-Caballeronia-Paraburkholderia		0	0	0	0	0	0	0	0	0	0	9	0	0	0	34	0	0	0	0	0	5	3	0	0	24	0	0	0	12	8	0	0	0	0	14	0	0	0	0	16	0	0
ASV1311	Bacteria	Verrucomicrobiota	Verrucomicrobiae	Verrucomicrobiales	Verrucomicrobiaceae	Prosthecobacter		0	0	0	0	0	0	0	0	0	0	17	0	0	0	0	0	0	0	0	0	64	0	0	0	10	26	0	0	0	0	0	32	0	0	0	0	0	24	0	0	0	0
ASV1312	Bacteria	Actinobacteriota	Actinobacteria	Pseudonocardiales	Pseudonocardiaceae	Pseudonocardia		19	45	18	25	0	0	72	29	45	54	25	24	0	0	0	0	18	0	0	31	0	0	0	0	16	15	0	0	12	0	28	17	0	0	0	26	0	6	0	0	20	0
ASV1313	Bacteria	Proteobacteria	Gammaproteobacteria	Xanthomonadales	Xanthomonadaceae	Stenotrophomonas		0	0	0	6	15	6	0	0	4	55	10	8	0	15	20	0	11	30	0	12	0	0	87	4	0	0	0	0	0	0	31	6	0	7	0	0	8	20	0	0	0	2
ASV1314	Bacteria	Acidobacteriota	Vicinamibacteria	Vicinamibacterales				25	64	95	42	43	49	52	35	67	33	43	37	0	0	9	50	0	0	0	0	17	13	0	35	97	19	0	6	0	0	0	0	0	0	0	40	0	0	0	0	0	0
ASV1316	Bacteria	Proteobacteria	Alphaproteobacteria	Rhizobiales	Devosiaceae	Devosia		0	18	0	0	0	29	16	18	153	18	0	12	49	56	0	0	0	0	0	0	0	0	0	0	0	0	9	14	0	0	0	14	0	0	19	0	10	10	0	0	0	0
ASV1317	Bacteria	Verrucomicrobiota	Chlamydiae	Chlamydiales	Parachlamydiaceae			15	0	15	7	7	0	0	0	2	9	10	0	3	0	18	7	1	0	9	0	18	11	4	6	17	10	0	30	0	0	0	14	1	0	8	6	3	10	18	19	0	2
ASV1319	Bacteria	Firmicutes	Clostridia	Lachnospirales	Lachnospiraceae			0	0	0	6	0	0	0	0	0	0	0	0	0	0	0	0	0	0	0	4	0	2	0	0	0	0	0	0	0	0	0	0	0	0	27	0	0	0	40	54	0	1
ASV1320	Bacteria	Chloroflexi	KD4-96	KD4-96	KD4-96	KD4-96		0	15	0	0	15	0	11	7	0	44	24	0	0	19	0	0	17	0	0	0	0	32	0	0	0	0	0	0	0	0	0	0	0	30	0	27	0	0	0	0	0	0
ASV1321	Bacteria	Firmicutes	Bacilli	Erysipelotrichales	Erysipelotrichaceae	Solobacterium	Solobacterium_moorei	0	0	0	0	0	0	0	0	0	0	0	0	0	0	0	0	0	0	0	0	0	0	0	0	0	0	0	0	0	0	0	0	0	0	16	0	0	0	4	7	0	0
ASV1322	Bacteria	Bacteroidota	Bacteroidia	Bacteroidales	PeH15	PeH15		0	0	0	0	0	10	0	0	0	0	0	0	0	0	0	0	0	0	0	3	0	0	0	0	0	0	0	0	0	0	0	0	0	0	0	0	0	0	0	8	0	0
ASV1323	Bacteria	Dependentiae	Babeliae	Babeliales				0	6	0	4	0	11	0	0	0	0	16	12	0	0	0	21	13	16	0	37	17	0	0	14	0	23	40	5	0	22	5	29	0	0	0	0	17	44	0	0	13	35
ASV1325	Bacteria	Acidobacteriota	Blastocatellia	Pyrinomonadales	Pyrinomonadaceae	RB41		0	0	0	0	0	4	6	0	0	0	0	0	0	0	0	0	0	9	0	0	0	0	9	0	13	0	0	0	0	0	0	0	0	0	0	0	0	0	0	0	0	0
ASV1327	Bacteria	Proteobacteria	Gammaproteobacteria	Enterobacterales	Enterobacteriaceae			0	0	0	0	0	0	0	0	0	0	0	0	0	0	0	0	0	0	0	0	0	0	0	0	0	0	0	0	0	0	0	0	0	0	0	0	0	0	0	0	0	0
ASV1331	Bacteria	Verrucomicrobiota	Chlamydiae	Chlamydiales	Parachlamydiaceae			0	6	7	0	0	0	0	0	0	5	0	0	4	7	0	0	9	4	0	8	0	0	11	0	8	0	0	1	5	0	3	11	0	3	9	8	0	8	50	1	0	0
ASV1332	Bacteria	Proteobacteria	Gammaproteobacteria	Gammaproteobacteria_Incertae_Sedis	Unknown_Family	Candidatus_Ovatusbacter		0	0	0	3	7	0	0	0	0	13	0	0	8	0	0	0	5	0	40	0	0	15	13	8	0	23	0	10	0	0	0	0	13	0	5	0	1	0	4	0	0	3
ASV1334	Bacteria	Proteobacteria	Gammaproteobacteria	Xanthomonadales	Xanthomonadaceae			0	0	38	19	0	0	0	0	14	0	0	9	23	9	0	34	0	9	0	0	0	14	0	0	29	22	16	25	27	0	0	21	13	12	0	36	0	11	0	0	5	11
ASV1335	Bacteria	Bacteroidota	Bacteroidia	Bacteroidales	Rikenellaceae	Rikenellaceae_RC9_gut_group		0	0	0	0	0	0	0	5	0	0	0	0	0	0	0	0	0	0	0	0	0	0	6	0	0	0	0	0	0	0	0	0	0	0	0	0	0	0	0	52	0	0
ASV1336	Bacteria	Bacteroidota	Bacteroidia	Bacteroidales	Tannerellaceae	Parabacteroides	Parabacteroides_merdae	0	0	0	0	0	0	0	0	0	0	0	0	0	0	0	0	0	0	0	0	0	0	0	0	0	0	0	0	0	0	0	0	0	0	0	0	0	0	0	0	0	0
ASV1337	Bacteria	Proteobacteria	Alphaproteobacteria	Micropepsales	Micropepsaceae			17	0	0	39	43	6	17	20	12	0	0	32	37	21	0	0	0	4	0	0	0	9	0	11	0	11	0	6	0	0	4	18	9	0	8	0	8	0	0	0	0	13
ASV1338	Bacteria	Proteobacteria	Alphaproteobacteria	Elsterales				15	6	0	0	0	1	11	0	0	0	0	0	0	0	8	0	0	7	16	4	0	13	5	9	0	5	6	15	0	0	10	7	12	0	0	7	25	11	6	0	0	11
ASV1339	Bacteria	Gemmatimonadota	Gemmatimonadetes	Gemmatimonadales	Gemmatimonadaceae			16	17	0	0	0	0	0	0	0	0	0	0	0	0	16	0	13	41	0	0	0	0	0	0	0	0	0	0	0	0	0	0	10	0	0	0	0	0	0	0	20	0
ASV1340	Bacteria	Bacteroidota	Bacteroidia	Chitinophagales	Chitinophagaceae			11	0	0	0	0	0	0	18	0	0	0	43	47	0	10	0	13	0	0	0	0	0	0	23	0	0	0	0	0	0	41	0	7	19	0	0	23	0	0	0	12	36
ASV1341	Bacteria	Actinobacteriota	Thermoleophilia	Gaiellales				0	14	0	15	25	11	16	31	12	9	14	24	7	0	0	0	7	0	0	0	0	0	0	11	11	13	0	11	0	0	4	24	0	0	22	0	0	0	0	12	0	0
ASV1342	Bacteria	Proteobacteria	Gammaproteobacteria	Burkholderiales	Alcaligenaceae	Bordetella		0	0	15	0	0	0	0	0	16	0	0	0	0	0	0	0	0	21	0	14	0	0	12	11	0	14	0	4	19	0	28	110	20	0	39	21	6	0	24	0	0	14
ASV1343	Bacteria	Proteobacteria	Alphaproteobacteria	Azospirillales	Inquilinaceae	Inquilinus		0	0	0	0	0	0	0	0	13	0	0	0	0	0	0	14	0	11	0	0	0	0	10	0	3	0	0	0	0	0	17	45	21	11	17	0	15	0	14	0	0	0
ASV1344	Bacteria	Proteobacteria	Alphaproteobacteria	Rhizobiales	Hyphomicrobiaceae			31	85	52	18	43	0	78	19	26	28	37	17	23	28	32	0	42	19	11	0	19	20	41	17	68	8	2	0	5	0	4	3	0	0	0	35	0	0	0	0	12	0
ASV1346	Bacteria	Bacteroidota	Kapabacteria	Kapabacteriales	Kapabacteriales	Kapabacteriales		7	0	0	0	0	0	0	0	18	0	0	0	0	0	4	0	1	9	0	2	6	0	6	7	5	5	0	8	62	2	2	39	4	2	0	8	6	1	6	7	7	1
ASV1347	Bacteria	Chloroflexi	Gitt-GS-136	Gitt-GS-136	Gitt-GS-136	Gitt-GS-136		0	11	0	9	8	7	6	36	0	17	7	8	7	8	13	0	13	8	0	10	4	23	45	0	0	0	0	0	5	0	4	4	6	0	8	0	7	19	0	0	0	8
ASV1348	Bacteria	Bacteroidota	Kapabacteria	Kapabacteriales	Kapabacteriales	Kapabacteriales		0	0	8	0	0	3	0	10	0	0	0	0	0	0	0	12	0	3	0	57	2	0	1	0	0	3	0	0	0	6	3	3	0	30	10	6	0	8	9	12	0	21
ASV1350	Bacteria	Acidobacteriota	Vicinamibacteria	Vicinamibacterales				0	0	0	12	0	0	0	20	8	0	0	0	57	0	0	0	0	0	0	0	0	5	19	0	17	19	0	0	20	0	0	10	0	0	0	0	0	0	0	0	0	17
ASV1351	Bacteria	Proteobacteria	Gammaproteobacteria	Burkholderiales	SC-I-84	SC-I-84		0	0	0	9	0	0	14	14	0	26	17	0	0	6	19	0	11	26	0	0	8	0	11	0	0	0	0	0	8	0	0	0	0	19	0	0	0	0	0	0	18	26
ASV1352	Bacteria	Proteobacteria	Gammaproteobacteria	Pseudomonadales	Pseudomonadaceae	Pseudomonas		0	0	0	0	0	0	15	0	0	0	0	0	0	0	0	0	0	0	0	0	0	0	0	0	0	0	0	0	0	0	0	0	4	0	0	0	0	0	0	0	6	0
ASV1353	Bacteria	Planctomycetota	Phycisphaerae	Phycisphaerales	Phycisphaeraceae	SM1A02	Gambierdiscus_polynesiensis	0	0	0	0	0	0	0	0	0	0	0	0	0	0	0	0	0	0	0	0	0	0	0	0	0	0	0	0	0	0	0	0	0	0	0	0	0	0	0	0	0	0
ASV1354	Bacteria	Proteobacteria	Gammaproteobacteria	Xanthomonadales	Xanthomonadaceae			0	0	0	0	0	0	0	0	0	0	0	0	0	0	0	0	0	0	0	0	0	0	0	0	0	0	0	0	0	0	6	0	0	0	0	0	0	0	0	0	0	0
ASV1355	Bacteria	Acidobacteriota	Acidobacteriae	Acidobacteriales	Acidobacteriaceae_(Subgroup_1)			32	0	0	61	43	14	21	0	14	21	0	57	0	28	0	0	6	0	0	21	0	0	19	0	0	0	0	0	0	20	13	0	0	0	0	0	23	0	0	0	0	20
ASV1356	Bacteria	Chloroflexi	Ktedonobacteria	Ktedonobacterales	Ktedonobacteraceae			19	42	0	32	26	102	57	26	104	136	0	0	19	88	20	0	0	0	11	0	0	0	0	0	0	0	0	0	0	0	0	0	0	0	0	9	0	13	0	0	0	0
ASV1357	Bacteria	Firmicutes	Clostridia	Peptococcales	Peptococcaceae	Peptococcus		0	0	0	2	0	0	0	0	0	0	0	0	0	0	0	0	1	0	0	0	0	10	0	0	0	0	0	0	0	0	0	2	0	0	25	0	0	0	37	53	0	0
ASV1358	Bacteria	Acidobacteriota	Acidobacteriae	Subgroup_13	Subgroup_13	Subgroup_13		0	9	15	10	0	0	4	16	22	22	0	13	15	6	20	0	20	7	0	10	11	0	0	11	0	0	17	0	17	0	0	0	2	12	0	0	0	13	11	16	0	14
ASV1359	Bacteria	Proteobacteria	Alphaproteobacteria	Reyranellales	Reyranellaceae	Reyranella		0	5	29	10	0	0	0	0	0	4	0	2	0	0	0	0	29	0	0	0	23	10	56	9	7	23	5	0	5	0	0	0	0	0	31	7	7	0	0	10	0	14
ASV1361	Bacteria	Proteobacteria	Gammaproteobacteria	Burkholderiales	A21b	A21b		8	0	2	1	0	7	0	6	6	4	0	11	11	5	8	3	0	0	25	87	5	0	0	4	5	18	18	0	14	0	3	14	8	7	9	0	11	0	8	0	0	9
ASV1362	Bacteria	Proteobacteria	Gammaproteobacteria	Xanthomonadales	Rhodanobacteraceae			9	0	0	0	11	0	8	0	9	0	0	7	0	0	0	0	18	12	0	6	0	4	12	13	14	5	0	0	14	0	30	19	19	3	0	0	33	22	8	0	0	10
ASV1363	Bacteria	Firmicutes	Clostridia	Oscillospirales	Oscillospiraceae			0	0	0	0	0	0	2	0	0	0	0	0	0	0	0	0	0	0	0	0	0	0	0	0	0	0	0	0	0	0	0	0	0	0	1	0	0	0	3	0	0	0
ASV1364	Bacteria	Proteobacteria	Alphaproteobacteria	Rhodospirillales	Rhodospirillaceae			0	0	0	0	0	0	0	0	0	0	0	0	0	0	0	0	0	0	0	0	0	0	0	0	0	0	0	0	0	0	0	0	0	0	0	4	18	0	9	0	0	0
ASV1365	Bacteria	Proteobacteria	Alphaproteobacteria	Sphingomonadales	Sphingomonadaceae	Sphingomonas	Sphingomonas_daechungensis	7	9	0	8	0	0	14	0	7	9	11	0	0	4	7	0	11	14	0	0	3	0	7	11	7	0	0	0	3	0	6	23	0	6	0	28	8	3	0	0	20	0
ASV1366	Bacteria	Proteobacteria	Alphaproteobacteria	Caulobacterales	Caulobacteraceae	Brevundimonas		0	0	0	0	0	0	0	0	0	0	0	0	0	0	0	0	0	0	0	0	0	0	0	0	0	0	0	0	0	0	0	0	0	0	6	0	0	0	0	0	0	0
ASV1367	Archaea	Euryarchaeota	Methanobacteria	Methanobacteriales	Methanobacteriaceae	Methanobrevibacter	Methanobrevibacter_smithii	0	0	0	9	0	0	0	0	0	0	0	0	0	0	0	0	0	0	0	0	0	0	0	0	7	0	0	0	0	15	9	0	0	1	0	4	8	0	0	0	4	0
ASV1368	Bacteria	Proteobacteria	Alphaproteobacteria	Caulobacterales	Caulobacteraceae	Brevundimonas		0	0	0	0	0	10	40	0	0	0	39	0	0	0	0	21	10	18	0	21	0	0	0	0	0	0	0	0	24	66	0	0	9	0	0	40	0	0	10	0	157	0
ASV1369	Bacteria	Bacteroidota	Bacteroidia	Bacteroidales	Bacteroidaceae	Bacteroides		0	0	0	0	0	0	0	0	0	0	0	0	0	0	0	0	0	0	0	0	0	0	0	0	0	0	0	0	0	0	0	0	0	0	45	0	0	0	35	31	0	0
ASV1370	Bacteria	Actinobacteriota	Actinobacteria	Micromonosporales	Micromonosporaceae	Micromonospora		0	0	30	0	0	0	0	0	0	0	60	0	0	0	0	27	0	0	0	0	0	0	13	0	0	0	81	0	0	0	0	0	2	8	0	0	0	0	0	0	0	0
ASV1371	Bacteria	Firmicutes	Clostridia	Lachnospirales	Lachnospiraceae	Lachnoclostridium		0	0	0	0	12	0	8	3	0	16	0	0	0	0	0	0	0	15	0	0	0	0	0	0	0	0	0	0	8	0	0	7	2	6	0	0	0	0	0	0	9	0
ASV1372	Bacteria	Proteobacteria	Alphaproteobacteria	Sphingomonadales	Sphingomonadaceae	Sphingomonas		0	0	0	48	36	0	24	40	40	30	0	35	0	29	0	0	0	26	0	0	0	21	0	12	17	0	22	0	8	0	0	23	19	0	31	0	0	0	0	0	0	0
ASV1373	Bacteria	Proteobacteria	Gammaproteobacteria					39	0	36	0	0	0	0	0	5	0	21	0	0	0	10	43	1	1	14	0	17	27	0	38	30	14	17	251	0	0	0	0	0	0	0	0	24	0	0	0	0	0
ASV1375	Bacteria	Proteobacteria	Gammaproteobacteria					0	4	0	0	0	0	6	0	0	0	10	0	0	0	0	21	9	7	0	1	0	26	1	0	0	0	0	16	0	8	0	0	5	3	7	12	0	0	0	0	37	0
ASV1376	Bacteria	Actinobacteriota	Actinobacteria	Micrococcales	Microbacteriaceae	Agromyces		0	0	0	0	22	0	0	0	0	0	0	0	0	0	0	0	0	0	0	0	0	0	0	0	0	0	0	0	0	0	0	0	0	0	0	0	0	0	0	0	0	0
ASV1377	Bacteria	Proteobacteria	Gammaproteobacteria	Gammaproteobacteria_Incertae_Sedis	Unknown_Family	Acidibacter	Punica_granatum	0	0	0	0	0	0	0	0	0	0	0	0	0	0	0	0	0	0	0	0	0	0	0	0	0	0	0	0	0	0	0	0	0	0	0	0	0	0	0	0	0	0
ASV1378	Bacteria	Firmicutes	Bacilli	Bacillales	Bacillaceae	Bacillus		0	0	39	0	39	0	26	34	0	25	0	0	0	0	0	0	0	0	0	0	0	0	15	25	0	24	0	0	0	25	23	0	0	0	0	35	0	0	0	0	0	49
ASV1379	Bacteria	Actinobacteriota	Thermoleophilia					0	0	0	0	0	0	0	0	0	20	22	0	0	0	0	0	0	0	0	0	0	0	0	0	0	0	0	0	0	0	0	0	0	0	0	0	0	0	0	0	0	0
ASV1380	Bacteria	Firmicutes	Clostridia	Oscillospirales	Ruminococcaceae	Subdoligranulum		0	0	11	0	0	0	0	8	0	0	19	0	0	0	0	0	0	0	0	0	22	0	0	0	2	0	0	0	0	0	0	0	0	0	0	10	0	0	0	0	0	0
ASV1382	Bacteria	Firmicutes	Clostridia	Peptostreptococcales-Tissierellales	Peptostreptococcaceae	Terrisporobacter		17	15	0	0	10	0	11	0	0	0	0	0	14	10	0	0	0	0	0	0	0	0	0	0	0	0	0	0	0	3	0	0	0	3	0	7	2	0	0	17	0	6
ASV1383	Bacteria	Spirochaetota	Spirochaetia	Spirochaetales	Spirochaetaceae	Spirochaeta_2		31	0	0	0	0	37	22	17	71	17	0	47	0	17	0	0	0	0	0	0	0	0	0	0	0	0	0	0	0	0	0	0	17	0	0	0	0	0	0	0	23	0
ASV1386	Bacteria	Actinobacteriota	Thermoleophilia	Gaiellales	Gaiellaceae	Gaiella		24	0	0	0	24	0	38	0	10	25	0	0	0	0	0	0	0	34	0	0	0	0	0	26	0	0	0	0	5	0	0	0	0	0	0	0	0	5	0	0	0	0
ASV1387	Bacteria	Proteobacteria	Gammaproteobacteria	Burkholderiales	Nitrosomonadaceae			0	0	26	0	0	0	0	0	0	0	24	0	15	16	0	0	39	28	48	0	0	0	0	0	26	0	0	15	0	7	16	22	10	24	0	16	32	10	0	0	0	0
ASV1388	Bacteria	Chloroflexi	KD4-96	KD4-96	KD4-96	KD4-96		0	17	0	0	21	0	18	21	0	36	40	0	0	0	40	0	0	30	0	0	0	0	54	29	12	20	0	0	0	0	0	10	0	0	0	0	0	0	0	0	0	30
ASV1389	Bacteria	Proteobacteria	Gammaproteobacteria	Burkholderiales	Nitrosomonadaceae	Nitrosomonas	Nitrosomonas_eutropha	14	97	61	33	43	21	48	0	21	70	29	13	3	74	8	22	42	13	0	5	0	0	0	15	0	12	0	7	0	0	15	0	0	9	0	48	0	6	0	0	11	4
ASV1390	Bacteria	Proteobacteria	Alphaproteobacteria	Rhizobiales	Xanthobacteraceae	Pseudolabrys		0	0	0	24	0	0	0	18	0	0	0	28	0	4	0	0	8	0	0	0	0	59	0	20	0	0	73	9	0	0	0	0	10	0	9	0	0	34	9	0	0	11
ASV1391	Bacteria	Firmicutes	Clostridia	Peptostreptococcales-Tissierellales	Sedimentibacteraceae	Sedimentibacter		0	0	0	0	0	0	0	0	0	0	0	0	0	0	0	0	0	0	0	0	0	0	0	0	0	0	0	0	0	0	0	0	0	1	14	0	0	1	0	35	0	0
ASV1392	Bacteria	Firmicutes	Clostridia	Oscillospirales	Ruminococcaceae			0	0	7	5	2	7	0	0	4	0	3	0	0	0	3	0	0	0	0	0	20	3	0	0	0	0	0	3	0	0	0	0	0	0	0	0	0	0	0	0	0	0
ASV1395	Bacteria	Proteobacteria	Gammaproteobacteria	Diplorickettsiales	Diplorickettsiaceae			32	8	0	0	0	0	7	11	0	10	0	18	28	4	14	0	9	0	25	12	7	0	25	0	0	7	0	0	0	0	0	2	0	0	10	0	0	0	19	0	0	0
ASV1396	Bacteria	Bacteroidota	Bacteroidia	Chitinophagales	Chitinophagaceae	Chitinophaga	Chitinophaga_rupis	0	0	0	0	0	0	0	0	0	0	0	0	0	0	1	0	0	0	0	0	0	1	0	0	0	23	0	3	4	0	0	0	0	0	0	1	5	5	0	0	0	4
ASV1397	Bacteria	Gemmatimonadota	S0134_terrestrial_group	S0134_terrestrial_group	S0134_terrestrial_group	S0134_terrestrial_group		15	93	53	35	43	25	44	15	13	33	42	17	17	12	0	0	25	9	0	0	5	0	8	17	50	6	0	0	0	0	0	0	1	0	0	26	0	0	0	0	13	0
ASV1398	Bacteria	Firmicutes	Clostridia	Oscillospirales	Eubacterium_coprostanoligenes_group	Eubacterium_coprostanoligenes_group		0	0	0	0	0	0	0	0	0	0	0	0	0	0	0	0	0	0	0	0	0	0	0	0	0	0	0	0	0	0	0	0	0	0	10	0	23	0	4	0	0	0
ASV1400	Bacteria	Proteobacteria	Gammaproteobacteria	Xanthomonadales	Rhodanobacteraceae	Chujaibacter		20	33	22	17	12	23	29	17	43	23	26	9	16	43	0	35	11	12	0	0	14	11	0	0	6	16	9	6	28	0	0	0	8	9	7	21	0	0	0	0	0	0
ASV1401	Bacteria	Proteobacteria	Gammaproteobacteria	Burkholderiales	Alcaligenaceae	Bordetella		0	0	0	2	0	0	0	4	0	0	0	15	0	0	0	0	0	0	0	0	0	0	0	0	0	0	0	0	0	0	0	0	0	0	0	0	0	0	0	0	0	0
ASV1402	Bacteria							0	0	0	10	0	0	0	8	0	0	0	10	0	15	0	0	5	14	0	0	7	6	0	5	0	0	0	0	7	0	9	0	2	15	0	0	0	9	0	0	0	6
ASV1403	Bacteria	Proteobacteria	Alphaproteobacteria	Sphingomonadales	Sphingomonadaceae			0	0	0	0	0	0	0	0	0	0	0	0	0	0	0	0	0	0	0	0	0	0	0	0	0	0	0	0	0	0	0	0	0	0	0	0	0	0	0	56	0	0
ASV1404	Bacteria	Gemmatimonadota	Gemmatimonadetes	Gemmatimonadales	Gemmatimonadaceae	Gemmatimonas		0	0	0	0	12	19	0	18	0	0	0	0	0	0	17	32	0	0	0	12	21	12	0	0	8	8	0	0	15	48	7	0	10	8	0	16	0	0	0	0	7	19
ASV1405	Bacteria	Proteobacteria	Gammaproteobacteria	Xanthomonadales	Xanthomonadaceae	Pseudoxanthomonas		0	0	0	0	0	0	0	0	0	11	0	0	0	0	12	0	23	0	0	21	0	0	155	0	0	0	0	0	0	0	0	11	0	0	0	0	8	15	0	0	0	15
ASV1409	Bacteria	Firmicutes	Bacilli	Lactobacillales	Leuconostocaceae	Fructobacillus		0	0	0	0	0	0	0	0	0	0	0	0	0	0	0	0	0	0	0	0	0	0	0	0	0	0	0	0	0	0	0	0	0	0	0	0	0	0	0	0	0	0
ASV1411	Bacteria	Proteobacteria	Gammaproteobacteria	Burkholderiales	Burkholderiaceae	Burkholderia-Caballeronia-Paraburkholderia		0	6	0	0	8	0	9	0	0	19	0	0	0	0	10	0	0	0	0	0	0	0	15	0	0	0	0	0	0	0	0	0	0	0	0	0	0	0	0	0	0	0
ASV1413	Bacteria	Fusobacteriota	Fusobacteriia	Fusobacteriales	Fusobacteriaceae	Fusobacterium	Fusobacterium_periodonticum	0	0	0	0	0	0	0	0	0	0	0	0	0	0	0	0	0	0	0	0	0	0	0	0	0	0	0	0	0	0	0	0	0	0	0	0	0	0	0	0	0	0
ASV1414	Bacteria	Bacteroidota	Bacteroidia	Chitinophagales	Chitinophagaceae			0	0	0	4	20	0	2	5	5	0	0	0	0	0	16	0	0	12	0	3	5	0	4	2	0	0	0	3	3	6	19	4	71	12	17	0	0	4	35	23	0	3
ASV1415	Bacteria	Myxococcota	Myxococcia	Myxococcales	Anaeromyxobacteraceae	Anaeromyxobacter		0	11	10	0	10	0	6	0	0	18	0	0	0	3	2	0	7	10	11	0	7	0	0	0	0	0	6	0	12	5	0	14	0	13	22	10	0	0	0	0	0	11
ASV1416	Bacteria	Chloroflexi	KD4-96	KD4-96	KD4-96	KD4-96		0	0	0	0	0	0	0	0	0	0	0	0	0	0	0	0	0	0	0	0	0	0	0	11	0	0	0	0	0	0	0	0	0	0	0	0	0	0	0	0	0	0
ASV1418	Bacteria	Myxococcota	Myxococcia	Myxococcales	Myxococcaceae			22	22	0	25	17	120	51	19	117	57	0	12	37	60	16	59	0	0	0	28	0	0	0	0	0	0	0	0	0	17	0	0	0	0	0	0	0	0	0	0	23	0
ASV1419	Bacteria	Proteobacteria	Alphaproteobacteria	Caulobacterales	Caulobacteraceae	Phenylobacterium		21	10	0	43	14	17	28	23	8	0	20	14	43	20	0	0	0	6	8	13	7	0	10	0	0	14	7	12	0	2	2	0	5	6	0	0	4	0	0	2	0	17
ASV1420	Bacteria	Bacteroidota	Bacteroidia	Chitinophagales	Chitinophagaceae			33	114	48	17	23	41	50	12	0	65	30	39	16	20	22	0	25	26	0	0	0	47	0	0	0	0	0	13	0	0	0	0	0	0	0	26	0	0	0	0	14	0
ASV1421	Bacteria	Proteobacteria	Alphaproteobacteria	Rickettsiales	Mitochondria	Mitochondria		0	0	0	0	0	0	0	0	0	0	0	0	0	0	0	0	9	0	0	26	0	15	60	0	0	0	0	0	9	45	0	0	2	12	19	0	0	4	0	0	0	0
ASV1422	Bacteria	Bacteroidota	Bacteroidia					15	11	0	8	16	8	14	4	0	16	5	5	17	8	1	4	0	13	0	5	0	0	19	2	6	9	0	0	0	2	0	0	1	11	2	4	0	1	0	0	2	3
ASV1423	Bacteria	Myxococcota	Myxococcia	Myxococcales	Anaeromyxobacteraceae	Anaeromyxobacter		33	14	0	77	39	19	32	51	19	26	0	42	48	12	0	0	10	8	14	17	0	17	0	15	0	18	15	0	0	0	8	0	0	0	0	0	22	0	0	0	0	16
ASV1424	Bacteria	Actinobacteriota	Actinobacteria	Frankiales	Nakamurellaceae	Nakamurella		29	29	0	26	31	106	39	27	61	66	0	16	29	98	23	52	0	0	0	0	10	0	18	0	0	0	0	0	8	58	0	9	0	18	0	0	0	7	0	0	8	0
ASV1425	Bacteria	Firmicutes	Negativicutes	Veillonellales-Selenomonadales	Veillonellaceae	Dialister		0	0	0	0	0	0	0	0	0	0	0	0	0	0	0	0	0	0	0	0	0	0	0	0	0	0	0	0	0	12	2	0	0	0	0	0	13	0	0	0	0	1
ASV1427	Bacteria	Acidobacteriota	Acidobacteriae	Bryobacterales	Bryobacteraceae	Bryobacter		44	26	17	25	27	19	41	28	54	17	0	18	46	25	0	0	14	0	0	0	0	0	0	0	9	11	0	9	0	0	7	0	4	13	0	0	5	5	0	0	0	7
ASV1428	Bacteria	Bacteroidota	Bacteroidia	Chitinophagales	Chitinophagaceae			16	146	54	31	20	59	48	0	0	29	27	15	22	18	26	20	34	7	22	13	10	0	0	4	87	8	0	3	0	6	0	6	0	0	0	41	0	0	0	0	0	0
ASV1429	Bacteria	Firmicutes	Clostridia	Lachnospirales	Lachnospiraceae		Clostridiaceae_bacterium	0	0	0	0	0	0	0	0	0	0	0	0	7	0	0	0	0	0	12	0	0	4	0	7	0	1	0	0	0	0	0	0	0	0	0	0	0	0	0	70	0	0
ASV1430	Bacteria	Proteobacteria	Gammaproteobacteria	Burkholderiales	Comamonadaceae			0	0	0	0	0	0	0	0	0	0	0	0	0	0	0	0	0	0	0	0	0	0	0	0	43	0	0	0	0	0	0	0	0	0	0	0	0	0	23	0	0	0
ASV1431	Bacteria	Actinobacteriota	Actinobacteria	Micrococcales	Cellulomonadaceae	Cellulomonas		1	20	26	0	18	0	10	11	0	28	7	0	0	0	11	0	17	6	0	0	0	0	12	19	0	4	0	0	0	0	14	0	7	0	0	18	0	0	0	0	2	10
ASV1432	Bacteria	Firmicutes	Clostridia	Oscillospirales	Oscillospiraceae	Colidextribacter		0	0	0	0	0	0	0	0	0	0	0	0	0	0	0	0	0	0	0	0	0	0	0	0	0	0	0	0	0	0	0	0	0	0	21	0	0	0	43	26	0	0
ASV1433	Bacteria	Bacteroidota	Bacteroidia	Bacteroidales	Rikenellaceae			0	0	0	0	0	0	0	0	0	0	0	7	0	0	0	0	0	0	0	0	0	0	0	0	0	0	0	0	0	0	0	0	0	0	5	0	0	0	0	48	0	0
ASV1434	Bacteria	Acidobacteriota	Acidobacteriae	Acidobacteriales				0	11	0	18	0	4	0	8	0	12	0	0	0	0	9	0	18	0	0	0	0	0	0	0	0	0	0	0	14	0	0	3	10	0	13	31	13	0	0	0	7	0
ASV1435	Bacteria	Methylomirabilota	Methylomirabilia	Rokubacteriales	Rokubacteriales	Rokubacteriales		0	12	0	4	29	0	15	9	0	13	15	0	0	3	18	0	10	12	0	0	5	0	0	35	0	11	0	0	6	0	16	0	0	0	0	7	0	0	0	0	15	24
ASV1436	Bacteria	Verrucomicrobiota	Verrucomicrobiae	Pedosphaerales	Pedosphaeraceae	Ellin516		8	9	0	8	7	0	16	0	0	13	0	0	0	0	9	0	12	0	0	0	0	7	0	0	0	0	0	0	0	0	0	0	0	23	0	14	0	0	0	0	0	0
ASV1437	Bacteria	Gemmatimonadota	Gemmatimonadetes	Gemmatimonadales	Gemmatimonadaceae			0	0	0	0	12	0	14	0	0	0	10	0	0	0	0	0	0	8	0	0	0	0	0	9	0	18	0	0	0	0	6	0	0	0	0	0	0	0	0	0	7	0
ASV1438	Bacteria	Actinobacteriota	Thermoleophilia	Gaiellales				0	35	30	0	0	0	33	0	15	27	20	0	0	0	41	0	26	41	0	0	0	0	0	0	0	0	0	0	0	0	0	0	0	0	0	24	0	0	0	0	24	19
ASV1439	Bacteria	Firmicutes	Clostridia	Lachnospirales	Lachnospiraceae	Blautia	Lachnospiraceae_bacterium	0	0	0	0	0	0	0	0	0	0	0	0	0	0	0	0	0	3	0	0	0	3	0	0	0	0	0	0	0	4	0	4	0	0	9	0	0	0	49	28	0	0
ASV1441	Archaea	Crenarchaeota	Nitrososphaeria	Nitrososphaerales	Nitrososphaeraceae	Candidatus_Nitrocosmicus		12	16	0	6	2	0	8	0	0	0	0	21	43	0	63	0	0	0	32	0	0	0	7	0	0	0	0	0	0	0	0	0	0	1	8	14	3	0	0	0	0	0
ASV1442	Bacteria	Proteobacteria	Alphaproteobacteria	Sphingomonadales	Sphingomonadaceae	Novosphingobium		0	0	0	5	0	14	0	0	0	0	0	0	0	0	37	0	0	0	0	0	0	0	0	0	0	0	0	14	0	0	0	0	0	0	0	0	0	18	0	0	8	0
ASV1443	Bacteria	Actinobacteriota	Thermoleophilia	Solirubrobacterales	Solirubrobacteraceae	Solirubrobacter		0	0	0	0	18	0	19	0	22	0	0	0	0	0	0	0	0	0	0	0	0	0	0	0	5	0	0	0	12	0	0	0	0	0	0	0	0	0	0	0	0	0
ASV1444	Bacteria	Proteobacteria	Gammaproteobacteria	Xanthomonadales	Xanthomonadaceae	Lysobacter		23	0	0	0	8	9	10	10	0	8	9	10	14	12	20	7	0	10	0	9	15	0	44	9	0	6	0	5	28	0	14	12	0	15	0	0	18	20	0	0	15	16
ASV1445	Bacteria	Bacteroidota	Bacteroidia	Bacteroidales	Bacteroidetes_vadinHA17	Bacteroidetes_vadinHA17		0	13	16	0	0	6	0	0	13	0	0	0	0	0	11	0	14	0	0	0	0	0	0	0	0	0	0	0	0	17	0	0	0	0	13	13	0	0	0	0	0	0
ASV1446	Bacteria	Proteobacteria	Gammaproteobacteria	Xanthomonadales	Xanthomonadaceae	Thermomonas		0	0	0	0	0	0	0	0	0	0	0	0	0	0	0	0	0	0	0	0	0	0	0	0	0	0	0	0	0	0	0	0	0	0	20	0	0	0	0	36	0	0
ASV1448	Bacteria	Proteobacteria	Gammaproteobacteria	Burkholderiales	TRA3-20	TRA3-20		11	12	13	9	0	5	0	3	0	0	0	0	0	0	27	4	23	15	0	45	0	1	0	7	0	8	0	25	0	11	5	0	0	18	0	17	0	0	0	10	0	0
ASV1449	Bacteria	Verrucomicrobiota	Verrucomicrobiae	Pedosphaerales	Pedosphaeraceae			0	0	0	30	0	0	0	18	8	0	0	9	0	0	19	0	0	0	18	0	0	7	0	6	0	21	0	0	0	0	0	29	10	14	10	0	0	0	0	0	0	0
ASV1450	Bacteria	Proteobacteria	Gammaproteobacteria	Burkholderiales	SC-I-84	SC-I-84		0	17	0	0	25	0	20	14	7	19	29	0	0	7	38	0	14	37	0	7	0	0	15	14	0	0	0	0	0	0	19	0	0	8	0	13	0	0	0	0	19	15
ASV1452	Bacteria	Bacteroidota	Bacteroidia	Bacteroidales	Rikenellaceae	Alistipes		0	7	0	14	15	15	6	9	30	210	0	10	13	16	33	0	0	0	2	0	20	0	7	0	0	5	0	6	2	0	0	0	0	0	0	0	0	2	0	0	0	0
ASV1454	Bacteria	Actinobacteriota	Thermoleophilia	Gaiellales				0	13	0	0	38	0	12	16	0	20	22	0	0	0	18	19	0	19	0	0	0	0	0	22	0	12	14	0	0	0	17	0	0	0	0	27	0	0	0	0	0	18
ASV1455	Bacteria	Firmicutes	Clostridia	Lachnospirales	Lachnospiraceae			0	0	0	0	0	0	0	0	0	0	0	0	0	0	0	0	0	0	0	0	0	0	0	0	0	0	0	0	0	0	0	0	0	0	27	0	0	0	44	38	0	0
ASV1456	Bacteria	Firmicutes	Clostridia	Lachnospirales	Lachnospiraceae	Coprococcus	Coprococcus_comes	0	0	0	0	0	0	0	0	0	0	0	0	0	0	0	16	3	0	0	25	0	0	0	0	0	0	0	0	0	0	0	0	0	0	0	0	0	0	0	9	0	0
ASV1457	Bacteria	Firmicutes	Clostridia	Lachnospirales	Lachnospiraceae			0	0	0	0	0	0	0	0	0	0	0	0	0	0	0	0	0	0	0	2	0	0	0	0	0	0	0	0	2	3	0	0	0	0	15	4	0	0	66	47	0	0
ASV1459	Bacteria	Chloroflexi	Chloroflexia	Thermomicrobiales	JG30-KF-CM45	JG30-KF-CM45		20	18	52	3	10	5	28	8	0	20	20	7	10	2	2	0	23	18	0	0	0	5	18	17	0	4	5	0	2	0	5	7	0	4	0	24	0	9	0	0	16	8
ASV1460	Bacteria	Actinobacteriota	Thermoleophilia	Gaiellales				0	25	22	0	10	7	5	6	2	3	0	0	0	19	16	0	7	10	0	0	0	0	10	5	0	0	0	0	0	0	0	0	0	0	0	20	0	0	0	0	0	9
ASV1461	Bacteria	Proteobacteria	Alphaproteobacteria	Sphingomonadales	Sphingomonadaceae			0	0	0	11	0	0	0	7	0	0	16	0	0	0	0	0	0	19	0	12	0	0	7	0	24	4	0	0	0	11	0	0	0	15	0	0	0	0	0	0	0	6
ASV1462	Bacteria	Firmicutes	Bacilli	Lactobacillales	Lactobacillaceae	Lactobacillus	Lactobacillus_iners	0	12	1	0	0	0	0	0	0	0	0	0	0	2	0	0	6	0	0	0	0	0	0	0	0	0	0	0	0	0	0	0	0	0	1	0	0	0	4	0	0	0
ASV1463	Bacteria	Proteobacteria	Gammaproteobacteria	Burkholderiales	TRA3-20	TRA3-20		5	0	21	2	0	0	0	0	5	0	0	0	0	0	0	0	8	0	0	0	12	12	0	0	17	0	0	0	9	0	12	11	0	0	0	18	17	15	0	0	0	0
ASV1464	Bacteria	Proteobacteria	Gammaproteobacteria	Gammaproteobacteria_Incertae_Sedis	Unknown_Family	Acidibacter		0	35	28	0	22	0	15	10	0	4	21	0	0	0	22	0	14	13	0	0	0	0	19	26	0	0	0	0	0	0	0	0	0	0	0	37	0	0	0	0	7	9
ASV1465	Bacteria	Actinobacteriota	Acidimicrobiia	Microtrichales	Ilumatobacteraceae			0	21	26	5	20	0	29	4	0	11	27	0	0	0	12	0	12	7	0	0	0	0	7	10	0	10	0	0	0	0	4	0	0	0	0	11	0	0	0	0	23	14
ASV1466	Bacteria	Actinobacteriota						0	0	0	0	0	0	0	0	0	0	0	0	0	0	0	0	0	0	0	0	0	0	0	0	0	0	0	0	0	0	0	0	0	0	0	0	0	0	0	0	0	0
ASV1467	Bacteria	Proteobacteria	Gammaproteobacteria	Pseudomonadales	Moraxellaceae	Acinetobacter		0	0	0	0	0	0	0	0	0	0	0	16	0	0	0	0	0	6	0	0	0	0	0	0	0	0	0	0	0	0	0	0	0	0	4	0	0	6	0	0	0	4
ASV1468	Bacteria	Firmicutes	Bacilli	Paenibacillales	Paenibacillaceae	Thermobacillus	Thermobacillus_composti	35	79	67	21	47	81	41	30	20	24	13	22	22	22	0	0	20	0	10	17	0	0	0	17	53	0	0	0	8	15	5	0	0	1	0	39	0	0	0	0	0	0
ASV1470	Bacteria	Firmicutes	Syntrophomonadia	Syntrophomonadales	Syntrophomonadaceae			0	0	0	0	0	0	0	0	0	0	0	0	0	0	0	0	0	0	0	4	0	0	0	0	0	0	0	0	0	0	0	0	0	0	0	0	0	5	0	23	0	0
ASV1471	Bacteria	Firmicutes	Clostridia	Clostridia	Hungateiclostridiaceae	UCG-012	Hungateiclostridium_saccincola	0	0	0	0	0	0	0	0	0	0	0	0	0	0	0	0	0	0	0	0	0	0	0	0	0	0	0	0	0	0	0	0	0	0	0	0	0	0	0	0	0	0
ASV1472	Bacteria	Gemmatimonadota	Gemmatimonadetes	Gemmatimonadales	Gemmatimonadaceae	Gemmatimonas	bacterium_enrichment	0	0	0	0	0	0	0	19	0	0	0	0	0	0	0	0	16	0	0	16	0	0	0	0	0	0	0	0	0	0	9	0	0	7	0	0	0	0	7	0	0	8
ASV1473	Bacteria	Proteobacteria	Alphaproteobacteria	Rhizobiales	Devosiaceae	Devosia		0	0	0	0	0	0	0	0	0	0	0	0	0	0	0	0	0	14	0	19	0	0	12	21	38	0	0	0	0	0	0	0	0	0	0	0	0	0	0	0	0	22
ASV1475	Bacteria	Actinobacteriota	Actinobacteria	Micrococcales	Intrasporangiaceae			29	20	0	27	0	83	28	15	105	47	0	16	0	44	10	0	0	0	0	19	0	0	0	0	0	0	0	0	11	19	0	0	0	0	0	0	0	0	0	0	0	0
ASV1476	Bacteria	Bacteroidota	Bacteroidia	Bacteroidales	Bacteroidaceae	Bacteroides		0	0	0	0	0	0	0	0	0	3	0	0	0	0	4	0	0	0	0	0	0	0	4	0	0	0	0	0	0	11	0	0	0	0	0	0	0	0	0	0	0	0
ASV1477	Bacteria	Proteobacteria	Gammaproteobacteria	Pseudomonadales	Moraxellaceae	Acinetobacter		0	0	0	0	0	0	0	0	0	0	0	0	0	0	0	0	0	0	0	0	0	0	0	0	0	0	0	0	0	0	0	0	0	0	0	0	0	0	0	0	0	0
ASV1478	Bacteria	Proteobacteria	Alphaproteobacteria	Rhizobiales	Rhizobiaceae	Allorhizobium-Neorhizobium-Pararhizobium-Rhizobium		0	0	0	0	0	0	0	0	0	0	0	0	10	0	0	0	0	0	0	0	0	0	0	0	0	0	0	0	0	0	0	0	0	0	0	0	0	0	0	50	0	0
ASV1479	Bacteria	Proteobacteria	Alphaproteobacteria					0	18	7	0	0	0	0	0	0	0	6	0	0	0	3	0	18	14	2	0	3	0	0	3	9	18	0	0	3	0	6	3	0	2	21	6	0	0	14	0	8	8
ASV1481	Bacteria	Firmicutes	Clostridia	Lachnospirales	Lachnospiraceae			0	0	0	16	0	0	0	0	0	0	0	0	0	0	0	0	0	0	0	0	0	0	0	0	0	0	0	0	0	0	0	0	0	0	37	0	0	0	0	0	0	0
ASV1482	Bacteria	Firmicutes	Clostridia	Lachnospirales	Lachnospiraceae	Lachnoclostridium		0	0	0	0	0	0	0	0	0	0	0	0	0	0	0	0	0	0	0	0	0	0	0	0	0	0	0	0	0	0	0	0	0	0	0	0	0	0	0	0	0	0
ASV1483	Bacteria	Proteobacteria	Alphaproteobacteria	Rhizobiales	Rhizobiaceae	Mesorhizobium		7	0	0	4	6	10	0	8	0	0	0	0	12	0	0	0	36	0	0	22	7	10	0	7	0	3	0	0	0	6	7	11	6	0	2	9	20	0	11	3	5	0
ASV1484	Bacteria	WPS-2	WPS-2	WPS-2	WPS-2	WPS-2		11	10	0	11	9	24	19	17	27	28	5	11	0	25	0	0	0	5	0	3	0	9	4	0	0	0	0	0	1	0	0	0	0	0	17	0	34	20	0	19	0	5
ASV1487	Bacteria	Proteobacteria	Gammaproteobacteria	WD260	WD260	WD260		11	0	0	28	11	6	0	27	16	9	0	10	0	18	0	0	0	0	0	0	0	0	0	0	14	6	0	15	3	0	0	7	0	0	10	0	0	0	15	11	0	7
ASV1488	Bacteria	Proteobacteria	Alphaproteobacteria	Acetobacterales	Acetobacteraceae	Rhodovastum		28	11	0	11	25	0	16	28	13	0	0	27	14	10	0	0	0	0	0	0	0	25	0	13	0	11	0	0	0	0	0	0	16	0	20	0	0	18	27	20	0	4
ASV1489	Bacteria	Acidobacteriota	Acidobacteriae	Subgroup_2	Subgroup_2	Subgroup_2		21	0	0	0	0	18	0	9	0	20	0	0	0	0	0	0	0	0	0	10	15	25	20	0	0	23	0	0	10	0	0	20	0	7	10	0	0	0	0	0	0	28
ASV1490	Bacteria	Proteobacteria	Alphaproteobacteria	Elsterales				20	0	0	0	27	0	10	31	10	0	0	0	0	0	14	0	27	0	0	0	0	0	0	0	16	0	14	15	0	0	0	9	0	25	0	0	0	0	0	0	0	0
ASV1491	Bacteria	Actinobacteriota	Actinobacteria	Propionibacteriales	Nocardioidaceae	Nocardioides	Kribbella_sp.	0	29	27	0	8	0	24	15	0	27	14	0	0	0	20	0	18	10	0	0	0	6	24	17	0	3	0	0	0	0	22	0	0	0	0	24	0	0	0	0	12	11
ASV1492	Bacteria	Bacteroidota	Bacteroidia	Chitinophagales	Chitinophagaceae	Flavisolibacter		5	0	0	28	10	0	0	6	10	3	0	9	0	0	0	0	6	1	18	10	0	0	0	15	3	9	0	25	19	0	20	33	41	1	10	8	7	0	5	0	0	2
ASV1493	Bacteria	Actinobacteriota	Actinobacteria					32	0	10	0	10	2	10	0	12	0	0	0	0	14	0	0	0	0	0	3	0	13	9	7	0	12	0	9	0	0	0	0	0	0	9	0	3	16	0	15	0	0
ASV1495	Bacteria	Proteobacteria	Alphaproteobacteria	Sphingomonadales	Sphingomonadaceae	Novosphingobium		0	0	25	17	0	0	7	0	0	0	0	0	0	0	0	0	0	0	13	51	29	68	0	25	0	0	0	0	0	0	0	22	0	0	0	0	0	0	0	0	0	0
ASV1496	Bacteria	Firmicutes	Clostridia	Lachnospirales	Lachnospiraceae	Lachnoclostridium		0	0	0	0	0	0	0	0	0	0	0	0	0	0	0	0	0	0	0	0	0	0	0	0	0	0	2	0	0	0	0	0	0	0	0	0	8	0	0	2	0	7
ASV1497	Bacteria	Proteobacteria	Gammaproteobacteria	Burkholderiales	Gallionellaceae			37	0	0	25	21	0	0	18	0	0	0	27	25	10	0	0	0	0	0	0	0	0	0	8	0	0	16	23	0	0	0	0	0	22	0	0	20	0	0	0	0	0
ASV1498	Bacteria	Firmicutes	Bacilli	Paenibacillales	Paenibacillaceae			14	116	62	28	16	13	43	13	26	33	21	22	0	15	7	13	26	8	0	0	20	17	7	8	71	12	10	11	5	0	0	10	0	3	0	40	3	3	0	0	0	0
ASV1499	Bacteria	Proteobacteria	Gammaproteobacteria	Xanthomonadales	Rhodanobacteraceae	Rhodanobacter		0	0	0	0	23	27	46	0	17	26	19	0	0	20	0	0	0	27	0	0	14	0	0	0	0	0	13	0	0	16	0	0	19	0	0	0	28	16	23	0	0	0
ASV1500	Bacteria	Verrucomicrobiota	Verrucomicrobiae	Pedosphaerales	Pedosphaeraceae			6	0	0	0	0	10	0	0	0	0	10	0	7	3	49	0	4	0	23	0	11	0	0	12	5	9	0	51	1	5	0	11	4	3	6	2	10	3	0	9	0	0
ASV1501	Bacteria	WPS-2	WPS-2	WPS-2	WPS-2	WPS-2		19	0	0	9	0	18	10	14	43	0	0	13	55	22	7	0	0	0	21	0	32	0	0	0	0	0	0	32	0	0	0	13	11	0	10	0	12	0	18	0	0	0
ASV1502	Bacteria	Bacteroidota	Bacteroidia	Chitinophagales	Chitinophagaceae			0	0	0	0	0	0	0	0	0	0	0	0	0	0	0	0	0	0	0	0	0	0	0	0	0	0	0	0	0	0	0	0	0	0	0	0	0	0	0	0	0	0
ASV1503	Bacteria	Actinobacteriota	Actinobacteria	Corynebacteriales	Corynebacteriaceae	Corynebacterium		2	0	0	11	6	10	18	34	1	0	6	0	15	5	19	0	0	0	0	0	0	0	0	0	0	9	0	0	0	0	0	0	0	0	0	0	0	0	12	0	0	6
ASV1504	Bacteria	Actinobacteriota	Thermoleophilia	Gaiellales			bacterium_Ellin6515	8	45	51	0	18	0	38	26	9	55	33	0	0	11	31	0	36	26	0	0	0	0	26	11	0	0	0	0	0	0	0	11	0	0	0	53	0	0	0	0	22	11
ASV1505	Bacteria	Firmicutes	Negativicutes	Veillonellales-Selenomonadales	Selenomonadaceae	Anaerovibrio		0	0	0	0	0	0	0	0	0	0	0	0	0	0	0	0	0	0	0	0	0	0	0	0	0	0	0	0	0	0	0	0	0	0	0	0	0	0	0	0	0	0
ASV1506	Bacteria	Verrucomicrobiota	Verrucomicrobiae	Pedosphaerales	Pedosphaeraceae			0	0	0	13	22	0	0	13	0	0	0	0	0	4	0	0	13	10	0	0	0	0	16	0	0	0	0	0	3	0	7	21	0	19	8	11	25	0	17	0	0	6
ASV1508	Bacteria	Desulfobacterota	Desulfobulbia	Desulfobulbales	Desulfobulbaceae	Desulfobulbus		0	0	0	0	0	0	0	0	0	6	0	0	0	0	6	0	0	6	0	0	0	0	51	0	0	0	0	0	0	0	0	9	0	0	0	0	0	0	0	6	0	0
ASV1509	Bacteria	Proteobacteria	Alphaproteobacteria	Elsterales				0	0	0	18	0	0	0	0	0	0	0	0	48	18	0	0	0	0	0	0	0	0	0	0	0	20	0	0	0	0	0	0	9	0	0	0	6	0	25	0	0	18
ASV1510	Bacteria	Acidobacteriota	Vicinamibacteria	Vicinamibacterales				0	8	22	0	29	0	0	18	0	19	0	0	0	0	28	0	0	4	0	0	0	0	26	29	0	20	0	0	0	0	24	0	0	0	0	12	0	0	0	0	0	36
ASV1513	Bacteria	Proteobacteria	Gammaproteobacteria	Burkholderiales	A21b	A21b		14	27	41	17	3	0	37	0	0	20	56	5	0	6	28	0	32	42	0	0	0	9	29	9	5	7	0	18	0	0	7	7	0	0	0	42	0	13	0	0	33	10
ASV1514	Bacteria	Proteobacteria	Gammaproteobacteria	Legionellales	Legionellaceae	Legionella		0	0	16	9	0	0	0	0	0	0	28	0	0	0	0	0	22	0	0	0	0	21	0	17	34	17	0	34	0	0	0	11	0	0	31	0	0	9	9	0	0	13
ASV1515	Bacteria	Actinobacteriota	Thermoleophilia	Solirubrobacterales	Solirubrobacteraceae			18	12	0	6	0	19	0	12	7	7	0	0	8	22	0	0	0	12	0	15	0	0	0	11	0	11	5	0	4	0	0	0	0	0	0	0	63	0	0	0	13	9
ASV1516	Bacteria	Bacteroidota	Bacteroidia	Chitinophagales	Chitinophagaceae	Terrimonas		0	0	0	0	0	0	0	0	0	0	0	0	0	0	0	0	8	0	0	33	0	0	0	0	47	0	21	0	0	0	0	0	0	0	0	0	0	0	0	0	0	45
ASV1517	Bacteria	Planctomycetota	Planctomycetes	Gemmatales	Gemmataceae	Gemmata		0	12	0	1	4	0	6	14	0	6	10	0	0	0	8	0	7	7	0	2	0	3	23	6	0	6	0	0	0	0	8	9	0	0	3	12	4	3	0	0	2	7
ASV1518	Bacteria	Proteobacteria	Alphaproteobacteria	Sphingomonadales	Sphingomonadaceae	Sphingomonas		0	30	0	7	0	0	0	0	0	0	0	0	0	0	0	0	29	0	0	0	0	0	0	0	0	0	0	0	0	0	0	0	15	0	51	24	0	0	0	0	15	0
ASV1519	Bacteria	Firmicutes	Bacilli	Bacillales	Planococcaceae			0	16	0	0	0	0	0	0	0	0	0	0	0	0	0	0	0	7	0	0	0	0	0	12	0	0	0	0	0	0	0	0	0	0	0	0	0	0	0	0	0	0
ASV1521	Bacteria	Firmicutes	Clostridia	Oscillospirales	Oscillospiraceae			0	0	0	0	0	1	0	0	0	0	0	0	0	0	0	0	0	0	0	8	0	0	0	0	0	0	0	0	0	12	0	0	0	0	0	0	0	3	4	18	0	0
ASV1522	Bacteria	Proteobacteria	Gammaproteobacteria	Diplorickettsiales	Diplorickettsiaceae			0	13	0	20	12	16	12	28	3	31	0	17	9	12	10	0	4	0	0	4	3	5	79	0	0	0	8	0	4	6	9	5	8	0	16	14	0	0	13	0	6	5
ASV1523	Bacteria	Firmicutes	Bacilli	Lactobacillales	Lactobacillaceae	Lactobacillus		0	5	0	7	2	95	8	9	10	3	0	2	0	6	0	37	0	0	0	0	0	0	0	0	0	0	0	0	0	21	0	0	0	0	0	0	0	0	0	0	0	0
ASV1524	Bacteria	Proteobacteria	Gammaproteobacteria	Burkholderiales	Comamonadaceae			0	0	0	0	83	20	21	0	35	21	0	16	0	38	0	0	0	0	0	0	0	0	48	18	0	0	0	0	0	0	18	0	0	0	28	0	0	0	0	0	0	0
ASV1525	Bacteria	Acidobacteriota	Acidobacteriae	Acidobacteriales	Acidobacteriaceae_(Subgroup_1)			0	0	0	0	0	0	0	0	0	0	0	0	0	0	0	0	0	0	0	0	0	0	0	0	0	0	0	0	0	0	0	0	0	0	0	0	0	0	0	0	0	0
ASV1526	Bacteria	Chloroflexi	TK10	TK10	TK10	TK10		0	0	19	0	0	0	3	0	0	0	26	19	0	0	23	13	0	0	27	0	7	17	0	11	12	15	79	47	0	0	8	13	0	0	0	0	0	0	0	0	0	0
ASV1527	Bacteria	Proteobacteria	Gammaproteobacteria	Burkholderiales	Gallionellaceae			23	0	0	18	14	0	2	8	3	5	6	19	52	2	0	0	0	0	22	0	0	0	0	8	0	0	3	0	0	0	4	0	7	0	0	0	14	0	0	0	0	0
ASV1528	Bacteria	Acidobacteriota	Vicinamibacteria	Vicinamibacterales				53	0	0	0	0	0	0	0	0	0	0	0	0	0	53	0	0	0	0	0	0	41	55	0	10	56	0	53	0	0	0	0	10	0	0	0	0	0	0	0	0	0
ASV1529	Bacteria	Acidobacteriota	Acidobacteriae	Bryobacterales	Bryobacteraceae	Bryobacter		0	23	36	4	0	0	24	0	0	0	11	0	12	0	15	0	18	12	25	0	0	6	15	0	16	10	3	8	7	0	0	18	0	0	0	0	0	1	0	0	10	10
ASV1530	Bacteria	Acidobacteriota	Vicinamibacteria	Vicinamibacterales				0	19	40	0	0	0	11	0	0	42	25	0	19	0	48	0	0	0	0	0	0	0	30	0	0	0	0	0	0	0	0	0	0	0	0	0	0	0	0	0	0	26
ASV1531	Bacteria	Bacteroidota	Bacteroidia	Chitinophagales	Chitinophagaceae	Chitinophaga		45	6	0	14	3	12	7	20	14	0	0	16	13	9	0	0	16	9	0	2	15	16	0	0	8	3	11	5	3	0	0	39	0	6	8	8	0	1	0	0	0	19
ASV1532	Bacteria	Proteobacteria	Gammaproteobacteria	Diplorickettsiales	Diplorickettsiaceae			0	0	0	0	0	0	0	0	0	0	0	0	0	0	0	0	0	0	0	0	0	0	0	0	0	0	0	0	0	0	0	0	0	0	0	0	0	0	0	0	0	0
ASV1534	Bacteria	Firmicutes	Clostridia	Lachnospirales	Lachnospiraceae			0	0	0	0	0	8	0	0	0	0	0	0	0	0	0	0	0	0	0	0	0	0	0	0	0	0	0	0	0	40	0	0	0	0	0	17	0	0	0	0	0	0
ASV1535	Bacteria	Acidobacteriota	Acidobacteriae	Subgroup_13	Subgroup_13	Subgroup_13		22	0	23	6	19	0	0	8	0	0	22	28	13	0	21	17	0	0	18	0	25	15	12	17	5	23	105	78	0	11	0	0	0	0	0	0	8	0	0	0	0	0
ASV1536	Bacteria							15	14	10	45	31	21	26	22	21	13	4	27	16	16	7	8	6	0	0	0	13	32	0	4	4	12	18	17	6	0	5	0	0	3	0	3	5	0	0	0	4	5
ASV1537	Bacteria	Actinobacteriota	Actinobacteria	Propionibacteriales	Nocardioidaceae	Nocardioides		0	0	0	13	0	35	29	18	26	21	0	0	30	11	0	0	10	10	0	61	0	0	0	0	0	0	0	0	8	0	0	0	0	15	0	0	8	0	0	0	0	21
ASV1538	Bacteria	Proteobacteria	Gammaproteobacteria	Burkholderiales	Burkholderiaceae	Burkholderia-Caballeronia-Paraburkholderia		0	0	0	0	0	0	0	0	0	0	0	0	0	0	15	0	0	27	0	0	0	0	0	0	0	0	0	0	23	0	0	70	0	0	0	0	0	32	0	41	0	0
ASV1541	Bacteria	Gemmatimonadota	Gemmatimonadetes	Gemmatimonadales	Gemmatimonadaceae			9	4	3	8	0	0	0	1	0	4	2	0	0	0	0	9	11	10	0	3	9	10	0	10	7	4	1	24	3	4	0	10	1	3	4	15	0	1	3	5	0	3
ASV1542	Bacteria	Proteobacteria	Alphaproteobacteria	Acetobacterales	Acetobacteraceae	Rhodovastum		9	0	0	15	18	19	0	0	27	0	0	5	0	24	0	0	0	8	0	30	0	0	0	15	3	4	0	20	6	0	0	9	8	9	4	0	18	5	0	0	0	7
ASV1543	Bacteria	Cyanobacteria	Sericytochromatia	Sericytochromatia	Sericytochromatia	Sericytochromatia		31	0	0	0	0	0	0	0	0	0	0	0	0	0	0	0	0	0	0	0	0	0	0	0	0	46	0	0	69	5	0	18	0	0	10	0	117	16	0	0	0	0
ASV1545	Bacteria	Firmicutes	Clostridia	Clostridiales	Clostridiaceae			0	0	15	0	0	0	0	0	0	0	0	0	0	0	0	0	0	6	0	0	0	0	0	13	0	0	0	0	4	0	4	0	0	0	0	0	5	0	0	36	0	0
ASV1546	Bacteria	Nitrospirota	Nitrospiria	Nitrospirales	Nitrospiraceae	Nitrospira		6	24	0	0	10	6	0	0	4	11	0	0	0	0	0	0	21	29	0	8	0	0	16	16	0	0	0	0	5	0	9	0	4	6	0	18	0	0	7	0	0	5
ASV1547	Bacteria	Actinobacteriota	Actinobacteria	Frankiales	Acidothermaceae	Acidothermus		28	19	0	10	16	24	12	0	22	26	0	8	0	0	0	21	0	0	0	13	0	0	8	0	10	18	0	5	24	0	0	14	0	0	0	5	6	0	7	0	0	14
ASV1548	Bacteria	Bacteroidota	Bacteroidia	Sphingobacteriales	Sphingobacteriaceae	Mucilaginibacter		0	0	0	0	0	0	0	0	0	0	0	0	0	0	0	0	0	0	0	0	0	0	43	24	11	18	0	0	0	0	0	0	0	0	24	0	0	0	0	0	0	0
ASV1549	Bacteria	Actinobacteriota	Actinobacteria	Propionibacteriales	Nocardioidaceae	Nocardioides		0	16	0	0	14	0	14	6	0	9	10	0	0	0	14	0	19	9	0	0	0	0	0	11	0	0	0	0	0	0	11	0	0	0	0	25	0	0	0	0	0	12
ASV1550	Bacteria	Chloroflexi	TK10	TK10	TK10	TK10		0	21	35	0	6	6	14	7	0	28	7	0	0	7	31	0	28	14	0	0	2	0	8	0	0	9	0	0	7	16	12	1	0	0	5	21	0	1	0	0	15	4
ASV1551	Bacteria	Proteobacteria	Alphaproteobacteria	Sphingomonadales	Sphingomonadaceae			11	0	0	21	9	17	8	18	0	12	0	11	17	10	0	0	0	2	18	10	0	8	0	0	7	10	0	18	0	20	6	0	4	0	0	0	13	0	9	2	0	14
ASV1552	Bacteria	Chloroflexi	Gitt-GS-136	Gitt-GS-136	Gitt-GS-136	Gitt-GS-136		0	3	0	0	8	0	5	12	0	8	4	0	0	0	0	0	0	0	0	0	0	0	0	24	0	17	0	0	0	0	11	0	0	0	0	2	0	0	0	0	3	17
ASV1553	Bacteria	Bacteroidota	Bacteroidia	Chitinophagales	Chitinophagaceae			0	0	0	0	29	0	0	0	0	0	0	0	0	0	0	0	0	0	0	0	0	0	0	0	0	0	0	0	0	0	30	66	19	0	0	0	32	0	14	0	0	0
ASV1554	Bacteria	Proteobacteria	Gammaproteobacteria	Diplorickettsiales	Diplorickettsiaceae	Aquicella		0	0	0	0	0	1	0	0	0	0	0	0	0	0	0	7	0	4	0	0	0	0	0	0	0	0	0	0	2	12	4	0	0	2	0	7	0	0	0	0	0	0
ASV1555	Bacteria	Myxococcota	Polyangia	Polyangiales	Polyangiaceae	Pajaroellobacter		50	0	0	37	53	0	0	48	0	42	19	0	0	34	0	0	0	15	0	0	0	0	0	0	0	0	10	0	0	0	0	0	0	0	12	19	0	0	0	0	39	0
ASV1557	Bacteria	Proteobacteria	Gammaproteobacteria	Pseudomonadales	Pseudomonadaceae	Pseudomonas		0	0	0	0	0	0	6	0	0	0	0	0	0	0	0	0	0	0	0	0	0	0	0	0	0	0	0	0	0	0	0	0	0	0	0	0	0	0	5	0	0	0
ASV1559	Bacteria	Proteobacteria	Gammaproteobacteria	Xanthomonadales	Xanthomonadaceae	Stenotrophomonas		0	0	0	0	0	0	0	0	0	0	0	0	0	0	0	0	0	0	0	0	0	0	0	0	0	0	0	0	0	0	0	0	0	0	0	7	0	0	0	17	0	0
ASV1560	Bacteria	Proteobacteria	Alphaproteobacteria	Rhizobiales	Xanthobacteraceae	Afipia		0	3	16	0	8	43	13	0	0	17	10	11	0	3	12	44	0	0	0	21	19	14	72	24	22	12	73	0	0	21	0	9	0	0	0	0	0	0	0	0	0	0
ASV1561	Bacteria	Proteobacteria	Gammaproteobacteria	Diplorickettsiales	Diplorickettsiaceae			0	0	7	0	18	0	16	0	0	9	8	11	10	0	8	0	8	85	0	27	39	15	16	14	0	0	21	0	0	0	14	0	0	0	15	0	15	0	0	0	0	0
ASV1562	Bacteria	Bacteroidota	Bacteroidia	Sphingobacteriales	NS11-12_marine_group	NS11-12_marine_group		0	0	15	0	0	0	0	0	0	0	0	0	0	0	0	0	26	17	0	0	31	0	0	0	0	18	0	23	0	0	0	0	0	0	0	18	0	0	0	0	0	0
ASV1563	Bacteria	Firmicutes	Bacilli	Bacillales	Bacillaceae	Bacillus		0	0	0	0	0	0	0	0	0	0	0	0	0	0	0	0	0	0	0	7	0	0	0	0	0	0	0	0	0	8	0	0	0	0	0	0	0	0	0	0	0	0
ASV1564	Bacteria	Proteobacteria	Alphaproteobacteria	Rhizobiales				0	0	0	0	0	0	0	0	0	0	0	0	0	0	0	0	0	0	0	0	0	0	0	0	0	0	0	0	0	0	0	0	0	0	0	0	0	0	0	0	0	0
ASV1565	Bacteria	Acidobacteriota	Vicinamibacteria	Vicinamibacterales				0	4	0	0	26	0	9	0	0	9	0	0	0	0	11	0	0	0	0	0	0	0	3	10	0	9	0	0	0	0	7	0	0	0	0	0	0	0	0	0	0	15
ASV1568	Bacteria	Verrucomicrobiota	Verrucomicrobiae	Chthoniobacterales	Chthoniobacteraceae	Candidatus_Udaeobacter		0	7	10	0	22	0	0	20	0	22	0	0	0	0	15	0	8	0	0	0	0	0	6	17	0	6	0	0	0	0	0	0	0	0	0	24	0	0	0	0	0	22
ASV1569	Bacteria	Proteobacteria	Gammaproteobacteria	Vibrionales	Vibrionaceae			0	0	0	0	0	0	0	0	0	0	0	0	0	0	0	0	0	0	0	0	0	0	0	0	0	0	0	0	0	0	0	0	0	0	0	0	0	0	0	0	0	0
ASV1572	Bacteria	Chloroflexi	KD4-96	KD4-96	KD4-96	KD4-96		0	35	33	19	0	0	25	0	0	15	20	0	0	0	16	55	31	0	0	0	0	0	0	0	0	0	0	0	0	0	0	0	0	32	0	29	31	0	0	0	0	0
ASV1573	Bacteria	Firmicutes	Desulfitobacteriia	Desulfitobacteriales	Desulfitobacteriaceae	Desulfosporosinus		0	0	0	0	0	0	0	0	0	0	0	0	0	17	0	0	0	0	0	0	3	0	0	0	0	14	0	0	0	6	0	0	0	44	0	16	0	9	0	0	4	16
ASV1574	Bacteria	Proteobacteria	Alphaproteobacteria	Rhizobiales	Rhizobiales_Incertae_Sedis	Bauldia		0	0	0	0	14	0	10	5	0	0	0	0	0	6	0	0	0	3	0	0	10	0	0	7	0	0	0	6	0	0	6	20	14	0	11	21	0	9	0	0	0	0
ASV1575	Bacteria	Proteobacteria	Gammaproteobacteria	Burkholderiales	Burkholderiaceae	Cupriavidus		0	0	0	0	0	0	0	0	0	0	0	0	0	0	0	0	0	0	0	0	0	0	0	0	0	0	0	0	0	0	0	0	0	0	0	0	0	0	13	0	0	0
ASV1578	Bacteria	Cloacimonadota	Cloacimonadia	Cloacimonadales	Cloacimonadaceae	Candidatus_Cloacimonas		0	1	0	0	0	0	0	0	0	2	0	0	6	0	0	0	5	0	8	0	0	0	0	0	0	0	0	0	0	0	0	8	0	0	4	0	0	2	2	8	0	0
ASV1579	Bacteria	Actinobacteriota	Actinobacteria	Frankiales	Acidothermaceae	Acidothermus		7	0	0	12	17	12	0	10	5	14	0	18	30	11	0	0	17	6	0	0	0	0	0	8	0	16	10	0	12	0	0	0	0	7	0	12	0	0	0	0	0	0
ASV1580	Bacteria	Actinobacteriota	Acidimicrobiia	IMCC26256	IMCC26256	IMCC26256		14	30	7	20	25	59	46	13	121	85	9	12	12	68	3	21	0	13	0	10	10	0	0	0	7	0	0	0	11	0	0	5	0	4	0	0	0	9	0	0	5	0
ASV1581	Bacteria	Proteobacteria	Gammaproteobacteria	Burkholderiales	Nitrosomonadaceae	GOUTA6		5	0	0	8	0	3	0	3	0	0	0	20	9	11	0	0	0	0	0	0	0	17	0	10	0	0	0	0	4	0	0	0	0	7	0	11	0	18	0	0	5	0
ASV1582	Bacteria	Proteobacteria	Gammaproteobacteria	Diplorickettsiales	Diplorickettsiaceae			7	0	24	0	0	0	0	0	0	14	35	14	0	0	62	41	1	12	18	0	7	8	7	28	6	6	31	8	0	0	10	6	0	0	0	16	0	0	0	8	0	7
ASV1584	Bacteria	Acidobacteriota	Vicinamibacteria	Vicinamibacterales	Vicinamibacteraceae	Vicinamibacteraceae		0	0	0	2	0	0	7	0	0	0	8	0	0	0	11	0	0	0	0	0	0	0	0	9	0	0	0	0	0	0	8	0	0	0	0	0	0	0	0	0	0	0
ASV1585	Bacteria	Actinobacteriota	Actinobacteria	Micrococcales	Microbacteriaceae	Agromyces		0	0	0	0	16	0	0	22	0	0	0	0	0	0	0	0	0	0	0	0	0	0	0	14	0	11	0	0	0	0	9	0	0	0	0	17	0	0	0	0	10	7
ASV1586	Bacteria	Bacteroidota	Bacteroidia	Bacteroidales	Muribaculaceae	Muribaculum		0	0	0	0	0	0	0	0	0	0	0	0	0	0	0	0	0	0	0	0	0	0	0	0	0	0	0	0	0	0	0	0	0	0	0	0	0	0	65	26	0	0
ASV1589	Bacteria	Firmicutes	Bacilli	Alicyclobacillales	Alicyclobacillaceae	Tumebacillus		0	4	22	0	7	0	5	0	0	0	0	0	0	0	0	0	0	5	0	0	0	0	8	4	0	4	0	3	0	0	2	3	6	0	0	5	0	0	0	0	6	0
ASV1590	Bacteria	Firmicutes	Bacilli	Bacillales	Bacillaceae			0	0	0	0	0	0	0	0	0	0	0	0	0	0	0	0	0	0	0	0	0	0	0	0	0	0	0	0	0	0	0	0	0	0	0	0	0	0	0	0	0	0
ASV1592	Bacteria	Actinobacteriota	Actinobacteria	Corynebacteriales	Nocardiaceae	Rhodococcus		22	28	0	14	32	61	47	23	105	48	12	11	20	83	4	30	0	11	0	7	7	0	0	0	13	0	0	0	22	16	0	13	0	1	0	0	0	8	0	0	0	0
ASV1593	Bacteria	SAR324_clade(Marine_group_B)	SAR324_clade(Marine_group_B)	SAR324_clade(Marine_group_B)	SAR324_clade(Marine_group_B)	SAR324_clade(Marine_group_B)		0	0	2	2	0	1	8	0	0	0	16	7	0	0	10	25	0	0	18	0	5	5	0	6	6	0	28	0	0	9	0	0	0	0	0	0	0	0	0	7	0	0
ASV1595	Bacteria	Planctomycetota	Planctomycetes	Gemmatales	Gemmataceae	Gemmata	Gemmata_sp.	2	0	0	10	7	0	0	7	0	6	0	4	19	3	15	0	0	0	8	0	0	67	6	0	11	11	0	6	0	0	0	0	10	7	19	20	5	7	0	0	13	13
ASV1596	Bacteria	Patescibacteria	Saccharimonadia	Saccharimonadales	LWQ8	LWQ8		0	0	0	8	4	0	0	0	0	0	0	0	0	0	2	0	0	10	0	26	0	0	10	8	0	0	0	0	0	6	13	17	0	7	12	0	38	8	8	0	0	4
ASV1597	Bacteria	Myxococcota	Polyangia	Haliangiales	Haliangiaceae	Haliangium		24	0	46	10	0	0	0	0	4	0	0	19	0	0	13	26	9	0	34	0	0	0	0	8	14	0	75	7	0	0	0	12	10	0	0	0	0	0	0	0	0	0
ASV1598	Bacteria	Acidobacteriota	Acidobacteriae	Subgroup_2	Subgroup_2	Subgroup_2		0	0	8	9	14	11	0	31	0	7	8	0	0	0	16	0	6	5	0	0	3	15	0	8	6	24	0	14	0	0	0	0	0	0	15	0	0	0	0	3	0	8
ASV1601	Bacteria	Proteobacteria	Gammaproteobacteria	JG36-TzT-191	JG36-TzT-191	JG36-TzT-191		18	0	0	0	19	0	16	0	0	0	0	0	0	23	0	0	0	0	0	0	0	0	0	0	0	0	0	0	0	0	0	0	0	0	0	0	0	0	0	0	0	0
ASV1602	Bacteria	Proteobacteria	Alphaproteobacteria	Azospirillales	Inquilinaceae	Inquilinus		0	0	0	31	3	0	0	0	0	10	0	15	0	0	0	0	8	0	0	0	0	0	0	0	0	0	0	17	0	0	0	6	8	4	0	0	6	0	12	0	0	4
ASV1603	Bacteria	Actinobacteriota	Actinobacteria	Streptomycetales	Streptomycetaceae	Streptomyces		0	0	0	0	14	0	0	0	0	0	0	0	0	0	0	0	23	0	0	0	0	0	0	0	0	0	0	0	10	0	0	0	0	0	0	24	0	0	17	0	0	0
ASV1605	Bacteria	Proteobacteria	Gammaproteobacteria	Enterobacterales	Erwiniaceae			0	24	0	8	0	0	0	0	14	0	0	0	0	0	13	0	11	0	0	0	0	0	0	0	0	0	0	0	7	0	0	0	0	0	17	32	0	0	0	0	0	0
ASV1606	Bacteria	Actinobacteriota	Thermoleophilia	Solirubrobacterales	Solirubrobacteraceae	Conexibacter		26	44	15	22	35	51	44	24	84	53	0	26	44	78	0	47	11	0	0	0	0	0	11	0	0	0	0	0	0	12	0	0	0	17	0	0	0	0	0	0	0	0
ASV1607	Bacteria	Proteobacteria	Alphaproteobacteria	Sphingomonadales	Sphingomonadaceae			21	0	0	0	0	0	0	18	0	0	0	0	40	0	0	0	0	0	0	0	0	0	0	0	0	14	0	0	0	0	0	0	41	0	0	0	0	0	0	0	0	0
ASV1608	Bacteria	Actinobacteriota						1	3	9	0	12	0	22	0	0	7	9	2	0	2	6	0	0	9	0	0	0	0	6	20	0	3	0	0	4	0	6	0	0	0	0	4	0	1	4	0	8	4
ASV1609	Bacteria	Proteobacteria	Gammaproteobacteria	Burkholderiales	Comamonadaceae	Hydrogenophaga		0	0	24	0	0	0	0	20	0	0	15	0	0	0	0	21	0	0	31	0	47	17	0	18	9	99	0	0	0	0	0	0	0	0	0	0	0	0	20	0	0	23
ASV1610	Bacteria	Actinobacteriota	Acidimicrobiia	Microtrichales	Iamiaceae	Iamia		0	13	0	0	15	0	0	17	0	0	0	0	0	0	0	0	0	0	0	0	0	0	0	35	0	15	0	0	0	0	14	0	0	0	0	16	0	0	0	0	0	9
ASV1611	Bacteria	Actinobacteriota	Thermoleophilia	Gaiellales			Gaiella_sp.	0	0	0	0	0	0	15	0	0	2	13	0	0	0	0	0	0	0	0	0	0	0	0	8	0	0	0	0	0	0	0	0	0	0	0	0	0	0	0	0	0	0
ASV1612	Bacteria	Bacteroidota	Bacteroidia	Chitinophagales	Chitinophagaceae	Flavisolibacter		47	0	0	0	0	25	0	19	0	0	0	58	0	0	0	0	0	0	0	0	0	0	0	0	61	26	13	0	0	0	0	0	0	26	0	0	0	0	0	0	0	30
ASV1613	Bacteria	Myxococcota	Myxococcia	Myxococcales	Vulgatibacteraceae	Vulgatibacter		17	53	60	20	14	10	30	13	25	14	37	11	0	0	33	32	27	10	20	0	10	15	0	18	93	24	7	10	3	0	0	16	0	0	0	32	0	0	0	0	22	0
ASV1614	Bacteria	Actinobacteriota	Thermoleophilia	Gaiellales			freshwater_sediment	0	0	0	0	16	0	30	26	0	40	35	9	0	0	17	0	0	36	0	0	0	0	0	0	0	11	10	2	0	0	15	0	0	0	0	0	0	0	0	0	10	18
ASV1615	Bacteria	Actinobacteriota	Actinobacteria	Propionibacteriales	Nocardioidaceae	Nocardioides		0	0	0	0	0	0	0	0	0	0	0	0	0	3	0	0	15	22	0	26	22	0	28	21	14	13	2	18	7	0	10	15	0	10	6	0	14	28	0	0	0	9
ASV1616	Bacteria	Desulfobacterota	Desulfuromonadia	Geobacterales	Geobacteraceae			0	0	0	0	0	0	0	0	0	0	0	0	0	10	0	0	0	0	0	0	19	0	0	0	0	0	0	24	0	12	0	0	0	73	59	14	0	0	0	0	11	0
ASV1617	Bacteria	Bacteroidota	Bacteroidia	Bacteroidales	Dysgonomonadaceae	Fermentimonas		0	0	0	0	0	0	2	0	0	0	0	0	0	0	0	0	0	0	0	0	3	0	0	0	0	0	0	0	0	0	0	0	0	0	12	0	0	0	0	0	0	0
ASV1618	Bacteria	Firmicutes	Bacilli	Bacillales	Bacillaceae			0	0	0	0	0	0	0	0	0	0	0	0	0	0	0	0	0	0	0	0	0	0	0	0	0	0	0	0	0	0	0	0	0	0	0	0	0	0	0	0	0	0
ASV1619	Bacteria	Firmicutes	Bacilli	Lactobacillales	Enterococcaceae	Enterococcus	Enterococcus_cecorum	0	0	0	0	0	0	0	0	0	6	0	0	0	40	0	0	0	0	0	0	30	0	0	0	0	0	0	0	10	8	0	0	2	130	0	23	0	7	0	0	7	0
ASV1620	Bacteria	Firmicutes	Clostridia	Clostridia	Hungateiclostridiaceae			6	6	0	0	0	6	0	0	7	0	0	0	0	0	0	0	0	0	0	0	0	0	0	0	0	0	0	0	0	0	0	0	0	0	0	0	0	0	0	0	0	0
ASV1621	Bacteria	Gemmatimonadota	Gemmatimonadetes	Gemmatimonadales	Gemmatimonadaceae			0	0	43	0	33	0	0	0	0	36	0	0	0	8	26	0	14	0	0	0	0	0	81	0	0	0	6	0	0	0	0	0	0	0	0	0	0	0	0	0	0	6
ASV1622	Bacteria	Actinobacteriota	MB-A2-108	MB-A2-108	MB-A2-108	MB-A2-108		0	0	0	30	30	12	0	28	0	0	0	0	0	0	0	0	0	0	0	0	0	0	0	22	0	0	0	0	0	0	0	0	0	0	4	0	0	0	0	0	0	28
ASV1623	Bacteria	Acidobacteriota	Acidobacteriae	Acidobacteriales				1	0	8	4	7	0	5	5	7	0	7	8	5	6	17	0	0	2	0	0	0	0	0	2	17	2	0	0	2	0	0	13	0	0	0	0	4	12	0	0	0	0
ASV1624	Bacteria	Proteobacteria	Alphaproteobacteria	Micropepsales	Micropepsaceae			22	0	0	29	0	0	0	35	0	0	0	20	0	0	0	0	23	0	0	0	0	0	0	0	53	48	0	0	0	0	8	28	0	0	26	0	20	0	0	0	0	0
ASV1625	Bacteria	Actinobacteriota	Thermoleophilia	Gaiellales				0	0	0	0	12	0	0	0	0	0	0	16	21	0	0	0	0	11	0	0	8	13	25	0	17	0	0	0	0	0	0	0	0	0	13	0	0	0	0	0	0	0
ASV1626	Bacteria	Proteobacteria	Gammaproteobacteria	Burkholderiales	Comamonadaceae			0	0	0	0	0	0	0	0	0	0	0	9	0	0	0	25	0	0	0	0	15	0	0	0	0	0	64	0	0	0	0	0	0	0	0	0	0	0	0	0	0	13
ASV1627	Bacteria	Proteobacteria	Alphaproteobacteria	Caulobacterales	Caulobacteraceae			0	0	0	8	10	0	0	5	0	0	0	0	0	0	0	0	0	0	0	2	0	16	0	16	0	12	0	19	0	0	34	4	0	0	9	0	6	0	0	0	0	21
ASV1628	Bacteria	Proteobacteria	Alphaproteobacteria	Rhizobiales	Rhizobiaceae			0	0	87	0	15	27	59	15	36	18	24	21	0	33	19	37	45	0	0	0	0	21	0	19	81	0	12	0	0	0	0	0	0	0	0	30	0	0	0	0	0	0
ASV1629	Bacteria	Myxococcota	Polyangia	Polyangiales	Phaselicystidaceae	Phaselicystis		9	0	0	0	45	0	0	0	0	2	5	0	0	0	12	0	23	14	6	14	0	0	12	16	0	1	0	7	6	0	107	15	4	1	0	0	3	7	0	0	0	13
ASV1631	Bacteria	Proteobacteria	Gammaproteobacteria	Xanthomonadales	Xanthomonadaceae	Pseudoxanthomonas		6	0	16	2	0	2	0	10	2	0	12	3	8	4	15	18	6	0	31	4	22	8	0	17	11	85	2	3	23	12	12	4	12	20	0	11	4	7	0	0	12	17
ASV1632	Bacteria	Firmicutes	Bacilli	Bacillales	Bacillaceae			0	0	0	0	0	0	0	0	0	0	0	0	0	0	0	0	0	0	0	0	0	0	0	0	0	0	0	0	0	0	0	0	0	0	0	0	0	0	0	0	0	0
ASV1633	Bacteria	Proteobacteria	Gammaproteobacteria	Gammaproteobacteria_Incertae_Sedis	Unknown_Family			11	6	12	19	11	5	6	10	12	3	6	18	19	6	0	0	9	3	0	7	8	22	0	2	9	15	0	0	2	0	0	12	0	19	4	0	1	4	6	4	0	13
ASV1634	Bacteria	Proteobacteria	Alphaproteobacteria	Rhizobiales	Xanthobacteraceae	Pseudolabrys		3	0	0	0	0	0	0	0	0	0	0	0	0	0	6	0	14	0	23	0	21	0	0	0	0	9	0	16	10	8	0	21	0	0	12	14	0	0	0	5	0	0
ASV1635	Bacteria	Bacteroidota	Bacteroidia	Bacteroidales	Muribaculaceae	Muribaculaceae		0	0	0	0	0	0	0	0	0	0	0	0	0	0	0	0	0	0	0	0	0	0	0	0	0	0	0	0	0	0	0	0	0	0	0	0	0	0	101	34	0	0
ASV1636	Bacteria	Bacteroidota	Bacteroidia	Bacteroidales	Bacteroidaceae	Bacteroides		4	0	0	11	3	9	10	4	13	153	0	0	16	12	29	0	0	0	14	0	0	0	17	0	0	0	0	9	0	0	0	0	0	0	0	0	0	0	0	0	0	1
ASV1637	Bacteria	Acidobacteriota	Acidobacteriae	Acidobacteriales				0	0	0	16	0	0	0	14	0	0	0	0	0	26	0	0	0	0	0	0	0	0	0	0	0	0	0	0	0	0	0	0	0	0	0	0	0	0	18	0	0	0
ASV1639	Bacteria	Proteobacteria	Alphaproteobacteria	Rhizobiales	Rhizobiaceae	Allorhizobium-Neorhizobium-Pararhizobium-Rhizobium		0	0	0	0	0	0	0	0	0	0	0	0	0	0	0	0	0	0	0	3	0	0	0	0	0	0	0	0	0	0	0	0	0	0	14	0	0	0	0	14	0	0
ASV1641	Unassigned							0	0	0	6	1	0	7	0	7	0	7	0	0	0	4	0	0	6	0	0	0	51	4	13	6	0	0	27	7	6	1	13	10	2	0	21	6	4	0	0	89	1
ASV1642	Bacteria	Verrucomicrobiota	Verrucomicrobiae	Pedosphaerales	Pedosphaeraceae	Pedosphaeraceae		0	0	0	0	0	0	0	0	11	0	0	0	0	2	0	0	9	0	0	3	5	0	4	6	3	1	0	0	41	5	4	27	5	3	1	7	0	39	0	0	10	12
ASV1643	Bacteria	Actinobacteriota	Coriobacteriia	Coriobacteriales	Eggerthellaceae	Enterorhabdus		0	0	0	0	0	22	0	0	0	0	0	0	0	0	0	33	0	0	0	25	2	0	0	0	0	0	0	0	0	188	0	0	0	2	29	16	0	0	16	0	8	3
ASV1644	Bacteria	Proteobacteria	Gammaproteobacteria	Burkholderiales	Comamonadaceae			0	0	24	0	0	0	0	0	19	13	6	0	0	0	27	0	18	7	0	13	0	4	7	11	64	0	0	0	29	0	6	76	0	0	0	0	0	8	0	0	0	8
ASV1645	Bacteria	Acidobacteriota	Acidobacteriae	Acidobacteriales				7	18	0	21	0	6	9	17	0	1	0	29	0	0	0	0	7	0	0	0	0	8	0	0	0	10	0	35	0	0	0	0	5	0	0	0	0	0	11	0	0	10
ASV1646	Bacteria	Actinobacteriota	Actinobacteria	Pseudonocardiales	Pseudonocardiaceae	Pseudonocardia	Pseudonocardia_spinosispora	30	25	14	0	42	58	67	16	65	38	22	27	16	57	0	42	8	6	0	0	0	0	0	0	23	0	0	0	0	0	0	0	0	16	0	0	0	7	0	0	0	0
ASV1647	Bacteria	Bacteroidota	Bacteroidia	Chitinophagales	Chitinophagaceae	Taibaiella		40	29	0	68	27	0	28	49	55	21	0	71	95	0	0	0	0	0	13	15	0	0	3	7	15	17	10	0	10	13	0	7	5	0	0	0	0	0	0	0	0	12
ASV1648	Bacteria	Firmicutes	Bacilli	Erysipelotrichales	Erysipelatoclostridiaceae	Erysipelatoclostridium		0	0	0	0	0	15	0	0	0	0	0	0	0	0	0	34	0	0	0	15	0	0	0	0	0	0	0	0	6	153	0	0	3	1	7	7	0	0	1	0	20	0
ASV1649	Bacteria	Proteobacteria	Gammaproteobacteria	Burkholderiales	Comamonadaceae			0	0	0	0	0	0	0	0	0	0	0	0	0	0	0	0	0	0	0	0	0	0	0	0	0	0	0	0	0	0	0	0	0	13	0	0	0	0	0	0	0	0
ASV1650	Bacteria	Acidobacteriota	Vicinamibacteria	Vicinamibacterales	Vicinamibacteraceae	Vicinamibacteraceae		0	0	0	0	10	0	0	15	0	0	12	0	0	0	8	0	0	0	0	0	0	0	9	14	0	21	0	0	0	0	22	3	0	0	0	0	0	0	0	0	0	12
ASV1651	Bacteria	Proteobacteria	Alphaproteobacteria					0	2	0	0	0	0	4	9	0	6	5	7	2	0	0	0	0	0	0	22	0	0	0	4	0	1	6	3	0	13	0	0	5	4	5	5	4	0	0	0	4	2
ASV1652	Bacteria	Proteobacteria	Alphaproteobacteria	Rhizobiales	Xanthobacteraceae	Pseudolabrys		37	0	0	18	0	0	0	0	0	0	22	0	0	0	0	0	0	0	0	0	0	0	21	0	0	0	0	52	0	0	0	0	0	0	28	0	53	0	14	0	0	13
ASV1653	Bacteria	Firmicutes	Clostridia	Lachnospirales	Lachnospiraceae			0	0	0	0	0	0	0	0	0	0	0	0	0	0	0	0	0	0	0	0	0	3	0	0	0	0	0	0	0	0	0	0	0	0	22	0	0	0	41	34	0	0
ASV1654	Bacteria	Proteobacteria	Alphaproteobacteria	Dongiales	Dongiaceae	Dongia		0	0	0	0	0	0	0	0	0	0	0	23	0	0	23	0	0	0	0	0	0	25	0	22	12	24	106	0	0	0	0	0	0	0	0	0	0	0	0	0	0	0
ASV1655	Bacteria	Actinobacteriota	Acidimicrobiia	Microtrichales	Iamiaceae	Iamia		0	0	0	0	0	0	0	0	0	0	8	0	0	0	0	0	0	5	0	0	0	0	6	0	0	0	0	0	0	0	0	3	0	0	0	0	0	0	0	0	7	0
ASV1656	Bacteria	Bacteroidota	Bacteroidia	Chitinophagales	Chitinophagaceae	Niastella		0	0	0	0	0	0	7	0	16	0	0	0	0	0	0	0	0	12	0	0	0	0	0	0	16	9	0	0	58	4	0	8	0	7	0	18	8	0	0	18	3	0
ASV1657	Bacteria	Proteobacteria	Gammaproteobacteria	Salinisphaerales	Solimonadaceae	Nevskia		0	0	0	0	0	0	0	0	0	0	0	0	0	0	0	0	0	0	0	0	0	0	0	0	0	0	0	29	0	0	0	0	18	0	0	22	0	0	0	0	0	0
ASV1659	Bacteria	Firmicutes	Clostridia	Lachnospirales	Lachnospiraceae			0	0	0	0	0	0	0	0	0	0	0	0	0	0	0	0	0	0	0	0	0	0	0	0	0	0	0	0	0	0	0	0	0	0	13	0	0	0	34	34	0	0
ASV1660	Bacteria	Proteobacteria	Gammaproteobacteria	Burkholderiales	Burkholderiaceae	Lautropia		0	0	0	0	0	0	0	0	0	0	0	0	0	0	0	0	0	0	0	0	0	0	0	0	0	0	0	0	0	0	0	0	0	0	0	0	0	0	0	13	0	0
ASV1661	Bacteria	Actinobacteriota	Acidimicrobiia	Actinomarinales	Actinomarinales	Actinomarinales		0	0	0	0	0	0	0	0	0	0	0	0	0	0	0	0	0	0	0	0	0	0	0	0	0	0	0	0	0	0	0	0	0	0	0	0	0	0	0	0	0	0
ASV1662	Bacteria	Actinobacteriota	Actinobacteria	Corynebacteriales	Corynebacteriaceae	Corynebacterium	Corynebacterium_lipophiloflavum	21	2	0	0	0	9	0	0	0	0	0	5	0	0	0	0	7	0	0	17	0	0	0	0	0	0	0	0	0	0	1	0	2	0	16	0	0	0	0	0	0	0
ASV1663	Bacteria	Bacteroidota	Bacteroidia	Chitinophagales	Chitinophagaceae	Taibaiella		29	6	0	22	10	45	12	29	20	43	5	15	38	46	11	35	0	0	0	6	4	4	1	0	9	14	8	0	0	14	6	0	0	0	0	0	0	0	0	0	2	9
ASV1664	Bacteria	Gemmatimonadota	Gemmatimonadetes	Gemmatimonadales	Gemmatimonadaceae	Gemmatimonas		0	0	0	0	0	0	0	0	13	0	0	0	15	0	0	0	0	0	0	8	0	0	0	0	31	0	0	0	0	0	0	0	0	0	0	0	0	0	0	0	5	0
ASV1665	Bacteria	Proteobacteria	Alphaproteobacteria	Azospirillales	Inquilinaceae	Inquilinus		8	11	14	10	33	6	0	0	0	0	0	0	0	14	0	0	37	14	0	47	12	21	0	23	0	0	0	0	16	20	36	11	7	9	0	19	0	15	0	0	2	27
ASV1666	Bacteria	Proteobacteria	Alphaproteobacteria	Rhizobiales	Xanthobacteraceae			2	0	0	3	16	3	0	0	0	0	0	6	0	5	0	0	13	12	10	0	0	0	0	15	10	0	0	0	0	0	34	4	0	0	0	0	0	19	0	0	0	5
ASV1667	Bacteria	Bacteroidota	Bacteroidia	Bacteroidales				0	0	0	0	0	0	0	0	0	0	0	0	0	2	0	0	0	0	0	0	0	0	0	0	0	0	0	0	0	0	0	0	0	0	15	0	0	0	21	0	0	0
ASV1668	Bacteria	Bacteroidota	Bacteroidia	Sphingobacteriales	NS11-12_marine_group	NS11-12_marine_group		0	0	0	0	0	0	0	0	0	0	0	0	0	0	0	0	0	0	0	0	0	0	0	17	0	0	33	0	0	0	0	0	1	0	5	0	0	0	0	0	0	0
ASV1669	Bacteria	Firmicutes	Bacilli	Lactobacillales	Streptococcaceae	Streptococcus		0	0	0	0	0	0	0	0	0	0	0	0	0	0	0	0	0	0	0	0	0	0	0	0	0	0	0	0	0	0	0	0	0	0	0	0	0	0	0	0	0	0
ASV1670	Bacteria	Actinobacteriota	Thermoleophilia	Gaiellales	Gaiellaceae	Gaiella		0	17	23	0	33	0	0	18	0	14	0	0	11	0	0	0	11	0	0	0	17	0	34	21	0	16	9	10	0	0	12	0	0	0	0	2	0	0	0	0	26	19
ASV1672	Bacteria	Proteobacteria	Alphaproteobacteria	Sphingomonadales	Sphingomonadaceae	Novosphingobium		0	0	0	0	0	0	0	0	0	0	0	0	0	0	0	0	0	0	0	0	0	0	0	0	0	0	0	0	0	0	0	0	0	0	0	0	0	0	0	0	0	0
ASV1673	Bacteria	Bacteroidota	Bacteroidia	Chitinophagales	Chitinophagaceae	Flavitalea		0	75	48	10	24	25	67	0	25	78	13	0	21	12	15	18	18	4	0	0	17	0	8	0	79	0	0	0	1	0	0	7	0	0	0	18	0	0	0	0	6	0
ASV1675	Bacteria	Actinobacteriota	Actinobacteria					11	55	0	7	16	97	53	5	84	56	0	3	10	37	14	34	0	11	0	19	0	0	11	0	8	0	0	0	9	26	0	10	0	0	0	0	0	0	0	0	0	0
ASV1676	Bacteria	Acidobacteriota	Acidobacteriae	Subgroup_2	Subgroup_2	Subgroup_2		0	0	0	13	0	0	0	14	14	0	0	0	0	0	0	0	20	23	0	0	0	0	0	0	0	0	0	32	0	0	0	11	5	0	0	0	6	11	0	0	0	0
ASV1677	Bacteria	Firmicutes	Bacilli	Lactobacillales	Aerococcaceae	Aerococcus		0	0	0	1	0	0	0	0	0	0	0	1	0	0	0	0	0	2	0	0	0	0	0	0	0	0	0	0	0	0	0	0	3	0	0	0	0	3	6	0	0	0
ASV1679	Bacteria	Actinobacteriota	Thermoleophilia	Solirubrobacterales	Solirubrobacteraceae	Conexibacter		4	29	48	4	32	0	9	8	0	19	19	0	0	0	9	0	35	14	0	0	0	0	22	20	0	10	0	0	0	0	20	0	0	0	0	25	0	0	0	0	0	25
ASV1680	Bacteria	Bacteroidota	Bacteroidia	Flavobacteriales	Crocinitomicaceae	Fluviicola		0	0	0	0	0	0	0	32	0	0	0	0	0	0	0	0	0	0	0	0	0	0	0	0	0	18	0	57	0	0	0	0	0	0	0	0	0	0	0	0	0	0
ASV1681	Bacteria	Proteobacteria	Gammaproteobacteria	Burkholderiales	Nitrosomonadaceae			0	0	0	0	0	0	0	0	0	0	0	0	0	0	0	0	0	0	0	0	0	0	0	0	0	0	0	0	0	0	0	0	0	0	29	0	0	0	0	0	0	0
ASV1682	Bacteria	Bacteroidota	Bacteroidia	Flavobacteriales	Weeksellaceae	Chryseobacterium		0	0	0	0	0	0	0	0	0	0	0	0	0	0	0	0	0	0	0	0	0	0	0	0	0	0	0	0	0	0	0	0	0	0	0	0	0	0	0	0	0	0
ASV1683	Bacteria	Bacteroidota	Bacteroidia	Bacteroidales	Tannerellaceae	Parabacteroides		0	0	0	5	0	0	0	0	0	0	0	0	0	0	0	0	0	0	0	4	14	0	0	0	0	0	0	0	0	0	0	0	0	0	19	0	0	0	25	27	0	0
ASV1686	Bacteria	Acidobacteriota	Vicinamibacteria	Vicinamibacterales	Vicinamibacteraceae			0	5	25	0	9	4	6	6	0	32	0	0	0	0	22	0	2	0	0	0	0	0	26	22	0	0	0	0	0	0	0	0	0	0	0	12	0	0	0	0	0	8
ASV1687	Bacteria	Methylomirabilota	Methylomirabilia	Rokubacteriales	Rokubacteriales	Rokubacteriales		5	0	0	0	4	0	0	0	0	13	0	0	0	0	0	0	11	0	0	0	0	0	0	12	0	2	0	14	0	0	0	0	0	0	0	0	0	0	0	0	0	12
ASV1688	Bacteria	Proteobacteria	Alphaproteobacteria	Caulobacterales	Hyphomonadaceae	SWB02		0	0	3	0	0	3	0	4	0	0	0	9	0	0	0	0	19	0	0	15	3	6	2	0	0	20	0	0	0	23	0	0	11	6	0	0	0	0	4	0	8	0
ASV1689	Bacteria	Proteobacteria	Alphaproteobacteria	Caulobacterales	Caulobacteraceae			22	11	8	12	20	12	11	5	0	6	0	18	31	5	0	0	0	13	0	12	14	0	0	0	6	0	0	0	10	4	0	18	12	21	0	7	0	0	0	0	0	3
ASV1691	Bacteria	Actinobacteriota	Actinobacteria	Micromonosporales	Micromonosporaceae			0	31	0	0	10	50	13	10	0	0	0	24	56	21	0	0	0	0	0	0	0	22	0	0	15	0	0	0	0	0	0	0	0	13	53	0	0	0	0	6	0	8
ASV1693	Bacteria	Gemmatimonadota	Gemmatimonadetes	Gemmatimonadales	Gemmatimonadaceae	Gemmatimonas		0	0	10	0	0	0	10	0	6	0	0	0	0	4	0	0	5	0	0	0	13	0	1	9	0	0	0	0	10	9	0	6	3	15	4	0	0	3	8	0	0	0
ASV1695	Bacteria	Actinobacteriota	Thermoleophilia	Gaiellales				0	51	42	0	7	0	24	19	0	26	0	8	15	7	26	0	0	0	26	10	10	4	25	0	0	24	1	10	0	0	0	0	0	0	0	34	20	0	6	0	0	18
ASV1697	Bacteria	Proteobacteria	Alphaproteobacteria	Micropepsales	Micropepsaceae			10	8	0	23	9	6	26	16	17	0	5	0	11	12	0	0	8	17	0	2	0	0	0	0	3	6	0	12	0	0	0	0	5	0	0	0	12	0	0	0	18	0
ASV1698	Bacteria	Myxococcota	Polyangia	Polyangiales				0	0	3	0	1	0	6	0	0	0	2	0	0	0	2	0	0	3	0	0	0	0	0	4	0	0	0	46	0	0	16	1	0	1	0	0	7	0	0	0	0	2
ASV1699	Bacteria	Firmicutes	Clostridia	Oscillospirales	Ruminococcaceae	Anaerotruncus		0	0	0	0	0	2	0	0	7	0	0	0	0	0	0	0	0	0	0	0	0	0	0	0	2	0	0	0	0	0	0	4	0	0	0	0	0	0	10	0	0	0
ASV1700	Bacteria	Bacteroidota	Bacteroidia	Bacteroidales	Muribaculaceae	Muribaculaceae		0	0	0	0	0	0	0	0	7	0	0	0	0	0	0	0	0	0	0	0	0	0	0	0	0	0	0	0	0	0	0	31	0	0	15	0	0	0	54	23	0	0
ASV1701	Bacteria	Bdellovibrionota	Bdellovibrionia	Bdellovibrionales	Bdellovibrionaceae	Bdellovibrio		33	9	0	19	7	7	12	16	9	6	0	31	9	8	1	7	0	1	0	11	0	0	0	9	0	6	6	0	0	56	6	24	0	0	6	0	2	0	11	6	1	15
ASV1702	Bacteria	Bdellovibrionota	Bdellovibrionia	Bdellovibrionales	Bdellovibrionaceae	OM27_clade		0	0	21	3	7	0	0	0	7	0	5	0	0	0	0	0	18	14	13	8	11	4	7	13	11	0	0	0	9	0	33	27	7	9	0	0	0	4	3	6	0	20
ASV1703	Bacteria	Actinobacteriota	Thermoleophilia	Solirubrobacterales	Solirubrobacteraceae	Conexibacter		6	48	34	0	7	9	10	15	1	24	16	0	18	0	22	0	23	0	0	0	0	0	0	10	0	0	0	0	0	0	0	0	8	0	0	27	2	0	0	0	11	9
ASV1704	Bacteria	Acidobacteriota	Acidobacteriae	Bryobacterales	Bryobacteraceae	Bryobacter		6	9	0	8	18	5	11	15	11	21	0	19	13	15	9	0	11	0	0	0	4	8	0	19	0	0	0	0	0	0	11	0	0	10	0	10	0	0	11	27	0	0
ASV1705	Bacteria	Firmicutes	Clostridia	Clostridia	Hungateiclostridiaceae	HN-HF0106		0	0	0	0	0	0	0	0	0	0	0	0	0	0	0	0	0	0	0	0	0	0	0	0	0	0	0	0	0	0	0	0	0	0	8	0	0	0	0	0	0	0
ASV1706	Bacteria	Proteobacteria	Alphaproteobacteria	Rhizobiales	Devosiaceae			0	0	0	0	0	0	0	0	9	0	0	0	0	0	0	0	8	14	0	12	0	0	12	0	21	0	0	0	0	10	18	92	0	0	0	0	12	7	12	0	0	16
ASV1707	Bacteria	Actinobacteriota	Thermoleophilia	Solirubrobacterales	Solirubrobacteraceae	Conexibacter		0	0	0	18	18	21	18	0	16	20	0	33	39	0	8	0	0	0	0	0	0	29	0	0	0	0	0	0	0	0	0	0	0	0	13	0	0	0	8	0	0	0
ASV1708	Bacteria	Planctomycetota	Planctomycetes	Pirellulales	Pirellulaceae	Pirellula		3	0	11	0	3	0	0	2	0	0	0	0	0	6	11	6	14	4	0	6	14	4	8	6	0	7	2	0	0	0	0	7	1	8	3	0	0	26	2	0	0	7
ASV1709	Bacteria	Proteobacteria	Gammaproteobacteria	CCD24	CCD24	CCD24		0	0	0	0	16	0	0	0	0	0	0	0	0	0	0	0	0	49	0	0	0	0	0	0	0	0	5	0	0	0	13	0	0	0	0	0	0	0	0	0	0	6
ASV1710	Bacteria	Bacteroidota	Bacteroidia	Bacteroidales	Muribaculaceae	Muribaculaceae		0	0	0	0	0	0	0	0	0	0	0	0	0	0	0	0	0	0	0	0	0	0	0	0	0	0	0	0	0	3	0	0	0	0	14	0	0	0	34	7	0	0
ASV1712	Bacteria	Myxococcota	Polyangia	Haliangiales	Haliangiaceae	Haliangium		0	0	0	2	17	0	0	0	0	0	0	0	0	0	3	24	5	7	0	20	0	0	0	8	0	7	0	9	0	0	8	7	2	0	7	0	6	12	16	16	0	14
ASV1713	Bacteria	Proteobacteria	Alphaproteobacteria	Rhodobacterales	Rhodobacteraceae			0	6	14	0	17	0	0	7	0	3	0	0	0	0	0	0	0	0	0	0	0	0	0	6	0	12	0	0	0	0	10	0	0	0	0	0	0	0	0	0	0	0
ASV1714	Bacteria	Proteobacteria	Alphaproteobacteria	Rhizobiales				0	0	0	17	0	0	0	0	6	0	14	0	0	0	6	30	0	6	0	14	10	50	0	12	39	21	0	15	0	0	27	5	10	0	10	0	0	11	0	14	7	0
ASV1715	Bacteria	Bacteroidota	Bacteroidia	Cytophagales	Cytophagaceae	Sporocytophaga		25	16	0	67	0	16	17	49	16	0	4	0	0	22	0	0	0	14	0	0	0	22	0	0	0	21	0	7	0	0	21	0	0	15	13	0	2	0	0	0	0	22
ASV1716	Bacteria	Proteobacteria	Gammaproteobacteria	Salinisphaerales	Solimonadaceae	Nevskia	Persicaria_minor	0	0	0	0	3	0	0	0	0	0	0	0	0	0	0	0	3	0	0	2	0	0	0	9	3	0	0	0	0	0	20	0	3	0	0	0	0	0	2	0	0	0
ASV1718	Bacteria	Verrucomicrobiota	Verrucomicrobiae	Verrucomicrobiales	Verrucomicrobiaceae	Prosthecobacter		0	0	0	0	0	0	0	0	0	0	0	0	0	0	26	0	0	0	0	0	0	8	0	0	0	0	0	0	0	18	0	0	74	10	10	0	0	0	0	0	0	0
ASV1721	Bacteria	Firmicutes	Clostridia	Oscillospirales	Oscillospiraceae	Colidextribacter		0	0	0	0	0	0	0	0	0	0	0	0	0	0	0	3	0	0	0	16	0	0	0	0	0	0	0	0	0	55	0	3	2	0	34	0	0	5	0	23	0	0
ASV1723	Bacteria	Firmicutes	Clostridia	Oscillospirales	Butyricicoccaceae	Butyricicoccus		0	0	0	0	0	0	0	0	0	0	0	0	0	0	0	0	0	0	0	0	0	0	0	0	0	0	0	0	0	0	2	0	0	0	32	0	0	0	31	19	0	0
ASV1725	Bacteria	Methylomirabilota	Methylomirabilia	Rokubacteriales	Rokubacteriales	Rokubacteriales		0	30	0	5	0	0	0	0	0	0	0	0	0	0	0	0	23	0	0	0	0	0	0	0	0	7	0	0	0	0	34	0	0	15	0	23	5	15	3	0	0	12
ASV1726	Bacteria	Bacteroidota	Bacteroidia	Sphingobacteriales				18	80	23	0	19	44	30	8	43	92	0	38	0	0	8	44	0	0	14	12	0	0	0	16	26	0	0	0	0	0	0	0	0	0	0	19	0	0	0	0	0	0
ASV1727	Bacteria	Bdellovibrionota	Bdellovibrionia	Bdellovibrionales	Bdellovibrionaceae	Bdellovibrio		13	91	65	9	24	5	29	8	13	49	22	12	0	6	10	0	0	0	0	3	0	0	0	20	116	12	75	5	2	1	0	0	0	0	0	0	0	0	0	6	2	0
ASV1730	Bacteria	Chloroflexi	Chloroflexia	Thermomicrobiales	JG30-KF-CM45	JG30-KF-CM45		0	0	0	0	12	0	3	0	0	0	7	0	0	0	0	0	0	0	0	0	0	0	0	10	0	0	0	0	0	1	5	0	9	0	0	0	0	2	0	0	0	3
ASV1731	Bacteria	Actinobacteriota	Thermoleophilia	Gaiellales	Gaiellaceae	Gaiella	actinobacterium_WWH12	0	0	0	0	14	0	0	0	0	0	0	0	0	0	0	0	0	0	0	0	0	0	0	22	0	0	0	0	0	0	0	0	0	0	0	0	0	0	0	0	0	0
ASV1732	Bacteria	Firmicutes	Clostridia	Lachnospirales	Lachnospiraceae			0	0	0	0	0	0	0	0	0	0	0	0	0	0	0	0	0	0	0	0	0	0	0	0	0	0	0	0	0	0	0	0	0	0	18	0	0	0	34	27	0	0
ASV1734	Bacteria	Bacteroidota	Bacteroidia	Bacteroidales	Dysgonomonadaceae	Proteiniphilum		0	0	0	0	0	0	0	0	0	0	0	2	0	0	0	0	0	0	7	0	0	0	4	1	0	0	41	0	0	0	0	0	0	0	13	0	0	0	0	24	0	0
ASV1735	Bacteria	Firmicutes	Clostridia	Lachnospirales	Lachnospiraceae	Ruminococcus_torques_group	Ruminococcus_torques	0	0	0	0	0	0	0	0	0	0	0	0	0	0	0	0	0	0	0	0	0	0	0	0	0	0	0	0	0	0	0	0	0	0	0	0	0	0	0	0	0	0
ASV1738	Bacteria	Proteobacteria	Alphaproteobacteria					0	4	0	0	0	0	17	18	0	6	3	12	0	0	13	0	7	0	2	0	2	10	0	6	0	0	1	3	0	6	0	0	9	0	5	1	3	14	2	0	0	3
ASV1740	Bacteria	Acidobacteriota	Acidobacteriae	Acidobacteriae	Acidobacteriae	Paludibaculum	Paludibaculum_fermentans	0	0	7	3	0	1	0	0	16	0	8	0	0	0	21	36	14	3	26	13	7	15	0	9	84	14	1	2	0	0	0	34	1	5	4	3	0	4	1	20	0	6
ASV1741	Bacteria	Firmicutes	Clostridia	Monoglobales	Monoglobaceae	Monoglobus		0	0	0	0	0	0	0	0	0	0	0	0	0	0	0	0	0	0	0	0	0	0	0	0	0	0	0	0	0	0	0	0	1	0	0	7	0	0	0	0	0	0
ASV1742	Bacteria	Proteobacteria	Alphaproteobacteria	Rhizobiales	Xanthobacteraceae			0	0	0	0	0	0	0	0	0	0	0	0	0	0	27	0	0	0	0	0	0	0	0	0	0	0	0	0	0	0	0	0	0	0	0	0	0	0	0	0	0	0
ASV1743	Bacteria	Acidobacteriota	Acidobacteriae	Acidobacteriales	Acidobacteriaceae_(Subgroup_1)			0	0	30	13	0	0	0	17	0	0	0	18	0	0	47	0	0	0	0	0	0	13	0	0	0	6	14	9	0	0	0	11	0	4	0	0	14	0	0	14	0	0
ASV1744	Bacteria	Proteobacteria	Gammaproteobacteria	Xanthomonadales	Rhodanobacteraceae	Rhodanobacter		26	9	0	42	12	15	14	8	29	33	0	18	0	0	0	0	0	0	0	0	0	11	7	5	20	0	0	0	11	0	22	25	0	4	4	0	0	0	0	0	0	15
ASV1746	Bacteria	Firmicutes	Clostridia	Lachnospirales	Lachnospiraceae	Lachnospiraceae_NK4A136_group		0	0	0	0	0	0	0	0	0	0	0	0	0	0	0	0	0	0	0	0	0	0	0	0	0	0	0	0	0	0	1	0	0	0	0	0	0	2	48	0	0	0
ASV1748	Bacteria	Chloroflexi	Chloroflexia	Thermomicrobiales	JG30-KF-CM45	JG30-KF-CM45		10	5	0	14	9	4	2	9	0	9	0	9	20	1	3	0	0	0	0	8	2	0	26	4	2	1	0	0	0	0	0	2	0	1	3	2	0	0	1	5	0	10
ASV1749	Bacteria	Acidobacteriota	Acidobacteriae	Acidobacteriales	Acidobacteriaceae_(Subgroup_1)			29	9	0	41	0	0	27	15	0	24	0	28	50	24	0	0	0	8	0	0	0	0	14	0	0	0	0	0	0	0	16	22	0	0	0	0	0	10	0	0	0	16
ASV1750	Bacteria	Proteobacteria	Alphaproteobacteria					0	1	4	11	2	0	0	0	0	0	0	11	5	0	9	0	0	0	0	9	13	11	0	0	6	5	0	0	0	9	0	0	4	0	12	12	2	0	13	0	4	2
ASV1751	Bacteria	Myxococcota	Polyangia	Polyangiales	Sandaracinaceae	Sandaracinus		0	0	0	0	0	0	0	0	0	0	0	0	0	0	0	0	0	0	0	0	0	0	0	0	0	0	0	0	0	0	0	0	0	0	0	0	0	0	0	0	0	0
ASV1753	Bacteria	Acidobacteriota	Vicinamibacteria	Vicinamibacterales				0	0	0	0	0	0	0	0	0	0	0	0	0	20	0	0	0	0	0	0	66	0	0	0	0	0	0	0	0	22	0	0	0	18	0	0	31	0	0	0	0	13
ASV1754	Bacteria	Proteobacteria	Gammaproteobacteria	Pseudomonadales	Moraxellaceae	Acinetobacter		0	0	0	0	0	0	0	0	0	0	0	0	0	0	0	0	0	0	0	0	0	0	0	0	0	0	0	0	0	0	0	0	0	0	0	0	0	0	0	0	8	0
ASV1755	Bacteria	Actinobacteriota	Actinobacteria	Micrococcales	Microbacteriaceae	Gryllotalpicola		0	0	0	0	0	0	0	34	0	0	0	0	0	0	0	0	0	0	0	0	32	0	0	7	0	19	0	0	0	0	15	0	0	10	0	0	32	0	0	0	0	15
ASV1756	Bacteria	Cyanobacteria	Cyanobacteriia	Chloroplast	Chloroplast	Chloroplast		0	0	0	0	0	0	0	0	0	0	0	0	0	0	15	0	0	0	0	0	0	0	0	5	0	0	0	0	0	19	9	7	3	0	0	21	9	0	0	0	0	0
ASV1757	Bacteria	Proteobacteria	Gammaproteobacteria	Burkholderiales				0	0	0	0	0	0	0	0	0	0	0	0	0	0	0	0	0	0	0	0	0	0	0	9	0	7	0	0	0	0	8	0	0	0	0	0	0	0	0	0	0	0
ASV1759	Bacteria	Firmicutes	Clostridia	Oscillospirales	UCG-010	UCG-010		0	0	0	0	0	0	0	0	0	0	0	0	0	0	0	0	0	0	0	0	0	0	0	0	0	0	0	0	0	0	0	0	0	0	14	0	0	0	46	24	0	0
ASV1763	Bacteria	Proteobacteria	Gammaproteobacteria	Xanthomonadales	Xanthomonadaceae			33	0	0	0	0	18	0	20	0	0	0	0	0	0	0	0	0	0	0	0	0	0	0	0	0	0	10	0	0	0	0	0	0	10	0	17	0	0	0	0	0	0
ASV1764	Bacteria	Bacteroidota	Bacteroidia	Bacteroidales	Porphyromonadaceae	Porphyromonas		0	0	0	0	0	0	0	0	0	0	0	0	0	0	0	0	0	0	0	0	0	0	0	0	0	0	0	0	0	0	0	0	0	0	1	0	0	0	0	0	0	0
ASV1765	Bacteria	Actinobacteriota	Thermoleophilia	Gaiellales				0	15	0	11	11	14	10	15	24	12	10	0	0	0	6	0	12	12	0	0	0	0	0	7	0	9	0	0	8	0	0	0	0	5	0	0	9	0	9	0	0	0
ASV1766	Bacteria	Actinobacteriota	Actinobacteria	Frankiales	Nakamurellaceae	Nakamurella		0	19	30	0	0	0	29	0	0	30	30	0	0	0	20	0	20	38	0	0	0	0	0	0	0	0	0	0	0	0	17	0	0	0	0	26	0	0	0	0	0	0
ASV1768	Bacteria	Firmicutes	Clostridia	Peptostreptococcales-Tissierellales	Peptostreptococcaceae	Intestinibacter		0	0	0	0	0	0	0	0	0	0	0	0	0	0	0	0	0	0	0	8	0	0	0	0	0	0	0	0	0	0	11	0	0	0	0	0	0	0	0	0	0	0
ASV1770	Bacteria	Proteobacteria	Gammaproteobacteria	Burkholderiales	Oxalobacteraceae	Massilia		5	0	0	2	3	0	0	5	0	0	0	22	25	4	0	0	0	0	0	0	0	0	0	0	0	2	0	0	0	0	0	0	4	6	0	0	0	0	0	0	0	0
ASV1771	Bacteria	Gemmatimonadota	Gemmatimonadetes	Gemmatimonadales	Gemmatimonadaceae	Gemmatimonas		0	0	26	5	20	9	6	0	0	10	13	38	17	4	15	0	0	0	0	9	0	0	0	5	14	14	6	12	17	0	21	18	8	6	10	0	0	0	0	0	0	11
ASV1772	Bacteria	Proteobacteria	Alphaproteobacteria	Rhizobiales	Beijerinckiaceae	Roseiarcus		0	0	0	5	0	0	0	0	0	6	0	0	0	0	42	0	0	0	0	0	0	0	32	0	0	3	0	0	0	0	11	0	0	0	0	0	0	0	15	0	0	0
ASV1773	Bacteria	Bacteroidota	Bacteroidia	Bacteroidales	Prolixibacteraceae	Roseimarinus		0	23	22	0	0	0	15	0	0	12	0	0	6	7	0	0	0	3	0	0	0	0	1	0	0	0	0	0	0	0	0	4	0	0	5	9	0	0	0	16	0	0
ASV1774	Bacteria	Gemmatimonadota	Gemmatimonadetes	Gemmatimonadales	Gemmatimonadaceae			33	0	0	28	0	11	10	20	0	24	0	35	0	16	0	0	0	0	0	51	0	0	0	0	0	0	11	0	0	0	0	0	13	0	12	0	21	0	0	0	0	16
ASV1775	Bacteria	Planctomycetota	Planctomycetes	Planctomycetales	Schlesneriaceae	Schlesneria		16	0	7	0	0	0	0	7	3	0	7	6	0	3	12	0	7	0	0	0	18	33	0	0	30	0	0	35	0	11	0	0	26	0	37	0	0	0	12	0	2	0
ASV1776	Bacteria	Acidobacteriota	Vicinamibacteria	Vicinamibacterales	Vicinamibacteraceae			0	12	0	0	18	0	14	15	0	10	0	0	0	0	15	0	0	0	0	0	0	0	4	0	0	0	0	0	0	0	10	0	0	0	0	0	0	0	0	0	0	12
ASV1779	Bacteria	Firmicutes	Negativicutes	Veillonellales-Selenomonadales	Veillonellaceae	Veillonella		0	0	0	0	0	0	0	0	0	0	0	0	0	0	0	0	0	0	0	6	0	0	0	0	0	0	0	0	0	0	18	0	0	0	0	0	0	0	7	0	0	4
ASV1781	Bacteria	Actinobacteriota	Thermoleophilia	Gaiellales			bacterium_Ellin7530	20	0	35	9	11	18	0	9	0	0	0	30	0	12	0	0	0	0	0	0	30	7	0	12	12	36	11	76	0	0	0	0	0	0	0	0	0	0	0	0	0	7
ASV1782	Bacteria	Firmicutes	Bacilli	Bacillales	Bacillaceae	Bacillus		0	15	0	0	0	0	0	0	0	0	0	0	0	0	0	0	0	0	0	0	0	0	0	8	0	0	0	0	0	0	0	0	0	0	0	0	0	0	0	0	0	0
ASV1783	Bacteria	Firmicutes	Clostridia	Clostridia	Gracilibacteraceae	Lutispora		0	0	0	0	0	0	4	0	0	0	2	0	8	0	4	0	2	0	0	0	0	0	4	0	0	8	0	0	0	0	0	0	0	27	0	5	0	0	0	0	6	0
ASV1784	Bacteria	Actinobacteriota	Actinobacteria	Pseudonocardiales	Pseudonocardiaceae	Pseudonocardia		0	0	0	0	47	0	0	0	0	0	0	0	0	0	33	0	0	11	0	0	0	0	12	27	0	0	0	0	0	0	0	0	16	0	0	0	0	0	0	0	0	41
ASV1785	Bacteria	Actinobacteriota	Actinobacteria	Propionibacteriales	Nocardioidaceae	Nocardioides		8	0	0	0	0	11	0	8	14	0	0	0	0	14	0	0	0	7	0	15	0	6	0	0	0	8	0	16	13	0	0	17	10	0	0	0	10	9	0	0	0	15
ASV1786	Bacteria	Proteobacteria	Alphaproteobacteria	Rhizobiales	Xanthobacteraceae	Pseudolabrys		0	0	0	0	0	0	0	9	0	0	0	0	0	0	0	0	6	0	0	0	0	0	15	0	0	0	0	0	0	8	2	18	0	9	9	0	0	0	0	0	6	8
ASV1787	Bacteria	Planctomycetota	Phycisphaerae	Tepidisphaerales				0	0	0	0	11	0	0	11	10	0	0	0	1	0	25	12	6	0	0	0	0	0	0	4	0	6	0	2	24	9	16	0	17	10	5	0	0	1	2	0	10	4
ASV1789	Bacteria	Proteobacteria	Gammaproteobacteria	KF-JG30-C25	KF-JG30-C25	KF-JG30-C25		33	0	0	24	13	23	25	0	0	24	0	20	0	43	0	21	0	0	0	0	0	0	14	0	0	0	0	0	0	27	0	0	0	0	0	14	0	0	0	0	16	0
ASV1793	Bacteria	Proteobacteria	Gammaproteobacteria	Burkholderiales	SC-I-84	SC-I-84		0	12	20	0	11	0	12	0	4	7	17	6	17	15	24	0	20	14	0	0	0	0	18	20	0	0	10	0	0	0	15	0	0	0	0	21	0	0	0	0	18	12
ASV1794	Bacteria	Proteobacteria	Gammaproteobacteria	Burkholderiales	SC-I-84	SC-I-84		0	0	19	0	0	0	0	0	0	0	0	0	0	0	0	0	0	0	0	0	0	0	0	0	0	0	0	0	0	0	0	0	0	0	0	0	0	0	0	0	0	4
ASV1798	Bacteria	Bacteroidota	Bacteroidia	Bacteroidales	Muribaculaceae	Muribaculaceae		0	0	0	0	0	0	0	0	0	0	0	0	0	0	0	0	0	0	0	0	0	0	0	0	0	0	0	0	0	0	0	0	0	0	0	0	0	0	0	0	0	0
ASV1799	Bacteria	Firmicutes	Clostridia	Lachnospirales	Lachnospiraceae	Dorea	Dorea_formicigenerans	0	0	0	0	0	0	0	0	0	0	0	0	0	0	0	0	0	0	0	0	0	0	0	0	0	0	0	0	0	0	0	0	0	0	0	0	0	0	0	0	0	0
ASV1800	Bacteria	Proteobacteria	Gammaproteobacteria	Legionellales	Legionellaceae	Legionella		13	18	0	10	18	5	28	22	19	17	0	70	0	6	0	0	2	24	0	0	0	0	4	8	0	12	0	7	0	0	0	6	0	0	0	0	0	0	0	0	0	14
ASV1801	Bacteria	Bacteroidota	Bacteroidia	Bacteroidales	Tannerellaceae	Macellibacteroides		0	0	0	0	0	0	0	0	0	0	0	0	0	0	0	0	0	0	0	1	0	0	2	0	0	0	0	0	0	0	0	1	0	0	14	0	0	0	0	10	0	0
ASV1802	Bacteria	Proteobacteria	Gammaproteobacteria	Xanthomonadales	Xanthomonadaceae	Stenotrophomonas	Stenotrophomonas_rhizophila	10	0	0	0	0	0	0	0	0	0	11	0	0	0	9	0	0	0	0	0	0	9	0	0	11	14	0	20	0	0	0	0	0	0	0	0	0	0	0	0	0	0
ASV1803	Bacteria	Proteobacteria	Alphaproteobacteria	Rhodospirillales	Rhodospirillaceae			33	0	0	0	0	0	0	0	0	0	0	0	0	0	0	0	33	19	0	0	0	0	0	0	0	0	0	43	0	0	0	33	0	0	0	0	33	0	0	0	0	0
ASV1805	Bacteria	Actinobacteriota	MB-A2-108	MB-A2-108	MB-A2-108	MB-A2-108		0	9	17	0	17	5	14	9	0	19	11	6	0	0	6	0	9	26	0	15	0	0	3	11	0	2	1	10	0	0	9	0	0	0	0	0	5	0	0	0	5	0
ASV1807	Bacteria	Planctomycetota	Planctomycetes	Gemmatales	Gemmataceae	Gemmata		4	0	0	4	0	0	0	13	3	4	0	3	7	0	5	0	0	0	0	0	0	0	0	7	4	3	3	0	0	0	0	52	1	6	0	0	1	5	4	0	21	0
ASV1809	Bacteria	Bdellovibrionota	Oligoflexia	Oligoflexales				0	0	0	0	0	0	0	0	0	0	10	0	0	0	13	0	4	0	0	0	0	0	6	0	0	4	0	19	0	4	0	0	8	11	0	0	23	0	8	0	0	0
ASV1811	Bacteria	Bacteroidota	Bacteroidia	Flavobacteriales	Flavobacteriaceae	Flavobacterium		6	88	63	7	42	14	30	0	18	34	20	8	19	7	0	8	18	0	0	0	7	6	0	7	40	10	3	0	1	0	0	6	0	0	0	17	0	0	0	0	3	0
ASV1812	Bacteria	Proteobacteria	Alphaproteobacteria	Rhizobiales	Labraceae	Labrys		0	0	0	0	8	0	0	0	0	0	0	0	0	0	0	0	6	8	0	4	4	9	0	0	0	0	0	8	19	0	12	19	0	0	0	11	0	8	12	0	13	0
ASV1813	Bacteria	Proteobacteria	Alphaproteobacteria	Rhizobiales	Hyphomicrobiaceae	Hyphomicrobium		0	0	23	0	0	0	0	0	3	0	21	23	0	0	18	36	0	0	0	0	10	24	0	21	13	15	138	17	0	0	0	0	0	0	0	0	0	0	0	0	0	21
ASV1816	Bacteria	Firmicutes	Clostridia	Lachnospirales	Lachnospiraceae	GCA-900066575		0	0	0	0	0	0	0	0	0	0	0	0	0	0	0	0	0	0	0	0	0	0	0	0	0	0	0	0	0	0	0	0	0	0	0	0	0	0	15	0	0	0
ASV1818	Bacteria	Actinobacteriota	Acidimicrobiia	Microtrichales	Microtrichaceae			0	0	0	0	15	0	0	0	0	0	3	0	0	0	0	0	0	10	0	0	0	0	0	3	0	0	0	0	0	0	0	0	0	0	0	4	0	0	0	0	0	1
ASV1819	Bacteria	Firmicutes	Clostridia	Oscillospirales	Oscillospiraceae	Oscillibacter		0	0	0	0	0	0	0	0	0	0	0	0	0	0	0	0	0	0	0	0	0	0	0	0	0	0	0	0	0	0	0	0	0	0	8	0	0	0	27	22	0	0
ASV1820	Bacteria	Dependentiae	Babeliae	Babeliales				0	0	0	0	8	0	0	0	0	0	0	0	0	0	27	0	0	0	0	15	0	66	0	23	16	29	0	0	0	0	0	0	0	0	0	0	0	0	0	0	0	0
ASV1822	Bacteria	Bacteroidota	Bacteroidia	Bacteroidales	Bacteroidetes_vadinHA17	Bacteroidetes_vadinHA17		4	13	3	0	0	0	0	0	0	19	0	0	0	0	0	0	0	0	0	0	0	0	0	0	5	0	0	0	0	0	0	0	0	0	0	0	0	0	0	19	0	0
ASV1824	Bacteria	Firmicutes	Clostridia	Clostridia	Hungateiclostridiaceae	Ruminiclostridium		0	0	0	0	0	0	0	0	0	0	0	0	0	0	0	0	0	0	0	0	0	0	0	0	0	0	0	0	0	0	0	0	0	0	0	0	0	0	0	0	0	0
ASV1825	Bacteria	Bacteroidota	Bacteroidia	Chitinophagales	Chitinophagaceae	Dinghuibacter		0	0	0	0	0	0	0	0	0	0	0	0	0	0	0	0	0	0	0	0	0	0	0	0	0	0	0	0	0	0	0	0	0	0	0	0	0	0	0	0	0	0
ASV1826	Bacteria	Planctomycetota	Planctomycetes	Planctomycetales	Rubinisphaeraceae	SH-PL14		0	0	0	0	1	0	0	5	0	0	0	0	0	0	0	0	3	10	8	11	0	0	32	13	0	3	2	2	0	0	63	9	0	0	5	0	10	4	0	10	0	8
ASV1827	Bacteria	Proteobacteria	Alphaproteobacteria	Micropepsales	Micropepsaceae			0	0	0	0	38	0	32	16	0	0	0	0	0	0	0	0	0	0	0	0	0	0	0	0	0	0	0	22	0	0	0	0	0	10	0	18	0	0	0	0	23	0
ASV1828	Bacteria	Bacteroidota	Bacteroidia	Cytophagales	Microscillaceae			0	0	0	14	8	0	0	3	0	0	0	0	2	0	0	0	18	0	0	0	0	0	0	0	8	16	0	19	0	0	0	0	0	6	0	0	0	0	0	0	5	25
ASV1829	Bacteria	Proteobacteria	Alphaproteobacteria	Rhizobiales	Rhizobiaceae			0	0	0	0	0	0	0	0	0	6	0	0	0	0	0	0	6	0	0	0	0	0	36	9	0	0	0	0	0	0	25	18	0	0	0	0	0	0	6	0	0	7
ASV1830	Bacteria	Acidobacteriota	Vicinamibacteria	Vicinamibacterales	Vicinamibacteraceae	Vicinamibacteraceae		0	45	0	0	0	0	0	0	0	44	21	0	0	0	0	0	41	18	0	0	0	0	43	0	0	45	27	0	0	0	0	0	18	0	0	20	0	0	0	0	27	0
ASV1833	Bacteria	Myxococcota	Myxococcia	Myxococcales	Anaeromyxobacteraceae	Anaeromyxobacter		0	20	10	44	16	0	16	52	0	0	9	46	28	12	0	0	5	0	0	0	0	15	0	10	0	25	0	0	4	1	4	0	0	1	0	8	0	0	0	0	5	17
ASV1834	Bacteria	Proteobacteria	Gammaproteobacteria	Burkholderiales	Nitrosomonadaceae	MND1		21	101	43	18	3	46	38	15	20	35	8	5	21	12	0	20	31	8	0	26	7	11	0	0	0	0	0	0	0	0	0	0	0	0	0	15	0	1	0	0	3	0
ASV1836	Bacteria	Proteobacteria	Alphaproteobacteria	Caulobacterales	Caulobacteraceae	Brevundimonas		0	0	0	0	0	0	0	0	14	13	0	0	0	0	13	0	0	0	0	0	0	0	6	9	6	0	0	0	59	14	6	21	0	17	0	26	0	0	0	0	10	0
ASV1838	Bacteria	Proteobacteria	Alphaproteobacteria	Rhizobiales	KF-JG30-B3	KF-JG30-B3		0	0	0	0	13	0	0	0	0	0	0	14	0	0	0	0	0	0	0	0	0	0	0	25	0	0	25	0	0	0	0	0	0	0	20	0	0	0	0	0	0	0
ASV1839	Bacteria	Proteobacteria	Gammaproteobacteria	Xanthomonadales	Xanthomonadaceae	Luteimonas		0	0	0	0	0	0	0	0	0	0	25	0	0	29	0	0	0	0	0	24	12	0	0	0	0	0	59	0	0	0	0	23	0	6	0	13	0	18	0	0	0	29
ASV1841	Bacteria	Firmicutes	Clostridia	Lachnospirales	Lachnospiraceae	Coprococcus	Coprococcus_catus	0	0	0	0	0	0	0	0	0	0	0	0	9	0	0	0	0	0	6	0	5	0	0	0	0	0	0	0	0	0	0	1	6	0	0	0	0	0	0	0	0	0
ASV1843	Bacteria	Proteobacteria	Alphaproteobacteria	Parvibaculales	Parvibaculaceae	Parvibaculum		6	0	0	4	0	0	0	0	4	0	0	6	0	0	0	0	0	0	0	0	0	0	0	0	0	0	3	0	0	0	5	0	20	0	20	7	0	0	12	0	0	13
ASV1844	Bacteria	Proteobacteria	Gammaproteobacteria	Burkholderiales	SC-I-84	SC-I-84		0	10	21	0	14	0	0	11	0	0	0	0	0	0	0	0	0	0	0	0	0	0	0	5	2	0	0	0	0	0	12	0	0	0	0	0	0	0	0	0	0	14
ASV1847	Bacteria	Actinobacteriota	Actinobacteria	Micrococcales	Microbacteriaceae			0	0	36	0	0	0	0	9	21	0	0	0	0	0	0	0	0	10	0	0	0	0	9	0	28	16	12	19	0	0	28	120	0	0	0	23	0	21	0	0	0	0
ASV1848	Bacteria	Acidobacteriota	Vicinamibacteria	Vicinamibacterales				0	0	0	0	24	0	0	0	0	7	0	0	0	0	0	0	0	0	0	0	0	0	10	6	0	0	0	0	0	0	0	0	0	0	0	0	0	0	0	0	0	0
ASV1849	Bacteria	Chloroflexi	Dehalococcoidia	S085	S085	S085		0	0	0	0	0	0	0	0	0	0	0	0	0	0	0	0	6	0	15	6	11	0	0	8	0	0	4	4	2	7	0	0	0	0	0	0	0	0	4	0	0	0
ASV1852	Bacteria	Proteobacteria	Gammaproteobacteria	Burkholderiales	Burkholderiaceae	Burkholderia-Caballeronia-Paraburkholderia		0	0	25	0	0	0	0	0	0	0	26	13	0	0	29	0	0	0	0	0	0	0	0	17	74	10	33	0	0	0	0	0	7	0	0	14	0	0	0	0	20	0
ASV1854	Bacteria	Proteobacteria	Gammaproteobacteria	Xanthomonadales	Rhodanobacteraceae	Chujaibacter		0	0	0	18	11	20	4	17	0	11	0	26	0	21	0	0	0	0	8	0	0	0	6	23	0	0	16	0	0	15	16	0	28	0	0	0	10	14	17	0	0	19
ASV1856	Bacteria	Actinobacteriota	Actinobacteria	Pseudonocardiales	Pseudonocardiaceae	Pseudonocardia	Pseudonocardia_spinosispora	33	19	0	8	14	25	11	12	19	10	0	16	14	14	0	0	0	0	0	20	0	8	0	3	0	0	0	6	13	0	13	9	13	0	0	14	11	0	0	0	0	0
ASV1857	Bacteria	Proteobacteria	Alphaproteobacteria	Elsterales				15	10	0	30	5	5	7	8	0	0	0	1	0	0	0	0	0	0	0	0	0	7	0	0	0	0	0	0	0	0	0	0	0	1	0	0	28	0	0	0	0	0
ASV1858	Bacteria	Verrucomicrobiota	Verrucomicrobiae	Opitutales	Opitutaceae			0	0	0	0	0	0	0	0	0	0	0	0	0	0	0	0	8	26	0	0	0	0	0	0	19	12	42	0	0	0	0	24	0	0	0	0	0	0	0	0	30	0
ASV1859	Bacteria	Planctomycetota	Planctomycetes	Pirellulales	Pirellulaceae	Pirellula		2	0	0	0	2	0	0	0	5	0	3	0	0	0	0	3	2	3	11	0	0	0	0	1	0	7	0	33	0	0	4	19	6	0	9	0	14	0	0	3	0	1
ASV1862	Bacteria	Proteobacteria	Gammaproteobacteria	Diplorickettsiales	Diplorickettsiaceae	Aquicella		25	28	0	26	26	45	16	10	99	42	13	17	29	24	0	27	0	0	0	12	0	0	6	0	7	0	0	0	12	10	0	5	0	0	0	0	0	2	0	0	0	0
ASV1863	Bacteria	Actinobacteriota	Actinobacteria	Pseudonocardiales	Pseudonocardiaceae	Pseudonocardia		0	36	55	0	18	0	15	10	10	18	25	0	7	0	33	0	38	20	0	0	0	0	10	0	0	0	0	0	0	0	7	0	0	0	7	34	0	0	0	0	25	0
ASV1864	Bacteria	Firmicutes	Bacilli	Erysipelotrichales	Erysipelotrichaceae			0	0	0	0	0	0	0	0	0	0	0	0	0	0	0	0	0	0	0	0	0	0	0	0	0	0	0	0	0	0	0	0	0	0	12	0	0	0	31	31	0	0
ASV1865	Bacteria	Proteobacteria	Gammaproteobacteria	Xanthomonadales	Rhodanobacteraceae	Dokdonella	Dokdonella_ginsengisoli	11	0	0	13	39	24	0	14	15	0	0	0	17	24	0	0	0	0	0	0	13	0	12	33	12	0	4	0	0	0	12	0	9	0	0	0	4	0	0	0	0	12
ASV1866	Bacteria	Gemmatimonadota	Gemmatimonadetes	Gemmatimonadales	Gemmatimonadaceae	Gemmatimonas		0	12	0	1	0	0	9	0	0	0	13	0	0	0	0	0	0	10	0	0	0	0	0	0	2	14	7	10	10	0	0	0	0	25	0	10	10	0	0	0	12	12
ASV1867	Bacteria	Bacteroidota	Bacteroidia	Cytophagales	Cytophagaceae	Sporocytophaga		8	10	20	11	7	4	9	8	3	0	0	10	0	0	0	0	0	6	0	0	0	0	0	2	2	8	0	0	5	8	3	10	0	7	7	10	3	0	0	0	0	1
ASV1868	Bacteria	Cyanobacteria	Cyanobacteriia	Chloroplast	Chloroplast	Chloroplast	Planoglabratella_opercularis	2	0	0	0	0	0	0	0	0	0	0	12	0	0	0	0	0	7	15	0	0	0	0	0	1	0	0	0	10	0	6	20	34	0	0	0	41	0	0	0	0	0
ASV1870	Bacteria	Actinobacteriota	Actinobacteria	Micromonosporales	Micromonosporaceae	Micromonospora		0	19	21	0	0	0	39	0	0	18	10	0	0	0	31	0	13	0	0	0	0	0	13	27	0	0	0	0	0	0	5	0	0	6	0	0	0	0	0	0	0	0
ASV1874	Bacteria	Acidobacteriota	Holophagae	Subgroup_7	Subgroup_7	Subgroup_7	Acidobacteria_bacterium	0	0	0	0	23	0	17	0	0	0	0	0	0	21	0	7	7	0	0	0	20	0	0	0	13	0	0	0	2	4	0	2	0	20	0	0	6	0	0	0	0	0
ASV1875	Bacteria	Verrucomicrobiota	Verrucomicrobiae	Pedosphaerales	Pedosphaeraceae	Pedosphaeraceae		0	0	0	0	0	0	0	0	0	0	0	0	0	0	0	0	0	5	0	0	0	16	0	0	0	0	0	0	5	0	0	0	14	4	0	0	0	6	0	0	0	0
ASV1877	Bacteria	Firmicutes	Bacilli	Paenibacillales	Paenibacillaceae	Ammoniphilus		4	11	16	0	19	0	5	0	0	4	11	0	0	0	0	0	12	8	0	0	0	0	1	11	0	6	0	0	0	0	4	0	0	2	0	8	0	0	0	0	3	9
ASV1878	Bacteria	Chloroflexi	Dehalococcoidia	S085	S085	S085		0	8	17	0	6	0	13	8	4	10	16	0	0	0	9	0	23	12	0	0	0	0	10	8	0	8	9	21	0	0	6	0	0	0	0	6	0	0	1	0	9	10
ASV1881	Bacteria	Firmicutes	Clostridia	Peptostreptococcales-Tissierellales	Peptostreptococcaceae			0	21	36	0	13	0	7	5	0	10	6	0	0	0	9	0	16	13	0	0	0	4	8	11	0	7	0	0	0	0	15	0	0	0	0	12	0	0	0	0	8	7
ASV1882	Bacteria	Acidobacteriota	Acidobacteriae	Acidobacteriales				23	14	0	19	20	5	7	13	0	12	0	0	31	3	6	0	13	0	0	0	0	10	25	0	0	15	0	0	7	0	0	0	7	10	0	3	0	0	0	3	3	8
ASV1884	Bacteria	Proteobacteria	Gammaproteobacteria	Xanthomonadales	Xanthomonadaceae	Arenimonas		0	0	0	6	0	0	0	0	0	0	0	0	0	0	0	0	0	4	0	0	0	0	0	4	0	0	0	0	6	0	0	0	0	0	0	3	0	0	0	0	0	0
ASV1885	Bacteria	Proteobacteria	Alphaproteobacteria	Tistrellales	Geminicoccaceae	Candidatus_Alysiosphaera		0	0	18	0	22	0	16	0	0	14	23	0	0	0	10	0	7	16	0	0	0	0	0	20	0	0	0	0	0	0	16	0	0	0	0	9	0	0	0	0	17	0
ASV1886	Bacteria	Proteobacteria	Gammaproteobacteria	Gammaproteobacteria_Incertae_Sedis	Unknown_Family	Acidibacter		9	5	0	24	9	0	4	2	3	0	9	13	7	8	0	0	4	0	0	3	0	7	0	7	4	10	0	11	0	0	0	0	1	0	4	5	0	0	0	0	0	0
ASV1887	Bacteria	Firmicutes	Clostridia	Lachnospirales	Lachnospiraceae			0	0	0	0	0	0	0	0	0	0	0	0	0	0	0	0	0	0	0	0	0	0	0	0	0	0	0	0	0	0	0	0	0	0	0	0	0	0	0	84	0	0
ASV1889	Bacteria	Bdellovibrionota	Oligoflexia	0319-6G20	0319-6G20	0319-6G20		6	61	18	25	38	18	27	18	15	33	22	15	0	6	12	34	15	13	0	6	5	3	0	19	60	0	9	0	3	9	0	11	0	0	0	13	5	1	0	0	17	0
ASV1890	Bacteria	Gemmatimonadota	Gemmatimonadetes	Gemmatimonadales	Gemmatimonadaceae			4	0	0	6	0	0	10	6	0	0	0	0	0	0	5	15	4	0	0	0	0	0	0	5	7	4	26	15	0	0	0	3	5	4	15	0	0	0	0	0	0	4
ASV1891	Bacteria	Proteobacteria	Alphaproteobacteria	Sphingomonadales	Sphingomonadaceae	Sphingomonas		0	0	0	0	0	0	0	0	0	0	0	0	0	0	0	0	41	12	0	0	0	0	0	0	0	21	0	0	11	0	0	0	0	0	0	0	0	0	0	35	0	0
ASV1892	Bacteria	Proteobacteria	Alphaproteobacteria					5	0	0	14	9	9	0	3	2	0	3	15	22	5	0	0	0	2	15	0	0	6	1	0	3	2	9	4	2	0	0	0	2	1	8	7	15	0	13	0	1	2
ASV1893	Bacteria	Proteobacteria	Gammaproteobacteria	Gammaproteobacteria_Incertae_Sedis	Unknown_Family	Acidibacter		0	0	0	0	0	0	0	0	0	0	0	0	0	0	0	0	0	0	0	0	0	0	0	0	0	0	0	0	0	0	9	0	0	0	0	0	0	0	0	0	0	0
ASV1895	Bacteria	Methylomirabilota	Methylomirabilia	Rokubacteriales	Rokubacteriales	Rokubacteriales		9	0	0	0	14	0	0	24	10	14	0	0	0	18	11	0	0	0	0	0	15	15	0	13	4	0	9	8	0	0	0	0	0	0	0	0	0	0	0	0	0	20
ASV1896	Bacteria	Actinobacteriota	Thermoleophilia	Solirubrobacterales	67-14	67-14		0	48	22	0	49	0	0	13	0	0	20	3	0	4	0	0	28	0	0	0	0	0	0	24	0	0	0	0	0	0	14	0	0	0	0	16	0	0	0	13	0	21
ASV1899	Bacteria	Chloroflexi	Gitt-GS-136	Gitt-GS-136	Gitt-GS-136	Gitt-GS-136		0	0	0	0	20	0	0	13	0	0	0	0	0	0	0	0	0	0	0	0	0	0	0	20	0	2	0	0	0	0	18	0	0	0	0	0	0	0	0	0	0	1
ASV1901	Bacteria	Myxococcota	Polyangia	Haliangiales	Haliangiaceae	Haliangium		3	0	14	0	0	0	0	0	0	0	0	0	0	0	0	0	9	0	0	14	0	0	0	6	0	0	0	0	12	0	0	0	12	19	0	23	10	0	9	0	0	0
ASV1902	Bacteria	Actinobacteriota	Thermoleophilia	Solirubrobacterales	67-14	67-14		0	0	0	0	0	0	0	0	0	0	0	0	0	0	0	0	0	0	0	0	0	0	0	0	0	0	0	0	0	0	0	0	0	0	0	0	0	0	0	0	0	0
ASV1903	Bacteria	Proteobacteria	Alphaproteobacteria	Sphingomonadales	Sphingomonadaceae	Sphingopyxis		0	0	0	0	0	0	0	0	30	0	0	0	0	0	0	0	0	0	0	0	0	0	0	5	42	0	0	0	137	21	14	26	6	5	0	20	0	0	11	0	22	8
ASV1904	Bacteria	Abditibacteriota	Abditibacteria	Abditibacteriales	Abditibacteriaceae	Abditibacterium	bacterium_LY17	36	37	0	0	34	69	0	25	67	0	0	13	0	73	0	0	0	0	9	16	15	0	0	0	0	0	0	0	0	0	0	0	6	0	0	0	0	0	0	0	6	0
ASV1905	Bacteria	Proteobacteria	Alphaproteobacteria	Sphingomonadales	Sphingomonadaceae	Novosphingobium		9	0	15	34	0	8	10	0	13	18	0	0	0	7	15	0	0	0	0	22	0	25	37	0	21	0	0	0	0	0	0	0	0	0	0	0	0	0	0	0	0	14
ASV1906	Bacteria	Actinobacteriota	Thermoleophilia	Gaiellales				0	4	0	0	17	0	10	3	0	0	12	0	0	0	0	0	0	11	0	0	0	0	2	13	0	0	0	0	0	0	0	1	0	0	0	0	0	0	0	0	0	1
ASV1909	Bacteria	Chloroflexi	TK10	TK10	TK10	TK10		0	0	0	0	0	2	4	0	0	0	8	0	7	0	0	18	0	0	0	0	0	0	0	8	2	0	0	6	0	0	0	0	0	0	0	0	0	0	0	0	0	4
ASV1910	Bacteria	Proteobacteria	Gammaproteobacteria					12	22	0	17	12	14	0	44	5	6	2	16	11	19	0	0	5	0	0	0	0	0	0	6	0	10	0	5	0	0	7	0	0	7	18	7	1	5	7	11	0	18
ASV1911	Bacteria							0	0	0	0	0	0	0	0	0	0	0	0	0	0	0	0	0	0	0	0	0	0	0	0	0	0	0	0	0	0	0	0	0	0	0	0	0	0	0	0	0	0
ASV1913	Bacteria	Proteobacteria	Alphaproteobacteria	Rhizobiales	Devosiaceae	Devosia		0	0	0	0	0	0	0	0	0	0	0	0	0	0	0	0	0	0	0	0	0	0	0	0	0	0	6	0	0	0	0	0	0	0	0	0	0	9	0	0	0	0
ASV1914	Bacteria	Proteobacteria	Alphaproteobacteria	Caulobacterales	Caulobacteraceae	Brevundimonas		0	10	4	0	0	0	0	0	0	0	0	0	0	0	0	0	0	0	0	0	15	16	0	11	8	7	0	4	0	0	10	0	0	0	0	0	0	8	0	0	0	15
ASV1915	Bacteria	Proteobacteria	Alphaproteobacteria	Caulobacterales	Caulobacteraceae			10	8	0	13	8	0	6	9	0	0	0	5	6	0	0	0	0	0	0	0	0	0	0	0	0	0	2	4	0	0	3	0	0	8	9	0	0	4	13	0	0	0
ASV1916	Bacteria	Actinobacteriota	Thermoleophilia	Gaiellales				0	43	18	0	16	0	44	13	0	27	18	0	0	0	14	0	32	22	0	0	0	0	21	8	0	13	0	0	0	0	5	0	0	0	0	28	0	0	0	0	25	12
ASV1917	Bacteria	Proteobacteria	Alphaproteobacteria	Rhizobiales	Hyphomicrobiaceae	Pedomicrobium		0	8	10	0	15	0	0	15	0	18	0	0	0	0	0	0	6	0	0	0	0	0	0	12	0	6	0	0	0	0	8	0	0	0	0	0	0	0	0	0	0	17
ASV1919	Bacteria	Acidobacteriota	Acidobacteriae	Acidobacteriales				4	0	0	22	5	2	0	6	4	10	0	5	13	2	11	0	4	0	0	9	0	12	18	4	0	3	0	0	0	0	4	16	3	0	0	0	0	3	0	0	0	20
ASV1920	Bacteria	Bacteroidota	Bacteroidia	Bacteroidales	Bacteroidaceae	Bacteroides		0	0	0	0	0	0	0	0	0	0	0	0	0	0	0	0	0	0	0	0	0	0	0	0	0	0	0	0	0	0	0	0	0	0	0	0	0	0	18	6	0	0
ASV1921	Bacteria	Chloroflexi	Ktedonobacteria	C0119	C0119	C0119		5	0	10	0	0	0	0	0	1	3	0	0	8	0	6	8	4	12	0	23	11	0	5	8	3	5	0	12	0	2	16	26	0	0	4	0	2	8	0	0	0	9
ASV1922	Bacteria	Bacteroidota	Bacteroidia	Bacteroidales	Dysgonomonadaceae			2	14	0	1	9	0	0	5	3	6	2	0	0	0	0	0	0	0	0	0	5	0	0	0	17	4	0	2	2	0	0	0	0	0	12	3	0	0	1	0	0	0
ASV1925	Bacteria	Actinobacteriota	Thermoleophilia	Solirubrobacterales				0	0	0	0	0	0	0	0	0	0	0	0	0	0	0	0	0	0	0	0	0	0	0	0	0	0	0	0	0	0	0	0	0	0	0	0	0	0	0	0	0	0
ASV1928	Bacteria	Verrucomicrobiota	Verrucomicrobiae	Pedosphaerales	Pedosphaeraceae			21	0	0	12	12	0	0	8	0	0	0	0	11	0	13	0	5	0	0	0	12	5	0	0	0	17	0	13	0	0	0	0	0	6	0	15	16	0	0	6	0	4
ASV1929	Bacteria	Verrucomicrobiota	Verrucomicrobiae	Verrucomicrobiales	Verrucomicrobiaceae	Prosthecobacter		0	0	0	3	0	0	0	0	0	0	0	0	0	0	0	0	12	0	0	13	0	0	0	0	22	0	0	0	0	0	11	0	14	0	0	0	11	18	22	0	0	0
ASV1931	Bacteria	Proteobacteria	Alphaproteobacteria					0	0	4	0	0	0	0	0	0	0	1	0	0	0	0	0	6	2	3	5	2	8	6	2	0	4	15	8	3	0	8	12	0	0	7	0	20	41	5	0	0	10
ASV1932	Bacteria	Desulfobacterota	Desulfobacteria	Desulfobacterales				6	5	0	0	7	29	11	0	8	106	0	7	0	7	0	15	0	0	0	0	0	0	17	0	0	0	0	0	0	5	0	0	0	0	2	0	0	0	0	6	0	0
ASV1933	Bacteria	Actinobacteriota	Coriobacteriia	Coriobacteriales	Eggerthellaceae	Enterorhabdus		0	0	0	0	3	0	0	0	0	0	0	0	0	0	0	0	0	0	0	0	0	0	0	4	0	0	0	0	0	52	0	0	0	0	0	0	0	0	22	22	0	0
ASV1934	Bacteria	Proteobacteria	Alphaproteobacteria	Rhizobiales	Rhizobiaceae	Allorhizobium-Neorhizobium-Pararhizobium-Rhizobium		0	0	14	0	0	0	0	0	0	0	6	0	0	0	0	0	19	13	0	0	0	17	0	0	0	0	0	0	0	0	0	0	0	8	25	0	0	9	0	57	0	10
ASV1935	Bacteria	Actinobacteriota	Actinobacteria	Corynebacteriales	Mycobacteriaceae	Mycobacterium		0	7	0	0	7	0	7	5	0	4	19	0	0	0	10	0	3	15	0	0	0	0	10	0	0	0	0	0	0	0	5	0	0	0	0	0	0	0	0	0	9	9
ASV1937	Bacteria	Bacteroidota	Bacteroidia	Chitinophagales	Chitinophagaceae	Puia		18	13	9	0	0	11	0	21	13	0	0	14	0	10	27	0	4	0	0	0	10	0	7	0	0	18	0	0	0	0	0	26	0	5	0	0	0	0	0	0	0	12
ASV1938	Bacteria	Firmicutes	Bacilli	Bacillales	Planococcaceae	Psychrobacillus		0	40	54	0	21	0	27	0	0	21	25	0	0	0	11	0	35	19	0	0	0	0	27	0	0	0	0	0	0	0	3	0	0	0	0	41	3	0	0	0	10	0
ASV1939	Bacteria	Firmicutes	Clostridia	Clostridiales	Caloramatoraceae	Fonticella		0	0	12	0	0	0	0	0	0	0	0	0	0	0	5	0	0	0	49	0	0	0	0	0	0	0	0	0	0	0	0	0	0	0	0	0	0	0	0	20	0	0
ASV1940	Bacteria	Bacteroidota	Bacteroidia	Bacteroidales	Muribaculaceae	Muribaculaceae		0	0	0	0	0	0	0	0	0	0	0	0	0	0	0	0	0	0	0	0	0	0	0	0	0	0	0	0	0	0	0	0	0	0	25	0	0	0	30	18	0	0
ASV1942	Bacteria	Proteobacteria	Alphaproteobacteria	Micropepsales	Micropepsaceae			17	0	0	13	0	0	0	27	11	7	17	19	0	0	0	0	0	0	36	0	0	0	0	0	0	12	0	0	0	0	0	0	0	6	0	0	0	4	0	0	0	0
ASV1943	Bacteria	Proteobacteria	Alphaproteobacteria					0	0	0	0	0	0	0	0	0	0	0	0	0	0	0	0	8	0	0	0	0	0	0	9	7	14	0	9	2	0	0	0	7	0	8	11	0	0	14	0	0	0
ASV1944	Bacteria	Proteobacteria	Gammaproteobacteria	Burkholderiales	Comamonadaceae			0	0	0	0	0	0	0	0	0	0	0	0	0	0	0	0	0	0	0	0	0	0	0	0	0	0	0	0	0	0	0	0	35	0	0	0	0	0	0	0	0	0
ASV1949	Bacteria	Proteobacteria	Alphaproteobacteria	Elsterales				0	0	0	0	16	26	23	21	55	0	0	0	0	0	17	0	0	0	29	0	0	0	0	0	0	32	0	11	0	0	0	0	10	0	0	0	9	0	18	0	9	0
ASV1950	Bacteria	Proteobacteria	Alphaproteobacteria	Rhizobiales	Beijerinckiaceae			5	0	0	0	0	35	8	27	0	8	0	16	0	0	0	23	0	0	0	38	0	0	49	0	0	0	0	0	0	0	0	9	4	0	16	0	0	0	0	0	0	15
ASV1951	Bacteria	Proteobacteria	Gammaproteobacteria	Xanthomonadales	Xanthomonadaceae	Thermomonas		0	0	0	0	0	0	0	0	0	0	0	0	0	0	0	0	0	0	0	3	8	0	0	0	0	0	0	0	4	0	0	0	0	0	0	0	0	2	0	0	0	0
ASV1952	Bacteria	Bacteroidota	Bacteroidia	Cytophagales	Cytophagaceae	Sporocytophaga		32	19	0	55	33	6	17	64	20	21	0	27	51	0	0	0	0	0	0	0	0	0	0	0	0	16	0	0	0	0	0	0	0	0	0	0	0	26	0	0	0	14
ASV1954	Bacteria	Proteobacteria	Alphaproteobacteria	Rickettsiales	Mitochondria	Mitochondria		0	0	0	0	0	0	0	0	0	0	0	0	0	0	3	0	0	0	0	0	0	13	19	33	0	23	0	40	0	0	48	31	12	0	0	19	0	0	0	0	0	0
ASV1956	Bacteria	Firmicutes	Incertae_Sedis	DTU014	DTU014	DTU014		0	0	0	0	0	0	0	0	0	0	0	0	0	0	0	0	0	0	0	0	0	0	0	0	0	0	0	0	0	0	0	0	0	0	0	0	0	0	0	0	0	0
ASV1957	Bacteria	Proteobacteria	Alphaproteobacteria	Rhizobiales	Beijerinckiaceae	Methylobacterium-Methylorubrum		0	0	0	0	0	0	0	0	0	14	15	11	0	0	4	12	4	7	6	0	7	6	69	13	0	2	54	0	0	0	8	6	0	0	0	4	10	0	0	0	0	5
ASV1958	Bacteria	Actinobacteriota	Acidimicrobiia	Microtrichales				0	3	0	8	0	0	0	13	0	4	0	5	0	0	0	0	0	12	0	0	0	0	8	17	0	0	0	0	7	4	15	7	0	7	8	0	0	4	0	7	8	4
ASV1959	Bacteria	Acidobacteriota	Vicinamibacteria	Vicinamibacterales	Vicinamibacteraceae	Vicinamibacteraceae		0	0	37	0	0	4	0	0	5	0	0	0	0	0	0	0	0	0	0	21	0	0	28	0	0	0	0	0	0	0	0	0	12	11	13	23	0	0	0	0	12	0
ASV1963	Bacteria	Proteobacteria	Gammaproteobacteria	Burkholderiales	Burkholderiaceae	Limnobacter	Limnobacter_litoralis	0	0	0	5	0	0	0	0	0	0	0	0	17	0	2	0	4	0	39	0	6	0	0	0	0	4	9	0	4	7	0	1	0	26	15	0	0	3	6	7	0	0
ASV1964	Bacteria	Actinobacteriota	Thermoleophilia	Solirubrobacterales	Solirubrobacteraceae	Conexibacter		42	18	0	13	22	0	14	13	0	0	0	0	0	22	0	0	0	0	38	0	20	0	0	10	0	16	0	23	0	0	0	0	0	27	0	30	0	7	0	0	17	0
ASV1965	Bacteria	Bacteroidota	Bacteroidia	Bacteroidales	Muribaculaceae	Muribaculaceae		0	0	0	0	0	0	0	0	0	0	0	0	0	0	0	0	0	0	0	0	0	0	0	0	0	0	0	0	0	0	0	0	0	0	0	0	2	0	53	26	0	0
ASV1967	Bacteria	Firmicutes	Clostridia	Oscillospirales	Oscillospiraceae	Colidextribacter		0	0	0	0	0	0	0	0	0	0	0	0	0	0	0	0	4	5	0	0	0	7	3	0	0	0	0	0	0	0	0	0	0	0	13	0	0	0	21	18	0	10
ASV1970	Bacteria	Firmicutes	Clostridia	Oscillospirales	Oscillospiraceae	Colidextribacter		0	0	0	9	0	0	0	0	0	0	0	0	0	0	0	0	0	0	0	0	0	0	0	0	0	0	0	0	0	0	0	0	0	0	0	0	5	0	0	0	0	0
ASV1972	Bacteria	Proteobacteria	Gammaproteobacteria	Steroidobacterales	Steroidobacteraceae	Steroidobacter	bacterium_MI-37	0	8	0	0	0	0	13	0	1	0	15	22	0	0	0	24	0	0	20	0	22	0	0	0	0	0	54	14	0	0	0	30	0	0	0	0	19	8	0	0	0	0
ASV1973	Bacteria	Actinobacteriota	Acidimicrobiia	Microtrichales	Ilumatobacteraceae			1	28	23	0	17	0	15	10	7	12	15	4	0	0	15	0	20	16	0	0	0	0	6	2	0	3	0	0	0	0	8	26	0	0	0	10	0	0	0	0	0	9
ASV1974	Bacteria	Firmicutes	Clostridia	Lachnospirales	Lachnospiraceae	Lachnoanaerobaculum		0	0	0	0	0	0	0	0	0	0	0	0	0	0	0	0	0	0	0	0	0	0	0	0	0	0	0	0	0	0	0	0	0	0	0	0	0	0	0	0	0	0
ASV1975	Bacteria	Acidobacteriota	Acidobacteriae	Bryobacterales	Bryobacteraceae	Bryobacter		0	0	0	0	0	0	0	0	0	11	13	0	0	0	60	0	0	0	0	0	0	0	0	0	0	0	0	0	0	0	0	10	0	0	0	0	0	0	0	0	0	0
ASV1976	Bacteria	Firmicutes	Clostridia	Peptostreptococcales-Tissierellales	Peptostreptococcales-Tissierellales	Finegoldia		0	0	0	0	0	0	2	0	0	12	0	0	0	0	16	0	3	1	0	9	0	0	111	0	0	0	0	0	0	0	0	4	5	0	1	0	2	2	6	0	0	4
ASV1979	Bacteria	Verrucomicrobiota	Verrucomicrobiae	Pedosphaerales	Pedosphaeraceae	Pedosphaeraceae		22	8	0	0	15	0	3	10	10	0	7	0	0	0	0	0	0	10	0	0	0	0	0	0	10	7	0	0	0	0	0	0	2	5	16	9	0	0	5	0	0	11
ASV1981	Bacteria	Proteobacteria	Alphaproteobacteria	Rhizobiales	Stappiaceae	Stappia		0	0	0	0	0	0	0	0	0	0	0	0	0	0	0	0	0	0	0	0	0	0	0	0	0	0	0	0	0	0	0	0	0	0	0	0	0	0	0	0	0	0
ASV1983	Bacteria	Actinobacteriota	Acidimicrobiia	IMCC26256	IMCC26256	IMCC26256		0	17	26	0	7	5	20	10	0	25	26	5	0	0	27	0	22	13	0	0	0	0	16	12	0	0	0	0	0	0	0	0	0	0	0	26	0	0	0	0	21	9
ASV1984	Archaea	Crenarchaeota	Nitrososphaeria	Nitrososphaerales	Nitrososphaeraceae	Nitrososphaeraceae		0	0	0	0	0	0	0	0	0	0	0	0	0	0	0	0	0	0	0	0	0	0	0	0	0	0	0	0	0	0	0	0	5	0	0	0	0	0	0	0	0	0
ASV1989	Bacteria	Proteobacteria	Gammaproteobacteria	Burkholderiales	Burkholderiaceae	Burkholderia-Caballeronia-Paraburkholderia		0	0	0	0	0	0	0	0	10	21	0	1	0	0	18	0	0	6	0	0	0	0	11	0	0	0	12	0	6	9	0	31	0	0	0	0	0	7	0	0	0	0
ASV1991	Bacteria	Actinobacteriota	Actinobacteria					8	15	0	8	9	96	63	12	44	57	4	10	0	40	7	22	0	8	0	4	0	0	0	0	0	0	0	0	0	18	0	0	0	1	0	0	0	0	0	0	13	0
ASV1992	Bacteria	Proteobacteria	Gammaproteobacteria					35	14	0	26	11	0	11	22	0	0	0	51	0	0	0	0	0	0	0	0	4	0	0	0	3	0	0	0	0	0	0	0	0	0	0	13	0	0	0	0	0	0
ASV1996	Bacteria	Patescibacteria	Parcubacteria	Candidatus_Adlerbacteria	Candidatus_Adlerbacteria	Candidatus_Adlerbacteria		0	0	2	0	0	0	0	0	0	0	9	0	0	0	0	0	0	0	0	0	0	9	0	8	0	0	0	9	0	0	11	0	20	0	0	0	0	0	16	0	0	0
ASV1998	Bacteria	Abditibacteriota	Abditibacteria	Abditibacteriales	Abditibacteriaceae	Abditibacterium	bacterium_LY17	0	0	0	21	0	66	44	0	0	43	18	0	27	0	6	21	0	0	0	0	0	0	5	0	0	15	0	0	9	23	0	0	0	0	23	0	6	0	0	9	0	10
ASV1999	Bacteria	Firmicutes	Clostridia	Clostridia	Hungateiclostridiaceae	Fastidiosipila		0	3	0	6	1	0	11	0	0	25	0	0	0	0	4	0	0	0	0	0	0	0	9	0	0	0	0	0	0	0	0	0	0	0	0	0	0	0	0	12	0	0
ASV2000	Bacteria	Proteobacteria	Gammaproteobacteria	Burkholderiales	Nitrosomonadaceae	IS-44		0	8	0	0	0	8	0	0	0	0	8	0	0	0	2	0	0	27	0	0	5	0	4	0	0	3	13	0	0	0	0	0	0	6	3	11	16	4	0	0	14	0
ASV2002	Bacteria	Actinobacteriota	Thermoleophilia	Gaiellales	Gaiellaceae	Gaiella		0	0	0	0	10	0	0	0	0	0	0	0	0	0	0	0	0	0	0	0	0	0	0	0	0	0	0	0	0	0	0	0	0	0	0	0	0	0	0	0	0	0
ASV2003	Bacteria	Bacteroidota	Bacteroidia	Chitinophagales	Chitinophagaceae	Sediminibacterium		0	0	0	0	0	0	0	0	0	0	0	0	0	14	0	0	0	9	0	0	0	0	11	0	0	0	0	0	35	0	0	5	16	0	29	0	0	19	9	0	0	6
ASV2004	Bacteria	Proteobacteria	Gammaproteobacteria	Burkholderiales	Neisseriaceae			0	4	0	0	0	1	6	26	1	0	0	0	0	13	0	0	0	0	0	0	0	0	0	0	0	0	0	0	0	0	0	0	0	0	0	0	0	0	0	0	0	0
ASV2005	Bacteria	Acidobacteriota	Vicinamibacteria	Vicinamibacterales	Vicinamibacteraceae	Vicinamibacteraceae		0	0	24	0	0	0	0	0	0	0	18	14	0	0	15	30	0	0	13	0	16	20	0	17	22	21	64	12	8	0	0	0	0	0	0	0	0	0	0	0	0	17
ASV2006	Bacteria	Gemmatimonadota	Gemmatimonadetes	Gemmatimonadales	Gemmatimonadaceae			1	0	0	0	13	0	4	6	0	5	0	0	0	0	3	0	0	0	5	0	0	2	0	0	0	5	0	0	0	0	3	0	0	4	0	0	0	0	6	0	0	10
ASV2007	Bacteria	Bacteroidota	Bacteroidia	Sphingobacteriales	Lentimicrobiaceae	Lentimicrobium		0	2	0	0	0	9	0	0	0	0	0	0	0	2	0	0	0	0	0	0	0	0	0	0	0	0	0	0	0	0	0	0	0	0	0	0	0	0	0	10	0	0
ASV2008	Bacteria	Acidobacteriota	Acidobacteriae	Acidobacteriales				17	4	9	10	0	0	0	0	0	0	0	0	4	1	7	0	10	5	0	10	0	17	8	0	0	0	0	0	0	0	2	32	1	5	3	0	8	0	0	0	0	12
ASV2012	Bacteria	Gemmatimonadota	S0134_terrestrial_group	S0134_terrestrial_group	S0134_terrestrial_group	S0134_terrestrial_group		23	79	60	33	0	16	47	0	0	71	27	11	0	0	0	0	0	0	0	42	0	11	0	0	20	0	0	0	0	0	0	0	0	0	0	0	0	0	0	0	0	0
ASV2013	Bacteria	Firmicutes	Bacilli	Lactobacillales	Carnobacteriaceae	Trichococcus		0	0	0	0	0	0	0	0	6	0	0	0	0	0	0	0	0	0	0	0	0	0	0	0	0	0	0	0	0	0	0	0	0	0	0	0	0	0	0	0	0	0
ASV2014	Bacteria	Proteobacteria	Alphaproteobacteria	Azospirillales	Azospirillaceae	Skermanella		0	0	0	0	0	0	0	0	0	0	0	0	0	0	0	0	0	0	0	0	0	0	0	0	0	0	0	0	0	0	0	0	0	0	0	0	0	0	0	0	0	0
ASV2017	Bacteria	Myxococcota	Polyangia	Polyangiales	Sandaracinaceae			5	19	4	0	23	0	22	5	0	18	7	0	0	0	0	0	8	24	0	0	2	0	9	12	0	0	0	3	0	0	8	0	0	0	0	14	19	0	0	0	0	7
ASV2018	Bacteria	Cyanobacteria	Cyanobacteriia	Chloroplast	Chloroplast	Chloroplast		0	0	0	0	5	0	0	0	0	0	0	0	0	0	0	0	5	0	0	1	0	0	0	2	0	0	0	13	0	0	9	0	7	0	0	0	0	4	0	0	0	0
ASV2019	Bacteria	Proteobacteria	Alphaproteobacteria	Elsterales	URHD0088	URHD0088		0	0	0	7	0	0	0	7	0	0	0	0	20	0	0	0	0	0	0	0	0	13	9	0	0	12	0	0	0	0	0	0	5	7	7	0	9	6	19	20	0	0
ASV2020	Bacteria	Acidobacteriota	Acidobacteriae	Acidobacteriales				16	0	0	6	0	5	0	5	0	0	0	0	0	0	0	0	0	0	0	0	0	7	0	0	13	0	0	33	0	5	0	0	20	6	5	8	5	0	0	0	0	11
ASV2022	Bacteria	Firmicutes	Clostridia	Lachnospirales	Lachnospiraceae			0	0	0	0	0	0	0	0	0	0	0	0	0	0	0	0	0	0	0	0	0	0	0	0	0	0	0	0	0	0	0	0	0	0	11	0	0	0	51	15	0	0
ASV2023	Bacteria	Proteobacteria	Gammaproteobacteria	Legionellales	Legionellaceae			1	0	2	0	0	0	0	1	0	0	0	0	0	0	0	0	0	0	0	0	8	0	0	0	0	2	0	0	0	0	0	0	0	0	2	0	0	0	0	6	0	2
ASV2024	Bacteria	Firmicutes	Clostridia	Caldicoprobacterales	Caldicoprobacteraceae	Caldicoprobacter		6	0	18	0	0	0	0	0	0	0	0	0	0	3	0	0	0	0	0	0	0	0	0	0	0	0	0	0	0	0	0	0	0	0	0	0	0	0	0	0	0	0
ASV2025	Bacteria	Verrucomicrobiota	Verrucomicrobiae	Opitutales	Opitutaceae			0	8	0	0	0	0	0	0	0	0	0	0	0	0	0	0	12	3	0	0	0	0	0	0	0	0	0	0	0	0	3	0	0	0	0	10	20	0	0	0	0	0
ASV2029	Bacteria	Proteobacteria	Alphaproteobacteria	Rhizobiales	Rhizobiales_Incertae_Sedis	Bauldia		0	0	0	0	0	0	0	0	0	0	0	0	0	6	0	0	0	0	0	24	0	0	26	0	0	0	0	0	0	0	0	0	0	0	0	0	0	8	0	0	0	20
ASV2030	Bacteria	Desulfobacterota	Syntrophia	Syntrophales	Smithellaceae	Smithella		0	0	0	0	0	0	0	0	0	0	0	0	0	0	0	0	0	0	0	0	0	0	19	0	0	0	0	0	0	0	0	0	0	0	0	0	0	0	0	0	0	0
ASV2033	Bacteria	Proteobacteria	Gammaproteobacteria	Xanthomonadales	Xanthomonadaceae	Pseudoxanthomonas		0	0	0	0	0	0	0	0	0	0	0	16	0	0	0	0	0	0	0	0	0	0	0	0	0	0	0	0	0	0	0	0	0	0	0	0	0	0	0	0	0	0
ASV2034	Bacteria	Proteobacteria	Gammaproteobacteria	Pasteurellales	Pasteurellaceae	Rodentibacter		0	0	0	0	0	0	0	0	0	0	0	0	0	0	0	0	0	0	0	0	0	0	0	0	0	0	0	0	0	0	0	0	0	0	0	0	0	0	0	0	0	0
ASV2036	Bacteria	Bacteroidota	Bacteroidia	Sphingobacteriales	NS11-12_marine_group	NS11-12_marine_group	Haematococcus_lacustris	0	0	0	0	0	12	13	0	0	0	0	0	0	0	0	0	0	2	0	6	0	0	0	0	0	0	0	0	7	37	0	0	2	16	0	10	0	0	0	0	37	0
ASV2037	Bacteria	Myxococcota	Myxococcia	Myxococcales	Vulgatibacteraceae	Vulgatibacter		17	75	37	5	14	18	45	8	15	0	0	1	11	28	0	18	24	8	0	10	2	0	0	0	15	0	7	0	0	15	0	0	0	1	0	26	6	0	0	0	0	0
ASV2038	Bacteria	Proteobacteria	Gammaproteobacteria	Burkholderiales	Rhodocyclaceae	Thauera		0	7	0	0	0	0	0	0	0	0	0	0	0	0	0	0	0	0	0	0	0	0	0	0	0	0	0	0	0	0	0	0	0	0	0	0	0	0	0	0	0	0
ASV2039	Bacteria	Acidobacteriota	Vicinamibacteria	Vicinamibacterales	Vicinamibacteraceae			0	0	0	0	0	0	0	0	0	28	0	0	0	0	0	0	0	13	0	23	0	0	0	0	0	0	0	0	20	0	18	0	0	0	0	16	49	0	0	0	0	0
ASV2040	Bacteria	Patescibacteria	Parcubacteria	Candidatus_Kaiserbacteria	Candidatus_Kaiserbacteria	Candidatus_Kaiserbacteria		10	0	0	9	0	0	0	5	0	0	0	0	0	0	21	0	17	9	0	11	1	0	12	10	0	1	9	0	4	0	2	7	2	0	2	0	0	0	0	0	10	0
ASV2041	Bacteria	Proteobacteria	Alphaproteobacteria	Rhizobiales	KF-JG30-B3	KF-JG30-B3		0	26	0	0	0	7	0	0	0	0	0	0	0	0	0	0	27	0	0	0	0	0	0	0	0	0	0	0	0	15	0	0	0	0	0	0	0	0	20	0	0	0
ASV2042	Bacteria	Proteobacteria	Alphaproteobacteria					15	71	50	17	30	11	17	11	13	19	17	12	1	7	11	5	14	7	13	0	0	26	0	5	27	2	0	9	0	0	0	0	0	0	1	28	0	0	0	2	1	0
ASV2044	Bacteria	Patescibacteria	Saccharimonadia	Saccharimonadales	S32	TM7		15	41	33	10	9	11	21	8	0	0	3	2	25	4	32	0	7	5	0	6	0	13	0	3	56	0	0	0	2	6	0	9	0	0	0	11	31	0	0	0	24	0
ASV2045	Bacteria	Proteobacteria	Alphaproteobacteria	Acetobacterales	Acetobacteraceae			11	6	0	7	0	0	0	0	0	0	0	17	14	3	13	0	0	0	0	5	0	0	0	8	0	8	0	24	6	0	4	0	6	0	7	0	0	0	6	0	0	0
ASV2047	Bacteria	Proteobacteria	Alphaproteobacteria	Caulobacterales	Caulobacteraceae			0	0	0	0	0	2	1	4	0	0	18	0	0	5	9	0	0	5	20	0	5	0	4	0	0	14	0	7	15	15	0	0	1	8	0	8	3	4	2	0	11	0
ASV2048	Bacteria	Firmicutes	Bacilli	Exiguobacterales	Exiguobacteraceae	Exiguobacterium		0	0	0	0	0	0	0	0	0	0	0	0	0	0	0	0	0	0	0	0	0	0	0	0	0	0	0	0	0	0	0	0	0	0	0	8	0	0	0	0	0	0
ASV2049	Bacteria	Proteobacteria	Alphaproteobacteria	Acetobacterales	Acetobacteraceae			9	35	40	0	0	0	40	0	0	46	45	0	0	0	26	0	26	21	0	0	0	0	25	7	16	0	0	0	0	0	0	0	0	0	0	29	0	0	0	0	21	0
ASV2050	Bacteria	Gemmatimonadota	Gemmatimonadetes	Gemmatimonadales	Gemmatimonadaceae	Gemmatimonas		0	0	0	0	0	0	0	17	0	0	0	0	10	0	0	0	0	0	0	0	5	8	0	0	0	8	0	0	0	0	9	0	0	0	16	0	0	1	0	0	0	0
ASV2052	Bacteria	Proteobacteria	Alphaproteobacteria	Acetobacterales	Acetobacteraceae	Rhodopila		0	0	9	0	0	0	0	0	0	0	0	0	0	0	0	0	12	11	0	0	0	0	0	7	0	0	0	12	0	0	0	6	4	0	0	0	0	0	0	0	12	0
ASV2053	Bacteria	Bacteroidota	Bacteroidia	Bacteroidales	Porphyromonadaceae	Porphyromonas	Porphyromonas_asaccharolytica	0	0	0	0	0	0	0	0	0	2	0	0	0	0	0	0	0	0	0	0	0	0	0	0	0	0	0	0	0	0	0	0	0	0	0	0	0	0	31	19	0	0
ASV2054	Bacteria	Proteobacteria	Alphaproteobacteria	Rhizobiales	Devosiaceae			0	0	0	37	34	0	0	14	0	0	16	0	0	0	0	0	0	0	32	0	0	0	0	0	0	8	9	0	0	0	19	0	0	0	0	0	0	0	0	0	0	11
ASV2055	Bacteria	Bdellovibrionota	Bdellovibrionia	Bdellovibrionales	Bdellovibrionaceae	OM27_clade		3	0	0	0	0	0	0	0	0	0	0	0	0	0	0	0	0	0	0	0	0	0	0	0	0	0	0	0	7	0	0	0	0	0	0	0	28	0	6	0	0	0
ASV2057	Bacteria	Chloroflexi	Chloroflexia	Thermomicrobiales	JG30-KF-CM45	JG30-KF-CM45		0	41	26	0	15	0	29	0	0	24	20	0	0	0	9	0	24	12	3	0	0	0	14	8	0	7	4	0	0	0	0	0	0	0	0	25	0	0	0	0	23	0
ASV2058	Bacteria	Firmicutes	Clostridia	Lachnospirales	Lachnospiraceae	Lachnospiraceae_ND3007_group		0	0	0	0	0	0	0	0	4	0	0	0	0	0	0	14	0	0	0	0	0	0	0	0	0	0	0	0	0	0	0	0	0	0	0	0	0	0	0	0	2	0
ASV2061	Archaea	Crenarchaeota	Nitrososphaeria	Group_1.1c	Group_1.1c	Group_1.1c		21	0	0	1	0	0	0	9	0	0	0	0	12	0	35	2	0	4	0	0	0	12	0	0	21	0	0	0	0	7	0	5	0	27	6	16	0	0	0	0	0	1
ASV2063	Bacteria	Gemmatimonadota	Gemmatimonadetes	Gemmatimonadales	Gemmatimonadaceae			0	0	0	0	0	0	0	0	0	0	0	0	0	0	0	0	0	0	0	0	0	0	0	0	0	0	0	0	0	0	0	0	0	0	5	0	0	0	4	0	0	0
ASV2064	Bacteria	Proteobacteria	Alphaproteobacteria	Rhizobiales	Rhizobiaceae			34	0	0	14	0	0	0	22	0	0	34	16	0	0	0	0	0	0	0	0	0	0	0	8	0	19	0	0	0	0	25	10	12	0	0	0	0	0	0	0	0	13
ASV2065	Bacteria	Firmicutes	Clostridia	Lachnospirales	Lachnospiraceae	Lachnospira		4	0	0	0	0	0	0	0	0	0	0	0	0	16	0	0	0	0	0	0	2	0	0	0	0	0	0	0	0	0	0	0	0	0	0	0	0	0	3	0	0	0
ASV2068	Bacteria	Myxococcota	Polyangia	Haliangiales	Haliangiaceae	Haliangium		0	53	0	0	0	0	0	0	0	0	0	0	0	11	42	0	0	0	0	0	0	0	30	0	0	0	0	0	0	0	0	16	0	0	0	0	23	4	3	0	0	27
ASV2069	Bacteria	Acidobacteriota	Vicinamibacteria	Vicinamibacterales	Vicinamibacteraceae	Vicinamibacteraceae		0	0	0	0	0	0	0	0	0	0	0	0	0	0	18	0	0	0	0	0	0	0	0	11	0	0	0	0	0	0	0	0	0	0	0	0	0	0	0	0	0	0
ASV2070	Bacteria	Proteobacteria	Gammaproteobacteria	Pseudomonadales	Pseudomonadaceae	Pseudomonas		0	0	0	0	0	0	0	0	0	0	0	0	0	0	0	0	0	0	0	0	0	0	0	0	0	0	0	0	0	0	0	0	0	0	15	0	0	5	0	0	0	0
ASV2071	Bacteria	Gemmatimonadota	Gemmatimonadetes	Gemmatimonadales	Gemmatimonadaceae			0	0	0	0	0	0	0	0	0	0	0	0	0	0	0	0	0	0	0	0	0	0	0	0	0	0	0	0	0	0	0	0	0	18	4	0	18	0	0	0	0	0
ASV2072	Bacteria	Actinobacteriota	Thermoleophilia	Gaiellales	Gaiellaceae	Gaiella		0	0	0	0	0	0	0	0	0	0	0	0	0	0	0	0	0	0	0	0	0	0	0	0	0	0	0	0	0	0	0	0	0	0	0	0	0	0	0	0	0	0
ASV2073	Bacteria	Firmicutes	Bacilli	Paenibacillales	Paenibacillaceae	Paenibacillus		0	0	29	0	0	0	26	0	0	3	12	0	0	0	0	0	18	17	0	0	0	0	7	2	0	11	0	0	4	0	0	0	0	0	0	1	0	0	0	0	18	0
ASV2074	Bacteria	Proteobacteria	Alphaproteobacteria	Dongiales	Dongiaceae	Dongia		18	0	29	4	5	5	0	15	0	12	17	19	0	0	0	0	0	0	0	0	17	0	0	12	0	12	19	62	0	0	0	0	0	23	0	0	0	0	0	0	0	0
ASV2075	Bacteria	Firmicutes	Clostridia	Peptostreptococcales-Tissierellales	Sedimentibacteraceae	Sedimentibacter		0	0	0	0	3	0	0	0	0	12	0	0	0	0	8	0	1	0	0	0	0	0	82	0	0	0	0	0	0	0	2	0	0	0	0	0	0	4	9	0	0	0
ASV2076	Bacteria	Proteobacteria	Alphaproteobacteria	Rhizobiales	Rhizobiales_Incertae_Sedis	Phreatobacter		4	12	0	3	19	72	0	12	9	18	0	4	0	6	2	59	22	10	0	69	0	0	0	6	7	8	0	0	1	14	5	0	0	0	0	17	3	0	6	0	11	6
ASV2078	Bacteria	Gemmatimonadota	Gemmatimonadetes	Gemmatimonadales	Gemmatimonadaceae	Gemmatimonas		0	0	7	11	0	13	0	0	0	0	0	0	0	0	0	0	11	0	0	0	0	0	5	0	0	0	0	0	23	22	10	0	6	0	6	0	0	0	8	0	0	0
ASV2079	Bacteria	Proteobacteria	Alphaproteobacteria	Rhizobiales	Xanthobacteraceae	Rhodoplanes		3	0	0	0	0	0	0	0	0	0	0	0	0	0	0	0	19	0	0	0	6	0	0	4	0	0	0	13	0	0	0	0	0	0	9	18	2	0	4	0	0	8
ASV2080	Bacteria	Proteobacteria	Alphaproteobacteria	Rhizobiales	Beijerinckiaceae	Roseiarcus		0	35	0	28	0	0	39	0	0	20	0	0	0	43	0	0	0	0	0	0	0	0	0	0	0	0	0	0	0	0	0	0	0	0	0	0	0	0	0	0	21	0
ASV2082	Bacteria							0	0	0	0	0	0	0	0	0	0	0	0	0	9	0	0	0	0	0	0	2	0	7	0	0	0	0	0	12	0	39	30	57	4	0	0	0	32	11	0	0	0
ASV2084	Bacteria	Proteobacteria	Alphaproteobacteria	Sphingomonadales	Sphingomonadaceae	Sphingobium		0	0	0	0	0	17	3	0	0	0	0	0	0	0	0	27	0	0	0	14	0	0	0	0	0	0	0	15	12	42	8	36	0	8	0	0	0	0	0	0	12	0
ASV2087	Bacteria	Planctomycetota	Phycisphaerae	Tepidisphaerales	WD2101_soil_group	WD2101_soil_group		0	0	0	0	0	0	0	0	3	0	0	0	0	0	0	0	0	9	0	0	20	11	0	0	9	4	0	0	16	0	6	3	6	0	0	0	1	0	0	0	0	8
ASV2088	Bacteria	Deinococcota	Deinococci	Deinococcales	Deinococcaceae	Deinococcus		0	0	3	0	0	3	0	0	0	0	4	0	0	0	6	0	0	0	0	0	0	5	0	6	1	2	0	0	0	14	0	0	0	0	0	4	0	0	0	0	0	0
ASV2089	Bacteria	Proteobacteria	Gammaproteobacteria	Diplorickettsiales	Diplorickettsiaceae	Aquicella		0	0	0	2	0	0	0	0	0	0	7	0	0	0	10	0	6	0	0	3	0	11	11	0	9	6	0	0	0	0	0	33	0	13	0	0	9	26	0	0	0	2
ASV2090	Bacteria	Acidobacteriota	Acidobacteriae	Bryobacterales	Bryobacteraceae	Bryobacter		31	10	0	12	14	16	30	11	40	0	23	11	10	16	0	30	0	0	0	0	0	0	0	0	14	0	0	0	0	0	0	12	0	0	0	0	0	0	0	0	6	0
ASV2092	Bacteria	Proteobacteria	Alphaproteobacteria	Defluviicoccales	Defluviicoccaceae	Defluviicoccus		0	0	0	0	17	0	0	14	0	10	0	0	0	0	0	0	0	0	0	0	0	0	0	21	0	21	0	0	0	0	17	0	0	0	0	0	0	0	0	0	0	18
ASV2093	Bacteria	Proteobacteria	Alphaproteobacteria					0	2	0	0	0	0	0	0	0	4	0	0	0	0	4	0	0	0	0	0	0	0	10	0	0	0	0	0	0	0	0	0	0	0	0	0	0	0	0	0	0	0
ASV2095	Bacteria	Proteobacteria	Alphaproteobacteria	Rhizobiales	Rhizobiaceae	Phyllobacterium		0	0	0	0	23	0	14	0	6	0	0	0	0	0	0	0	17	14	0	0	0	0	0	21	0	0	0	0	0	0	19	44	0	0	17	0	0	0	0	0	14	15
ASV2096	Bacteria	Proteobacteria	Gammaproteobacteria	Pseudomonadales	Moraxellaceae	Acinetobacter		18	17	0	12	130	13	17	8	4	8	0	10	20	13	0	0	0	0	0	0	0	0	0	62	0	0	0	0	0	0	46	0	0	0	0	0	0	0	0	0	0	0
ASV2097	Bacteria	Proteobacteria	Gammaproteobacteria	Coxiellales	Coxiellaceae	Coxiella		0	2	0	6	4	0	14	16	0	10	0	8	6	10	0	0	10	0	0	0	0	0	0	0	0	8	0	0	0	0	3	0	0	5	0	0	0	8	0	0	0	0
ASV2098	Bacteria	Proteobacteria	Gammaproteobacteria	Xanthomonadales	Xanthomonadaceae	Luteimonas		6	0	15	8	8	12	0	13	0	7	0	28	17	0	0	27	0	0	0	0	7	0	0	6	0	6	34	4	0	0	0	0	8	0	0	0	0	0	0	0	0	0
ASV2102	Bacteria	Verrucomicrobiota	Verrucomicrobiae	Chthoniobacterales	Chthoniobacteraceae			0	0	0	0	0	0	0	0	0	0	0	0	0	0	28	0	0	6	0	0	0	0	9	0	0	0	0	0	8	0	0	0	0	0	0	0	43	0	0	0	0	0
ASV2104	Archaea	Crenarchaeota	Nitrososphaeria	Nitrososphaerales	Nitrososphaeraceae	Nitrososphaeraceae		0	20	23	0	5	0	12	9	0	12	18	0	8	0	0	0	15	14	0	0	0	0	0	1	0	5	0	0	0	0	0	0	0	0	0	8	0	0	0	0	5	9
ASV2105	Bacteria	Proteobacteria	Alphaproteobacteria	Rickettsiales	Mitochondria	Mitochondria		0	0	0	0	0	0	0	0	0	0	7	0	0	0	0	12	3	10	0	0	0	0	0	3	7	2	16	17	2	6	27	0	4	10	0	2	0	0	2	0	48	3
ASV2106	Bacteria	Nitrospirota	Nitrospiria	Nitrospirales	Nitrospiraceae	Nitrospira		0	0	0	0	0	0	5	0	0	2	17	0	0	0	0	0	0	0	0	0	0	0	0	0	0	0	0	0	0	0	0	0	0	0	0	0	0	0	0	0	4	0
ASV2107	Bacteria	Actinobacteriota	Actinobacteria	Frankiales	Acidothermaceae	Acidothermus		0	25	28	0	11	0	17	21	5	13	15	0	24	0	16	0	13	24	0	0	0	0	0	0	0	0	0	0	6	1	0	0	0	0	4	12	0	0	0	0	33	0
ASV2108	Bacteria	Proteobacteria	Gammaproteobacteria					0	8	13	7	0	0	0	0	0	0	0	0	0	0	0	12	1	0	0	4	0	18	0	5	0	0	0	0	0	0	0	0	0	0	0	37	22	0	0	0	0	0
ASV2109	Bacteria	Actinobacteriota	Actinobacteria	Frankiales				0	0	0	0	0	0	0	0	0	0	0	0	0	0	8	0	0	12	0	0	0	0	0	0	29	0	0	0	12	0	0	11	0	0	0	0	0	0	0	0	21	0
ASV2110	Bacteria	Proteobacteria	Alphaproteobacteria	Caulobacterales	Caulobacteraceae	Caulobacter		0	0	10	0	0	0	0	0	0	0	6	0	0	0	0	0	0	0	0	0	5	0	0	10	0	36	0	0	0	0	26	0	0	0	0	0	0	0	0	0	0	6
ASV2111	Bacteria	Myxococcota	Polyangia	Polyangiales	Phaselicystidaceae	Phaselicystis		0	14	12	0	0	0	0	5	0	7	0	0	0	0	0	0	0	0	0	0	0	0	0	0	0	0	0	0	0	0	0	0	0	0	0	0	0	0	0	0	0	0
ASV2112	Bacteria	Proteobacteria	Alphaproteobacteria	Rhodospirillales	Magnetospiraceae			0	0	0	0	0	0	0	0	0	0	0	0	0	0	0	0	6	0	0	0	0	0	0	0	0	0	0	0	0	0	0	0	0	0	0	0	0	0	0	0	11	0
ASV2115	Bacteria	Acidobacteriota	Subgroup_11	Subgroup_11	Subgroup_11	Subgroup_11		0	0	0	0	15	0	0	4	0	6	0	0	0	0	10	0	0	0	0	0	0	0	1	12	0	11	0	0	0	0	2	0	0	0	0	0	0	0	0	0	0	5
ASV2116	Bacteria	Proteobacteria	Alphaproteobacteria	Rhizobiales	Beijerinckiaceae	Microvirga		0	0	0	0	0	0	0	0	0	0	0	0	0	0	0	0	4	5	0	0	0	10	0	0	13	4	14	0	9	0	0	50	0	0	3	0	0	0	0	0	0	11
ASV2117	Bacteria	Gemmatimonadota	Gemmatimonadetes	Gemmatimonadales	Gemmatimonadaceae	Gemmatimonas		0	0	10	0	4	0	0	0	0	0	8	6	0	0	4	0	7	3	9	13	17	12	0	12	0	9	37	0	5	2	6	0	0	0	0	9	0	1	4	0	0	0
ASV2118	Bacteria	Proteobacteria	Alphaproteobacteria	Rhizobiales	Hyphomicrobiaceae	Hyphomicrobium		7	0	0	0	0	0	0	0	0	0	0	0	0	0	0	0	0	0	0	0	0	0	0	0	0	0	0	0	0	0	0	0	0	0	0	0	26	0	0	0	0	0
ASV2119	Bacteria	Acidobacteriota	Acidobacteriae	Bryobacterales	Bryobacteraceae	Bryobacter	Acidobacteria_bacterium	0	7	0	0	0	0	0	1	0	0	12	5	13	0	0	0	54	2	0	0	9	0	0	5	0	2	0	0	0	0	0	4	0	0	0	16	6	5	7	0	0	4
ASV2120	Bacteria	Proteobacteria	Gammaproteobacteria	Legionellales	Legionellaceae	Legionella		4	0	0	0	0	3	0	0	2	0	0	7	7	2	0	7	0	0	0	0	4	0	0	0	0	0	3	0	0	38	0	0	0	0	14	0	0	0	10	9	0	10
ASV2121	Bacteria	Verrucomicrobiota	Verrucomicrobiae	Opitutales	Opitutaceae			16	17	0	0	0	0	0	0	21	0	0	17	0	11	0	0	0	11	0	0	0	0	0	0	6	6	2	0	0	0	0	0	2	0	0	0	0	0	0	0	0	0
ASV2122	Bacteria	Proteobacteria	Alphaproteobacteria	Rhizobiales	Rhizobiaceae			0	0	0	0	4	0	0	0	0	0	0	0	0	0	0	0	2	2	0	0	0	0	0	0	6	0	0	0	0	0	0	23	12	0	0	0	0	0	0	0	0	4
ASV2126	Bacteria	Proteobacteria	Alphaproteobacteria	Acetobacterales	Acetobacteraceae			0	5	0	0	0	0	0	0	0	20	0	16	7	6	28	0	16	0	0	17	0	0	131	0	0	0	0	0	0	0	11	13	0	0	0	0	9	0	0	0	0	0
ASV2127	Bacteria	Proteobacteria	Gammaproteobacteria	Burkholderiales	SC-I-84	SC-I-84		0	0	0	13	0	0	10	0	0	0	0	0	0	0	0	0	0	0	0	0	0	0	0	16	0	0	0	0	0	0	6	0	0	9	0	18	0	0	0	0	16	7
ASV2128	Bacteria	Actinobacteriota	Thermoleophilia					0	0	0	0	8	0	0	0	0	0	0	0	0	0	0	0	0	0	0	0	0	0	0	8	0	0	0	0	0	0	0	0	0	0	0	0	0	0	0	0	0	0
ASV2130	Bacteria	Bacteroidota	Bacteroidia	Flavobacteriales	Crocinitomicaceae	Fluviicola		18	12	0	15	0	9	15	141	5	0	0	14	29	11	0	0	12	0	0	0	0	0	0	0	0	37	0	0	0	0	0	0	0	0	0	4	0	0	0	0	0	31
ASV2131	Bacteria	Proteobacteria	Alphaproteobacteria	Azospirillales	Azospirillaceae	Nitrospirillum		0	3	0	4	0	0	0	2	0	0	0	0	0	0	0	0	4	4	0	0	3	0	0	7	6	2	2	41	6	0	0	0	9	0	0	0	12	0	0	0	5	5
ASV2132	Bacteria							11	0	10	0	1	0	0	0	0	0	0	0	0	6	10	9	0	0	2	0	5	0	7	0	0	8	0	25	0	0	5	0	13	3	0	7	19	4	10	0	4	0
ASV2133	Bacteria	Armatimonadota	Armatimonadia	Armatimonadales	Armatimonadales	Armatimonadales		0	0	0	0	0	0	0	3	4	0	5	0	0	0	8	5	0	1	16	0	3	4	2	2	9	18	4	10	21	5	3	3	1	4	0	1	10	0	4	0	9	17
ASV2135	Bacteria	Proteobacteria	Alphaproteobacteria	Elsterales				6	0	0	0	0	0	8	13	0	0	10	23	0	0	6	18	0	0	31	0	10	6	0	18	5	15	113	9	3	2	0	0	0	2	0	0	0	0	0	0	0	0
ASV2136	Bacteria	Actinobacteriota	Thermoleophilia	Gaiellales				15	0	0	9	4	0	10	10	0	4	0	7	6	6	0	0	0	0	0	0	0	14	8	0	0	5	0	0	0	28	0	12	0	0	0	0	0	0	0	0	7	8
ASV2137	Bacteria	Verrucomicrobiota	Verrucomicrobiae	Chthoniobacterales	Chthoniobacteraceae	Candidatus_Udaeobacter		7	27	25	0	21	0	15	9	0	25	30	0	0	0	39	0	10	17	0	0	0	0	22	7	0	6	0	0	0	0	0	0	0	0	0	16	0	0	0	0	10	0
ASV2138	Bacteria	Actinobacteriota	MB-A2-108	MB-A2-108	MB-A2-108	MB-A2-108		0	2	0	0	43	0	0	20	0	0	0	0	0	0	3	0	5	0	0	0	0	0	0	19	5	6	0	0	2	0	13	0	0	0	0	8	6	0	0	0	0	16
ASV2139	Bacteria	Firmicutes	Clostridia	Oscillospirales	Oscillospiraceae			0	0	0	0	0	0	0	0	0	0	0	0	0	0	0	0	0	0	0	0	0	0	0	0	0	0	0	0	0	0	0	0	0	0	19	0	0	0	34	26	0	0
ASV2140	Bacteria	Firmicutes	Clostridia	Clostridia	Hungateiclostridiaceae			0	0	0	0	0	0	0	0	0	0	0	0	0	0	0	0	0	0	0	0	0	0	0	0	0	0	0	0	0	0	0	0	0	0	10	0	0	0	0	14	0	0
ASV2142	Bacteria	Acidobacteriota	Vicinamibacteria	Vicinamibacterales				0	0	0	0	11	0	10	0	0	8	0	0	0	0	0	0	0	0	0	0	0	0	0	9	0	0	0	0	0	0	4	0	0	0	0	0	0	0	0	0	0	0
ASV2144	Bacteria	Verrucomicrobiota	Verrucomicrobiae	Verrucomicrobiales	Verrucomicrobiaceae	Prosthecobacter		0	0	0	0	0	0	0	0	19	0	0	0	0	0	0	0	0	0	0	0	0	0	0	15	0	0	0	0	62	0	0	18	0	0	0	21	0	0	0	0	0	0
ASV2145	Bacteria	Dependentiae	Babeliae	Babeliales				15	8	0	12	0	10	13	8	5	0	0	13	20	0	0	0	7	7	0	0	0	0	0	0	0	0	0	0	13	0	0	0	8	0	0	0	7	0	15	0	8	0
ASV2146	Bacteria	Actinobacteriota	Thermoleophilia	Gaiellales				9	13	4	0	22	0	24	21	0	14	22	2	0	0	0	0	10	27	0	0	0	0	0	23	0	7	0	0	0	0	15	0	0	0	0	14	0	0	0	0	20	15
ASV2150	Bacteria	Actinobacteriota	Actinobacteria	Propionibacteriales	Propionibacteriaceae	Cutibacterium		0	5	1	0	1	11	6	0	2	0	5	6	4	0	7	4	0	0	0	8	0	5	0	0	8	6	51	1	0	5	0	0	0	0	0	2	0	0	0	0	0	0
ASV2151	Bacteria	Chloroflexi	KD4-96	KD4-96	KD4-96	KD4-96		0	8	0	0	0	0	0	7	0	0	0	0	0	0	0	0	0	0	0	0	0	0	0	0	0	0	0	0	0	0	6	0	0	0	0	0	0	0	0	0	0	0
ASV2154	Bacteria	Proteobacteria	Gammaproteobacteria	Burkholderiales	Alcaligenaceae	Achromobacter		0	0	0	0	0	0	0	0	0	0	0	0	0	0	0	0	0	0	0	0	0	0	0	0	0	0	0	0	8	0	0	0	0	0	0	0	0	0	4	0	0	0
ASV2155	Bacteria	Acidobacteriota	Acidobacteriae	Acidobacteriales				0	0	11	0	20	15	16	7	0	13	0	0	0	0	11	0	29	0	0	39	0	0	9	0	0	14	0	0	27	0	0	0	0	0	0	0	0	0	0	0	0	32
ASV2156	Bacteria	Proteobacteria	Gammaproteobacteria	Steroidobacterales	Steroidobacteraceae	Steroidobacter		6	0	0	4	0	1	0	13	0	0	0	0	18	12	0	0	18	16	0	0	0	14	0	0	0	6	0	0	0	1	0	0	0	19	21	6	0	0	5	19	7	15
ASV2157	Bacteria	Firmicutes	Clostridia	Lachnospirales	Lachnospiraceae			0	0	0	0	0	0	0	0	0	0	0	0	0	0	0	0	0	0	0	0	0	0	0	0	0	0	0	0	0	0	0	0	0	0	14	0	0	0	7	0	0	0
ASV2159	Bacteria	Proteobacteria	Alphaproteobacteria	Sphingomonadales	Sphingomonadaceae	Sphingomonas		0	0	0	0	16	0	0	11	0	0	0	84	34	0	0	0	0	0	0	0	0	17	0	0	0	0	0	0	0	0	0	23	7	0	0	0	15	0	0	0	0	17
ASV2160	Bacteria	Proteobacteria	Alphaproteobacteria	Rhizobiales	Beijerinckiaceae	Methylobacterium-Methylorubrum		0	0	0	0	6	0	0	0	17	0	0	0	0	0	0	0	0	0	0	5	0	0	0	0	0	0	0	0	0	0	0	0	0	0	0	0	0	7	0	0	0	0
ASV2161	Bacteria	Proteobacteria	Gammaproteobacteria	Burkholderiales	Comamonadaceae	Hydrogenophaga		0	0	0	0	0	0	0	0	0	0	0	0	0	0	0	0	0	0	0	11	0	0	0	0	0	0	20	6	0	0	0	0	0	0	0	0	0	0	0	48	0	0
ASV2164	Bacteria	Actinobacteriota	Thermoleophilia	Gaiellales			bacterium_Ellin7530	0	53	73	0	17	0	0	0	7	32	28	0	0	8	30	0	29	21	0	0	18	0	0	0	0	0	0	0	0	0	0	0	0	0	0	48	0	0	0	6	13	0
ASV2165	Bacteria	Firmicutes	Bacilli	Lactobacillales	Lactobacillaceae	Lactobacillus	Lactobacillus_fermentum	0	0	0	0	0	0	0	0	0	0	0	0	0	0	0	0	0	0	0	0	0	0	0	0	0	0	0	0	0	0	0	0	0	0	0	0	0	0	0	0	0	0
ASV2169	Bacteria	Proteobacteria	Alphaproteobacteria	Rhizobiales	Beijerinckiaceae	Bosea		0	0	0	0	0	0	0	0	0	0	0	0	0	0	0	0	0	0	0	0	0	0	0	0	0	0	0	0	0	0	0	0	0	0	0	0	0	0	0	0	0	0
ASV2171	Bacteria	Acidobacteriota	Vicinamibacteria	Vicinamibacterales				0	0	0	0	0	0	0	0	0	0	0	0	0	0	0	0	0	0	0	0	6	0	0	0	0	36	0	0	18	0	0	0	0	0	0	8	6	0	0	0	0	0
ASV2174	Bacteria	Actinobacteriota	Actinobacteria	Micromonosporales	Micromonosporaceae	Hamadaea		0	11	0	0	24	0	13	0	0	0	0	5	16	0	0	0	11	8	0	0	0	0	0	0	0	9	4	0	0	0	0	0	8	0	8	18	0	0	7	15	52	0
ASV2175	Bacteria	Proteobacteria	Alphaproteobacteria	Sphingomonadales	Sphingomonadaceae	Novosphingobium		0	0	0	0	0	0	0	0	0	0	30	0	0	0	0	0	8	0	0	0	0	0	0	0	0	16	0	13	0	0	0	13	0	0	0	0	0	0	0	0	11	0
ASV2176	Bacteria	Firmicutes	Clostridia	Lachnospirales	Lachnospiraceae			0	0	0	0	0	0	0	0	0	0	0	0	0	0	0	0	0	0	36	0	0	0	0	0	0	0	0	0	0	0	0	0	7	0	0	33	0	0	10	29	0	0
ASV2177	Bacteria	Firmicutes	Bacilli	Paenibacillales	Paenibacillaceae	Paenibacillus		0	0	0	0	0	0	0	0	0	0	0	0	0	0	7	0	0	13	0	0	0	0	0	0	3	0	0	0	0	0	0	13	0	1	0	14	2	0	9	0	0	12
ASV2178	Bacteria	Firmicutes	Clostridia	Lachnospirales	Lachnospiraceae			0	0	0	9	0	0	0	0	0	0	0	0	0	0	0	0	0	0	0	0	0	0	0	0	0	0	0	0	0	0	0	0	0	0	13	0	0	4	17	11	0	4
ASV2179	Bacteria	Actinobacteriota	Thermoleophilia	Gaiellales				0	48	39	9	6	0	23	4	0	32	18	7	0	0	26	0	23	23	0	0	0	0	9	8	0	11	0	0	0	0	2	1	0	11	0	14	0	0	0	0	13	0
ASV2181	Bacteria	Actinobacteriota	Actinobacteria	Propionibacteriales	Nocardioidaceae	Nocardioides		0	32	38	0	0	0	0	0	0	25	0	0	0	0	0	0	0	0	0	0	0	0	0	0	0	0	0	0	0	0	0	0	6	0	0	0	0	0	0	0	0	0
ASV2185	Bacteria	Firmicutes	Clostridia	Clostridiales	Clostridiaceae	Clostridium_sensu_stricto_8		0	0	0	0	0	0	0	0	0	0	0	0	0	0	0	0	0	0	0	0	0	0	0	0	0	0	0	0	0	0	0	0	0	13	0	0	0	0	0	23	0	3
ASV2186	Bacteria	Proteobacteria	Alphaproteobacteria	Paracaedibacterales	Paracaedibacteraceae	Candidatus_Paracaedibacter		0	7	0	0	0	0	6	0	0	0	0	0	0	0	0	0	10	14	0	9	0	0	1	9	0	0	0	0	16	8	28	23	10	0	0	15	0	0	0	0	0	10
ASV2188	Bacteria	Actinobacteriota	Acidimicrobiia	Microtrichales	Ilumatobacteraceae	Ilumatobacter		0	16	15	0	11	0	5	6	0	12	0	0	0	0	0	0	20	0	0	0	0	0	0	11	0	0	0	0	0	2	7	0	0	0	0	15	0	0	0	0	0	8
ASV2190	Bacteria	Firmicutes	Clostridia	Lachnospirales	Lachnospiraceae	Eubacterium_hallii_group		0	0	0	0	0	0	0	0	0	0	0	0	0	0	0	0	0	0	19	0	5	0	0	4	25	4	0	0	0	0	0	6	0	0	0	0	0	0	0	0	0	0
ASV2192	Bacteria	Latescibacterota	Latescibacterota	Latescibacterota	Latescibacterota	Latescibacterota		5	6	6	1	0	0	8	0	3	20	0	0	3	0	0	0	7	0	0	2	5	0	8	6	0	4	0	0	0	2	4	1	0	6	0	0	6	0	0	0	0	16
ASV2195	Bacteria	Cyanobacteria	Cyanobacteriia	Chloroplast	Chloroplast	Chloroplast	Chlamydomonas_reinhardtii	0	0	0	0	0	0	0	0	0	0	0	0	0	0	0	0	0	0	0	0	0	0	0	0	0	0	0	0	0	0	0	0	0	0	0	0	0	0	0	4	0	0
ASV2200	Bacteria	Acidobacteriota	Vicinamibacteria	Subgroup_17	Subgroup_17	Subgroup_17		0	0	0	0	11	0	0	12	0	0	0	0	0	0	0	0	0	0	0	0	0	0	0	18	0	0	0	0	0	0	0	0	0	0	0	0	0	0	0	0	0	19
ASV2201	Bacteria	Bacteroidota	Bacteroidia	Bacteroidales	Muribaculaceae	Muribaculaceae		0	0	0	0	0	0	0	0	0	0	0	0	0	0	0	0	0	0	0	0	0	0	0	0	0	0	0	0	0	0	0	0	0	0	0	0	0	0	34	0	0	0
ASV2202	Bacteria	Firmicutes	Clostridia	Lachnospirales	Lachnospiraceae	ASF356		0	0	0	0	0	0	0	0	0	0	0	0	0	0	0	0	0	0	0	0	0	0	0	0	0	0	0	0	0	0	0	0	0	0	18	0	0	0	21	0	0	0
ASV2203	Bacteria	Firmicutes	Clostridia	Lachnospirales	Lachnospiraceae			0	0	0	0	0	0	0	0	0	0	0	0	0	0	0	0	0	0	0	0	0	0	0	0	0	0	0	0	0	0	0	1	0	0	25	0	0	0	40	24	0	0
ASV2205	Bacteria	Actinobacteriota	Thermoleophilia	Gaiellales				0	0	0	0	31	0	6	9	0	0	0	0	0	0	0	0	0	5	0	0	0	0	0	12	0	10	0	0	0	0	23	0	0	0	0	1	0	0	0	0	0	10
ASV2207	Bacteria	Proteobacteria	Gammaproteobacteria	Burkholderiales	TRA3-20	TRA3-20		14	24	0	12	13	33	22	23	19	18	10	11	12	25	0	38	0	16	0	19	11	0	0	0	6	0	0	10	6	0	7	21	0	0	0	0	0	2	0	0	0	0
ASV2208	Bacteria	Gemmatimonadota	Gemmatimonadetes	Gemmatimonadales	Gemmatimonadaceae	Gemmatimonas		0	1	0	0	4	0	2	0	0	0	0	0	0	9	6	0	23	8	0	0	7	0	4	0	5	0	0	0	0	0	0	0	7	0	11	2	0	35	0	0	0	0
ASV2212	Bacteria	Acidobacteriota	Acidobacteriae	Acidobacteriales	Acidobacteriaceae_(Subgroup_1)	Occallatibacter	bacterium_enrichment	0	0	17	0	0	0	0	12	0	0	0	0	0	20	0	0	0	0	0	0	0	0	0	10	11	0	4	15	24	17	0	0	10	21	0	22	0	0	0	0	0	0
ASV2213	Bacteria	Planctomycetota	Planctomycetes	Isosphaerales	Isosphaeraceae	Paludisphaera	Paludisphaera_borealis	0	24	0	17	46	74	0	29	60	26	0	0	0	25	0	17	0	0	0	0	0	0	11	9	9	0	0	0	0	0	0	0	0	0	0	0	0	5	0	0	0	10
ASV2215	Bacteria	Proteobacteria	Gammaproteobacteria	Gammaproteobacteria_Incertae_Sedis	Unknown_Family	Acidibacter		16	16	18	3	7	9	2	8	0	7	0	3	0	8	0	11	8	0	0	59	0	0	0	0	0	16	0	0	0	0	0	8	3	0	6	0	0	0	0	0	11	13
ASV2216	Bacteria	Acidobacteriota	Acidobacteriae	Acidobacteriales	Acidobacteriaceae_(Subgroup_1)			11	0	21	8	6	0	0	0	0	0	0	0	0	0	0	0	0	18	0	0	25	26	8	11	0	5	0	34	11	0	11	15	0	7	0	0	10	0	0	0	23	0
ASV2218	Bacteria	Actinobacteriota	Actinobacteria	Frankiales	Frankiaceae	Jatrophihabitans		0	0	32	0	16	0	23	9	0	0	0	0	0	0	17	0	0	0	0	0	0	0	11	11	0	10	0	0	0	0	13	0	0	0	0	0	0	0	0	0	0	11
ASV2219	Bacteria	Actinobacteriota	Actinobacteria	Frankiales				0	0	0	10	0	0	0	19	0	0	13	0	21	0	0	0	7	0	0	0	0	0	0	0	14	25	0	0	0	0	0	10	0	0	0	5	9	0	0	0	13	0
ASV2220	Bacteria	Planctomycetota	Planctomycetes	Isosphaerales	Isosphaeraceae			0	0	0	0	1	0	0	5	0	0	9	0	0	0	0	0	20	11	0	13	0	0	0	8	0	4	46	6	0	0	9	10	0	0	0	0	11	0	3	0	0	0
ASV2221	Bacteria	Bacteroidota	Bacteroidia	Bacteroidales	Muribaculaceae	Muribaculaceae		0	0	0	0	0	10	0	0	0	0	0	0	0	0	0	0	0	0	0	4	0	0	0	0	0	0	0	0	0	72	0	0	1	0	16	5	0	0	47	0	0	0
ASV2224	Bacteria	Proteobacteria	Alphaproteobacteria	Rhizobiales	Xanthobacteraceae	Rhodopseudomonas		0	0	0	9	0	0	0	0	15	0	0	0	0	1	0	0	2	0	0	0	18	0	0	0	14	0	11	11	0	0	4	0	2	8	0	0	0	9	0	0	0	6
ASV2225	Bacteria	Proteobacteria	Alphaproteobacteria	Sphingomonadales	Sphingomonadaceae	Sphingomonas		9	16	0	8	5	0	0	10	0	0	0	0	15	0	0	0	0	0	0	6	0	2	0	0	0	0	11	0	0	0	0	0	0	0	0	0	28	0	0	0	0	0
ASV2226	Bacteria	Actinobacteriota	Actinobacteria	Propionibacteriales	Nocardioidaceae	Nocardioides	Marmoricola_sp.	0	23	16	0	15	0	24	0	0	8	12	0	0	0	0	0	0	4	0	0	0	0	6	8	0	3	0	0	0	0	0	0	0	0	0	13	0	0	0	0	1	0
ASV2227	Bacteria	Actinobacteriota	Actinobacteria	Streptomycetales	Streptomycetaceae	Streptomyces		0	0	0	0	0	0	23	17	0	0	25	0	0	0	0	0	0	32	0	0	0	0	20	17	0	0	0	0	0	0	0	6	0	0	0	0	0	0	0	0	46	0
ASV2230	Bacteria	Cyanobacteria	Cyanobacteriia	Synechococcales	Cyanobiaceae	Synechococcus_CC9902		0	0	0	0	0	0	0	0	0	0	0	0	0	0	0	0	0	0	0	0	0	0	0	0	0	0	0	0	0	0	0	0	0	0	5	0	0	0	0	0	0	0
ASV2233	Bacteria	Actinobacteriota	Thermoleophilia	Solirubrobacterales	67-14	67-14		0	0	0	0	0	0	0	0	0	0	0	0	0	12	0	0	0	39	0	2	0	0	0	0	7	19	0	0	0	0	11	0	6	0	0	0	0	0	0	0	0	22
ASV2234	Bacteria	Proteobacteria	Alphaproteobacteria	Rhizobiales	Rhizobiales_Incertae_Sedis	Bauldia		18	12	0	0	0	0	0	14	0	11	0	12	0	0	8	0	7	8	0	0	0	0	49	0	0	0	22	28	0	0	0	0	0	0	0	0	48	0	0	0	0	0
ASV2235	Bacteria	Acidobacteriota	Acidobacteriae	Acidobacteriales	Acidobacteriaceae_(Subgroup_1)			26	29	0	0	0	0	0	0	14	0	0	0	0	2	0	0	4	9	0	0	0	0	0	0	0	10	0	11	8	0	0	0	0	0	0	4	50	0	0	0	0	9
ASV2236	Bacteria	Actinobacteriota	Acidimicrobiia	Microtrichales	Ilumatobacteraceae			0	7	0	0	0	0	8	0	0	12	22	0	0	0	22	0	4	4	0	0	0	0	0	13	0	11	0	0	0	0	0	0	0	0	0	11	0	0	2	0	0	0
ASV2237	Bacteria	Firmicutes	Clostridia	Oscillospirales	Oscillospiraceae	UCG-002		0	0	0	0	0	0	0	0	0	0	0	0	0	0	0	0	0	0	0	0	0	0	0	0	0	0	0	0	0	0	0	0	0	0	0	0	0	0	0	0	0	0
ASV2238	Bacteria	Firmicutes	Bacilli	Paenibacillales	Paenibacillaceae	Paenibacillus		0	21	0	9	0	5	24	0	0	5	6	17	0	0	0	0	10	0	0	0	0	0	0	0	0	2	0	0	0	0	0	0	0	0	0	13	0	0	0	0	0	0
ASV2239	Bacteria	Bacteroidota	Bacteroidia	Bacteroidales	Muribaculaceae	Muribaculaceae		0	0	0	0	0	0	0	0	0	0	0	0	0	0	0	0	0	0	0	0	0	0	0	0	0	0	0	0	0	19	0	0	0	0	0	4	0	0	9	0	0	0
ASV2240	Bacteria	Firmicutes	Clostridia	Lachnospirales	Lachnospiraceae			0	0	0	0	0	0	0	0	0	0	0	0	0	0	0	0	0	0	0	0	0	0	0	0	0	0	0	0	0	0	0	0	0	0	24	0	0	0	10	0	0	0
ASV2241	Bacteria	Proteobacteria	Gammaproteobacteria	Xanthomonadales	Xanthomonadaceae	Pseudoxanthomonas	Pseudoxanthomonas_taiwanensis	0	7	0	13	0	11	17	8	0	0	3	0	28	23	0	0	0	6	0	0	19	6	0	0	0	0	0	0	5	14	0	0	0	64	0	16	0	16	0	0	8	0
ASV2242	Bacteria	Myxococcota	Polyangia	Polyangiales	Polyangiaceae	Pajaroellobacter		6	0	0	0	0	0	0	0	0	0	0	0	14	0	0	0	0	0	0	0	0	0	0	0	0	7	0	0	0	0	0	0	0	0	0	0	0	0	0	0	0	0
ASV2243	Bacteria	Firmicutes	Clostridia	Oscillospirales	Oscillospiraceae	Oscillibacter		0	0	0	0	0	0	0	0	0	0	0	0	0	0	0	0	0	0	0	0	0	0	0	0	0	0	0	0	0	0	0	0	0	0	0	0	0	0	0	0	0	2
ASV2245	Bacteria	Chloroflexi	JG30-KF-CM66	JG30-KF-CM66	JG30-KF-CM66	JG30-KF-CM66		0	0	4	0	0	0	0	0	0	0	0	0	0	0	0	0	9	6	0	0	0	0	0	0	5	0	0	5	3	2	2	0	4	0	2	0	30	5	0	0	4	4
ASV2246	Bacteria	Firmicutes	Clostridia	Oscillospirales	Oscillospiraceae			0	0	0	0	0	0	0	0	0	0	0	0	0	0	0	0	0	0	0	0	0	0	0	0	0	0	0	0	0	0	0	0	0	0	0	0	0	0	22	0	0	0
ASV2247	Bacteria	Actinobacteriota	Thermoleophilia	Solirubrobacterales	67-14	67-14		0	0	13	0	0	0	0	0	0	0	0	0	0	4	0	0	15	0	0	6	0	0	24	0	0	0	0	0	0	13	28	0	0	0	0	0	0	0	11	0	0	0
ASV2249	Bacteria	Planctomycetota	Planctomycetes	Planctomycetales	Rubinisphaeraceae	SH-PL14		0	0	0	0	4	0	0	0	0	0	9	0	7	0	0	0	4	0	0	17	0	25	14	19	7	16	0	15	15	0	0	0	0	0	1	0	0	0	7	0	10	4
ASV2250	Bacteria	Bdellovibrionota	Oligoflexia	Oligoflexales				0	9	0	0	6	0	0	0	0	0	4	0	0	0	5	0	10	0	10	0	0	0	0	12	0	0	15	0	8	0	24	2	0	0	0	8	0	0	0	0	0	0
ASV2251	Bacteria	Proteobacteria	Alphaproteobacteria	Defluviicoccales	Defluviicoccaceae	Defluviicoccus		0	0	0	0	3	0	12	0	0	0	0	0	0	0	0	0	0	0	0	0	0	0	0	16	0	0	0	0	0	0	0	0	0	0	0	0	0	0	0	0	0	8
ASV2254	Bacteria	Actinobacteriota	Actinobacteria	Micrococcales	Intrasporangiaceae			0	0	0	0	0	0	0	0	0	0	0	0	0	0	0	0	0	0	0	0	0	0	0	0	0	0	0	0	0	0	0	0	0	0	32	0	0	14	25	0	0	0
ASV2255	Bacteria	Patescibacteria	ABY1	Candidatus_Uhrbacteria	Candidatus_Uhrbacteria	Candidatus_Uhrbacteria		0	0	0	0	0	0	0	0	0	0	3	0	0	0	0	0	0	0	0	5	1	0	6	5	3	0	0	0	0	0	7	0	0	1	0	0	0	0	2	7	35	0
ASV2256	Bacteria	Actinobacteriota	Actinobacteria	Micromonosporales	Micromonosporaceae	Dactylosporangium		0	9	20	0	0	0	4	5	0	8	0	4	0	0	0	0	3	0	27	0	1	0	6	0	0	10	27	0	0	0	0	0	0	0	0	0	0	5	0	0	0	13
ASV2257	Bacteria	Actinobacteriota	Acidimicrobiia	IMCC26256	IMCC26256	IMCC26256		0	0	0	0	13	3	0	0	0	0	0	0	0	9	0	0	0	10	0	0	0	0	0	11	0	0	0	0	0	31	0	0	0	0	0	9	0	0	0	0	0	12
ASV2259	Bacteria	Proteobacteria	Gammaproteobacteria	Burkholderiales	Nitrosomonadaceae	IS-44		0	0	12	0	0	0	0	0	0	0	0	0	0	0	0	0	5	0	0	37	0	0	0	0	0	0	0	0	0	6	0	0	0	0	0	0	0	0	0	0	0	6
ASV2260	Bacteria	Firmicutes	Negativicutes	Veillonellales-Selenomonadales	Sporomusaceae	Pelosinus		0	0	0	0	0	0	0	0	0	0	0	0	0	0	3	0	0	6	0	0	0	0	0	0	0	0	0	0	2	0	0	0	0	24	0	9	0	4	0	41	3	0
ASV2261	Bacteria	Firmicutes	Bacilli	Bacillales	Planococcaceae	Lysinibacillus		0	0	0	0	0	0	0	0	0	0	0	0	0	17	0	0	0	0	0	0	13	0	0	0	0	0	0	0	7	11	6	0	0	70	0	25	0	14	0	0	8	0
ASV2262	Bacteria	Proteobacteria	Alphaproteobacteria	Caulobacterales	Caulobacteraceae			15	0	0	9	0	46	8	0	0	0	0	0	0	0	0	0	0	0	0	0	0	0	0	0	0	0	0	0	0	0	0	0	0	0	0	0	0	0	0	0	0	0
ASV2263	Bacteria	Bdellovibrionota	Oligoflexia	Silvanigrellales	Silvanigrellaceae	Silvanigrella		0	0	7	1	0	0	0	0	0	1	8	0	0	0	35	1	0	0	0	0	0	10	0	1	3	17	0	6	0	2	0	0	0	0	0	0	0	0	0	0	8	0
ASV2264	Bacteria	Nitrospirota	Nitrospiria	Nitrospirales	Nitrospiraceae	Nitrospira		1	20	4	0	0	4	16	0	0	3	3	0	0	10	0	0	0	7	0	0	20	0	3	0	5	3	0	0	0	0	0	0	0	17	1	17	0	10	0	1	0	1
ASV2267	Bacteria	Bacteroidota	Bacteroidia	Bacteroidales	Muribaculaceae	Muribaculaceae		0	0	0	0	0	0	0	0	0	0	0	0	0	0	0	0	0	0	0	12	0	0	0	0	0	0	0	0	0	19	0	0	0	0	0	0	0	0	0	0	0	0
ASV2275	Bacteria	Actinobacteriota	Thermoleophilia	Gaiellales				0	0	0	0	18	0	9	0	0	0	0	0	0	0	0	0	0	0	0	0	0	0	0	11	0	7	0	0	0	0	8	0	0	0	0	0	0	0	0	0	0	10
ASV2276	Bacteria	Actinobacteriota	Thermoleophilia	Solirubrobacterales	Solirubrobacteraceae	Conexibacter	Rubrobacterineae_bacterium	4	28	37	0	5	0	18	0	2	11	0	0	0	0	0	0	34	12	0	0	0	0	0	8	11	5	0	0	0	7	13	0	0	0	3	34	0	0	0	0	6	13
ASV2278	Bacteria	Proteobacteria	Gammaproteobacteria					10	7	3	0	2	0	0	10	4	3	0	18	14	0	0	0	6	0	6	8	0	0	0	0	0	0	0	0	0	0	0	6	2	3	0	11	34	0	7	2	0	10
ASV2279	Bacteria	Actinobacteriota	Thermoleophilia	Solirubrobacterales	67-14	67-14		0	46	43	18	0	43	49	11	16	14	6	20	17	12	0	14	16	0	0	12	0	6	0	5	17	0	0	0	0	6	0	0	0	0	0	19	0	0	0	0	0	2
ASV2281	Bacteria	Proteobacteria	Alphaproteobacteria	Reyranellales	Reyranellaceae	Reyranella		0	0	0	0	0	0	0	0	0	0	0	0	0	0	0	0	9	0	0	0	0	0	0	0	0	0	0	0	0	0	0	0	6	0	13	0	3	11	0	0	0	0
ASV2285	Bacteria	Proteobacteria	Gammaproteobacteria	Enterobacterales	Morganellaceae	Proteus		0	0	0	0	0	0	0	0	0	0	0	0	0	0	0	0	0	0	0	0	0	0	0	0	0	0	0	0	0	0	0	0	0	0	0	0	0	0	12	0	0	0
ASV2288	Bacteria	Actinobacteriota	Thermoleophilia	Gaiellales	Gaiellaceae	Gaiella		0	14	19	0	23	0	20	0	0	18	9	0	0	0	13	0	0	14	0	0	0	0	0	12	0	7	0	0	0	0	7	0	0	0	0	0	0	0	0	0	10	2
ASV2289	Bacteria	Proteobacteria	Alphaproteobacteria	Azospirillales	Inquilinaceae	Inquilinus		10	0	0	4	0	0	0	0	10	0	3	0	9	3	19	0	9	0	0	14	0	0	0	0	0	4	0	13	11	0	0	33	14	15	0	8	8	12	4	0	6	0
ASV2291	Bacteria	Actinobacteriota	Actinobacteria	Propionibacteriales	Nocardioidaceae	Nocardioides	Nocardioides_halotolerans	0	8	35	0	11	0	20	11	0	7	0	0	0	0	8	0	13	17	0	0	0	0	8	0	0	3	0	0	0	0	0	0	0	0	0	0	0	0	0	0	7	3
ASV2292	Bacteria	Actinobacteriota	Acidimicrobiia	Actinomarinales				0	0	0	0	0	0	0	0	0	0	0	0	0	0	0	0	0	0	0	0	0	0	0	0	0	0	0	0	0	0	0	0	0	0	0	0	0	0	0	0	0	0
ASV2293	Bacteria	Bacteroidota	Bacteroidia	Chitinophagales	Chitinophagaceae	Sediminibacterium	Sediminibacterium_sp.	0	7	4	6	6	5	0	0	0	15	0	12	0	17	11	0	0	0	0	0	5	0	2	9	0	12	56	0	0	0	2	0	0	0	16	0	0	0	3	0	0	0
ASV2295	Bacteria	Bdellovibrionota	Oligoflexia	Oligoflexales				4	0	0	0	0	0	5	0	0	0	10	0	0	0	4	10	0	7	0	0	1	0	0	0	0	1	0	7	1	3	0	0	0	9	7	0	0	0	5	0	47	2
ASV2296	Bacteria	Proteobacteria	Alphaproteobacteria	Rickettsiales	Mitochondria	Mitochondria		0	0	0	0	0	0	0	0	0	0	0	0	0	0	10	0	4	0	0	0	0	0	4	0	0	4	0	0	4	2	0	0	0	0	5	0	57	0	0	0	0	0
ASV2302	Bacteria	Firmicutes	Clostridia	Lachnospirales	Lachnospiraceae			0	0	0	0	0	0	0	0	0	0	0	0	0	0	0	0	3	0	0	0	0	0	0	0	0	0	0	0	0	0	0	0	0	0	18	0	0	0	16	33	0	0
ASV2303	Bacteria	Actinobacteriota	Actinobacteria	Propionibacteriales	Nocardioidaceae	Marmoricola		33	0	0	23	0	0	18	24	0	0	0	42	37	0	0	0	0	14	0	0	0	0	0	0	0	0	8	0	0	0	0	0	0	10	0	0	0	0	18	0	0	0
ASV2304	Bacteria	Firmicutes	Bacilli	Thermoactinomycetales	Thermoactinomycetaceae	Thermoactinomyces		0	7	12	0	0	0	13	0	3	7	0	0	10	0	0	0	10	0	0	0	0	0	3	13	0	0	0	0	5	0	0	1	0	0	0	0	0	0	0	0	5	6
ASV2305	Bacteria	Acidobacteriota	Blastocatellia	Pyrinomonadales	Pyrinomonadaceae	RB41		0	0	0	5	6	0	0	13	0	0	10	7	5	0	0	0	0	0	0	6	19	0	0	0	0	0	7	0	0	0	0	0	0	13	0	0	0	0	0	0	0	30
ASV2306	Bacteria	Proteobacteria	Alphaproteobacteria	Rickettsiales	Mitochondria	Mitochondria		10	0	0	0	0	0	0	0	0	0	0	0	0	0	0	0	0	0	0	9	0	0	8	18	0	0	0	46	0	24	10	0	42	0	10	0	45	0	3	0	0	0
ASV2308	Bacteria	Actinobacteriota	Thermoleophilia	Gaiellales				0	0	0	0	11	0	0	15	0	0	0	0	0	0	0	0	0	0	0	0	0	0	0	4	0	12	0	0	0	0	0	0	0	0	0	0	0	0	0	0	0	19
ASV2309	Bacteria	Bdellovibrionota	Oligoflexia	Oligoflexales				0	0	7	0	1	0	0	0	0	0	0	0	0	0	0	8	5	2	0	2	0	0	0	0	0	0	0	3	0	0	1	0	2	0	4	0	0	0	0	0	0	0
ASV2312	Bacteria	Proteobacteria	Gammaproteobacteria	Legionellales	Legionellaceae	Legionella		0	0	17	0	0	0	0	0	27	0	10	13	0	0	8	27	0	0	0	0	0	10	14	8	0	7	72	0	8	0	0	0	0	0	0	0	0	0	0	0	0	0
ASV2314	Bacteria	Bacteroidota	Bacteroidia	Chitinophagales	Chitinophagaceae			0	0	0	0	0	0	0	0	0	0	0	0	0	0	0	0	0	0	0	0	0	0	0	0	0	0	0	0	0	5	10	0	0	0	0	0	0	0	0	0	0	0
ASV2315	Bacteria	Bacteroidota	Kapabacteria	Kapabacteriales	Kapabacteriales	Kapabacteriales		0	0	0	0	0	0	0	0	0	0	0	0	0	0	0	0	0	0	0	0	0	0	0	0	0	0	0	0	0	0	0	0	0	0	0	0	0	0	0	0	0	0
ASV2317	Bacteria	Actinobacteriota	Acidimicrobiia	Microtrichales	Ilumatobacteraceae			0	0	0	0	24	0	7	0	0	4	0	0	0	0	0	0	0	0	0	0	0	0	0	0	0	0	0	0	0	0	10	0	0	0	0	0	0	0	0	0	0	0
ASV2319	Bacteria	Proteobacteria	Gammaproteobacteria					14	30	37	10	6	12	13	6	4	0	29	3	0	11	3	23	21	0	0	0	0	5	0	19	46	6	5	0	7	0	0	0	0	0	0	11	0	0	5	0	5	0
ASV2320	Bacteria	Actinobacteriota	Thermoleophilia	Solirubrobacterales	67-14	67-14		0	34	37	0	13	0	21	0	0	20	21	0	0	0	0	0	23	19	0	0	0	0	7	0	0	0	0	0	0	0	0	0	0	0	0	24	0	0	0	0	10	6
ASV2322	Bacteria	Acidobacteriota	Vicinamibacteria	Vicinamibacterales	Vicinamibacteraceae	Luteitalea		20	0	0	11	21	19	9	13	0	0	0	12	0	0	0	0	0	0	0	0	0	0	0	0	0	0	0	0	0	26	17	0	7	0	0	0	0	23	0	0	0	39
ASV2323	Bacteria	Acidobacteriota	Vicinamibacteria	Subgroup_17	Subgroup_17	Subgroup_17		0	4	10	0	0	0	11	10	0	0	4	0	0	0	0	0	0	0	0	0	0	0	0	1	0	0	0	0	0	0	12	0	0	0	0	12	0	0	0	0	0	0
ASV2324	Bacteria	Proteobacteria	Gammaproteobacteria	Steroidobacterales	Steroidobacteraceae			0	13	15	0	19	0	5	10	0	20	13	0	0	0	8	0	0	15	0	0	0	0	0	11	0	11	0	0	0	0	0	0	0	0	0	23	0	0	0	0	0	12
ASV2325	Bacteria	Bdellovibrionota	Bdellovibrionia	Bdellovibrionales	Bdellovibrionaceae	Bdellovibrio		0	0	0	0	18	0	0	0	1	0	0	0	0	0	0	0	5	7	0	0	3	0	6	8	8	0	0	0	27	4	51	16	3	2	0	10	0	2	0	0	10	15
ASV2328	Bacteria	Bacteroidota	Bacteroidia	Chitinophagales	37-13	37-13		12	0	18	0	0	0	0	0	0	1	0	0	0	0	34	0	0	0	0	0	0	0	6	0	0	0	22	19	0	0	0	1	0	0	2	1	41	0	0	0	0	0
ASV2329	Bacteria	Bacteroidota	Bacteroidia	Bacteroidales	Muribaculaceae	Muribaculaceae		0	0	0	0	0	0	0	0	0	0	0	0	0	0	0	0	0	0	0	0	0	0	0	0	0	0	0	0	0	0	0	0	0	0	0	0	0	0	30	0	0	0
ASV2331	Bacteria	Bdellovibrionota	Oligoflexia	Oligoflexales				21	14	0	31	19	0	12	18	12	4	0	19	19	12	0	0	0	0	0	0	0	18	0	4	0	0	13	0	0	0	4	0	0	0	0	6	9	0	0	0	0	9
ASV2333	Bacteria	Proteobacteria	Alphaproteobacteria	Rhizobiales	Xanthobacteraceae			5	0	0	11	0	7	0	9	0	0	0	0	11	0	0	0	0	5	12	0	0	0	0	0	0	0	0	0	0	0	0	0	0	0	0	0	0	0	0	0	0	0
ASV2334	Bacteria	Verrucomicrobiota	Verrucomicrobiae	Chthoniobacterales	Chthoniobacteraceae	Candidatus_Udaeobacter		0	20	0	0	13	0	0	15	0	20	0	0	0	0	0	0	12	4	0	0	0	0	20	16	0	0	0	0	0	0	0	0	0	0	0	12	0	0	0	0	11	0
ASV2336	Bacteria	Firmicutes	Bacilli	RF39	RF39	RF39		0	0	0	0	0	0	0	0	0	0	0	0	0	0	0	0	0	0	0	0	0	0	0	0	0	0	0	0	0	0	0	0	0	0	10	0	0	0	17	3	0	0
ASV2338	Bacteria	Acidobacteriota	Vicinamibacteria	Vicinamibacterales	Vicinamibacteraceae			0	0	0	0	17	0	0	0	0	0	0	0	0	0	0	0	0	0	0	0	0	0	0	0	0	10	0	0	0	0	8	0	0	0	0	0	0	0	0	0	0	13
ASV2339	Bacteria	Proteobacteria	Alphaproteobacteria	Rhizobiales	Devosiaceae			0	0	0	0	0	0	0	0	0	0	0	0	0	0	0	0	0	0	0	0	0	0	0	0	0	0	0	0	0	0	0	34	0	0	0	0	8	0	0	0	11	4
ASV2343	Bacteria	Proteobacteria	Alphaproteobacteria	Caulobacterales	Caulobacteraceae			0	0	11	0	0	0	0	0	0	0	0	0	0	0	0	0	0	0	0	0	33	0	0	12	0	0	0	7	8	0	0	0	20	0	0	0	0	0	0	0	0	2
ASV2344	Bacteria	Proteobacteria	Alphaproteobacteria	Acetobacterales	Acetobacteraceae			0	0	0	0	17	0	0	0	0	0	0	0	0	0	0	0	0	0	11	0	0	0	0	0	5	0	0	0	5	0	0	11	13	0	27	0	0	0	9	0	0	0
ASV2345	Bacteria	Acidobacteriota	Blastocatellia	Pyrinomonadales	Pyrinomonadaceae	RB41		20	0	15	0	0	0	2	0	0	19	0	0	0	0	13	0	17	0	0	0	0	0	0	28	0	11	0	0	4	0	17	1	6	0	2	8	0	5	9	12	4	0
ASV2346	Bacteria	Proteobacteria	Gammaproteobacteria					7	2	15	0	0	0	0	0	0	0	19	12	0	0	11	10	4	0	13	0	8	14	4	14	7	8	117	6	2	0	0	3	0	0	0	0	42	1	0	0	8	0
ASV2349	Bacteria	Proteobacteria	Alphaproteobacteria	Caulobacterales	Caulobacteraceae			0	0	0	0	14	0	0	0	0	0	21	0	0	0	0	0	6	4	0	5	11	16	0	15	22	9	0	8	17	0	0	0	0	8	0	0	0	0	0	0	0	13
ASV2351	Bacteria	Proteobacteria	Gammaproteobacteria	Xanthomonadales	Xanthomonadaceae	Lysobacter		0	0	0	0	0	0	0	0	0	0	0	9	0	0	0	0	0	0	0	0	0	0	0	0	0	12	6	0	0	0	0	0	2	0	0	0	0	0	0	0	0	0
ASV2353	Bacteria	Proteobacteria	Alphaproteobacteria	Rhodobacterales	Rhodobacteraceae	Rubellimicrobium		0	0	0	0	0	0	0	0	0	0	0	0	0	0	0	0	0	0	0	0	0	0	0	0	0	0	0	0	0	0	0	0	0	0	22	0	0	0	0	0	0	0
ASV2357	Bacteria	Acidobacteriota	Acidobacteriae	Bryobacterales	Bryobacteraceae	Bryobacter		0	0	0	0	12	0	0	0	0	0	0	0	0	0	0	0	0	0	0	0	20	0	0	12	0	0	0	0	0	0	3	0	0	0	0	18	0	0	0	0	0	0
ASV2358	Bacteria	Bacteroidota	Bacteroidia	Sphingobacteriales	env.OPS_17	env.OPS_17		0	0	5	0	0	0	0	2	0	5	0	0	0	0	10	0	0	3	0	0	0	0	0	0	0	13	0	0	7	0	0	0	2	0	0	0	0	0	0	0	0	0
ASV2359	Bacteria	Proteobacteria	Gammaproteobacteria	KI89A_clade	KI89A_clade	KI89A_clade		0	11	20	0	9	0	13	7	0	7	9	0	0	3	8	0	8	3	0	0	0	0	0	9	0	2	0	0	0	0	4	0	0	0	0	12	0	0	0	0	10	0
ASV2360	Bacteria	Proteobacteria	Gammaproteobacteria	Xanthomonadales	Rhodanobacteraceae	Rhodanobacter		14	7	0	35	65	20	0	11	16	21	0	7	0	0	0	0	0	0	0	13	0	0	0	30	0	0	0	0	4	0	28	0	0	0	2	0	0	0	12	0	5	0
ASV2361	Bacteria							0	0	0	0	0	0	0	0	0	0	0	0	0	0	0	0	0	0	4	12	0	0	8	0	0	0	0	0	0	0	0	0	0	39	8	0	0	0	0	2	6	18
ASV2367	Bacteria	Firmicutes	Bacilli	Paenibacillales	Paenibacillaceae	Paenibacillus	Paenibacillus_montaniterrae	0	0	0	0	0	0	0	0	0	0	0	0	0	0	0	0	0	0	0	0	0	0	0	0	0	0	0	0	0	0	0	0	0	0	6	0	0	0	0	1	0	0
ASV2372	Bacteria	Bacteroidota	Bacteroidia	Chitinophagales	Chitinophagaceae	Chitinophaga		0	0	0	13	23	0	0	4	0	0	0	8	9	5	0	0	6	9	0	7	0	0	5	11	9	0	5	0	0	0	37	39	6	0	0	0	8	23	0	0	0	6
ASV2373	Bacteria	Bacteroidota	Bacteroidia	Bacteroidales	Muribaculaceae	Muribaculaceae		0	0	0	0	0	0	0	0	0	0	0	0	0	0	0	0	0	0	0	0	0	0	0	0	0	0	0	0	0	0	0	0	0	0	9	0	0	0	0	0	0	0
ASV2374	Bacteria	Firmicutes	Bacilli	Bacillales	Bacillaceae	Oceanobacillus		0	0	0	0	0	0	0	0	0	0	0	0	0	0	0	0	0	0	0	0	0	0	0	0	0	0	0	0	0	0	0	0	0	0	0	0	0	0	6	0	0	0
ASV2375	Bacteria	Proteobacteria	Alphaproteobacteria	Rhizobiales	Hyphomicrobiaceae	Pedomicrobium		0	0	0	0	0	0	0	0	0	0	0	0	0	0	0	0	0	0	0	0	0	0	0	0	0	0	0	0	0	0	0	0	0	0	0	0	0	0	0	0	0	0
ASV2378	Bacteria	Acidobacteriota	Acidobacteriae	Bryobacterales	Bryobacteraceae	Bryobacter		0	0	8	0	0	0	0	0	0	0	0	0	0	0	7	0	7	20	0	45	21	11	0	19	0	0	0	29	0	0	67	0	0	0	0	0	0	6	0	0	0	16
ASV2379	Bacteria	Firmicutes	Bacilli	Lactobacillales	Listeriaceae	Listeria		0	0	0	0	0	0	0	0	0	0	0	0	0	0	0	0	0	0	0	0	0	0	0	0	0	0	0	0	0	0	0	0	0	0	0	0	0	0	4	0	0	0
ASV2380	Bacteria	Firmicutes	Negativicutes	Veillonellales-Selenomonadales	Veillonellaceae	Megasphaera	Megasphaera_elsdenii	0	0	0	0	0	0	0	0	0	0	0	0	0	0	0	0	0	0	0	0	0	0	0	0	0	0	0	0	0	0	0	0	0	0	0	0	0	0	0	0	0	0
ASV2386	Bacteria	Proteobacteria	Alphaproteobacteria	Rhizobiales	Amb-16S-1323	Amb-16S-1323		14	0	0	18	10	0	0	13	12	0	0	15	0	7	0	0	0	0	19	0	0	5	0	5	7	5	0	12	23	9	0	26	14	6	0	0	0	0	0	0	0	9
ASV2393	Bacteria	Firmicutes	Bacilli	Lactobacillales	Lactobacillaceae	Lactobacillus	Lactobacillus_intestinalis	0	0	0	0	0	10	0	0	0	0	0	0	0	0	0	0	0	0	0	19	0	0	0	0	0	0	0	0	0	62	0	0	0	8	0	4	0	0	0	0	0	0
ASV2397	Bacteria	Proteobacteria	Gammaproteobacteria	Xanthomonadales	Rhodanobacteraceae	Rhodanobacter		0	0	11	0	0	11	0	0	0	13	0	2	0	8	0	19	6	0	0	0	28	0	0	0	0	7	0	8	10	0	0	0	0	0	0	0	0	0	0	0	0	0
ASV2398	Bacteria	Proteobacteria	Gammaproteobacteria	Steroidobacterales	Steroidobacteraceae			16	0	0	7	15	0	2	0	2	0	0	5	0	4	0	0	19	16	0	19	0	6	3	17	0	0	0	0	9	0	49	7	0	0	0	0	9	0	3	8	0	14
ASV2399	Bacteria	Proteobacteria	Alphaproteobacteria	Rhizobiales				0	0	0	17	19	40	21	21	0	15	0	22	27	0	0	13	0	0	3	10	0	10	0	7	0	0	0	12	0	8	0	0	0	4	0	0	0	0	0	0	0	9
ASV2400	Bacteria	Chloroflexi	Ktedonobacteria	Ktedonobacterales	JG30-KF-AS9	JG30-KF-AS9		3	3	0	23	15	7	12	7	10	5	0	10	34	0	1	9	4	0	4	1	2	8	0	0	0	1	0	0	3	0	1	3	2	0	0	4	0	19	0	0	1	2
ASV2401	Bacteria	Firmicutes	Clostridia	Oscillospirales	Ruminococcaceae	Incertae_Sedis		6	0	0	0	6	27	6	6	34	0	0	7	0	6	3	23	0	0	0	8	0	0	0	0	7	0	0	0	8	10	0	3	0	0	6	0	0	0	0	0	0	0
[truncated: 749 more rows]
[truncated: 112 more columns]
