# Supplementary material for: Phage biocontrol success of bacterial wilt depends on synergistic interactions with resident rhizosphere microbiota
Source: Microb Biotechnol. 2024 Nov 13;17(11):e70049. doi: 10.1111/1751-7915.70049 (PMC11561305; doi:10.1111/1751-7915.70049)
Supplement: Supplementary file 8 — Table S8 [file MBT2-17-e70049-s007.csv]

Table S8. Ralstonia's abundance.
SampleName	Group_Name	Diseaseindex	Ralstonia
BEFORE.1	Before	Control	1222
BEFORE.2	Before	Control	201
BEFORE.3	Before	Control	391
BEFORE.4	Before	Control	1409
BEFORE.5	Before	Control	389
BEFORE.6	Before	Control	830
FERA.1	PYO4	4	3129
FERA.10	PYO4	0	286
FERA.100	PYO45.PYO65	4	14496
FERA.101	PYO45.PYO65	4	7023
FERA.102	PYO45.PYO65	0	3057
FERA.103	PYO45.PYO65	3	9881
FERA.104	PYO45.PYO65	0	3875
FERA.105	PYO45.PYO65	0	4807
FERA.106	PYO45.PYO65	0	6796
FERA.107	PYO45.PYO65	0	6678
FERA.108	PYO45.PYO65	3	8756
FERA.109	PYO59.PYO65	0	1324
FERA.11	PYO4	3	4526
FERA.110	PYO59.PYO65	0	1683
FERA.111	PYO59.PYO65	0	945
FERA.112	PYO59.PYO65	0	6548
FERA.113	PYO59.PYO65	0	2103
FERA.114	PYO59.PYO65	4	13480
FERA.115	PYO59.PYO65	4	4892
FERA.116	PYO59.PYO65	4	10003
FERA.117	PYO59.PYO65	3	30259
FERA.118	PYO59.PYO65	3	20170
FERA.119	PYO59.PYO65	0	5268
FERA.12	PYO4	0	5819
FERA.120	PYO59.PYO65	0	2522
FERA.121	Control	Control	1214
FERA.122	Control	Control	2201
FERA.123	Control	Control	100
FERA.124	Control	Control	34
FERA.125	Control	Control	0
FERA.126	Control	Control	4053
FERA.127	Control	Control	618
FERA.128	Control	Control	1644
FERA.129	Control	Control	704
FERA.13	PYO45	0	6452
FERA.130	Control	Control	3855
FERA.131	Control	Control	496
FERA.132	Control	Control	3196
FERA.133	Ralstonia	4	8499
FERA.134	Ralstonia	0	1241
FERA.135	Ralstonia	0	8145
FERA.136	Ralstonia	4	15292
FERA.137	Ralstonia	4	40302
FERA.138	Ralstonia	4	29873
FERA.139	Ralstonia	0	4895
FERA.14	PYO45	0	4603
FERA.140	Ralstonia	4	13043
FERA.141	Ralstonia	0	5494
FERA.142	Ralstonia	4	25530
FERA.143	Ralstonia	0	7493
FERA.144	Ralstonia	4	22311
FERA.15	PYO45	0	1041
FERA.16	PYO45	0	1076
FERA.17	PYO45	3	15091
FERA.18	PYO45	0	311
FERA.19	PYO45	4	31133
FERA.2	PYO4	0	976
FERA.20	PYO45	0	4882
FERA.21	PYO45	0	1183
FERA.22	PYO45	0	4395
FERA.23	PYO45	0	1713
FERA.24	PYO45	0	8377
FERA.25	PYO59	0	3078
FERA.26	PYO59	0	1193
FERA.27	PYO59	0	6185
FERA.28	PYO59	3	6451
FERA.29	PYO59	0	3352
FERA.3	PYO4	4	11461
FERA.30	PYO59	0	3136
FERA.31	PYO59	4	10633
FERA.32	PYO59	0	390
FERA.33	PYO59	3	13252
FERA.34	PYO59	4	10062
FERA.35	PYO59	4	9867
FERA.36	PYO59	0	1995
FERA.37	PYO65	0	4826
FERA.38	PYO65	0	474
FERA.39	PYO65	0	1142
FERA.40	PYO65	4	20616
FERA.41	PYO65	0	1667
FERA.42	PYO65	0	698
FERA.43	PYO65	4	4453
FERA.44	PYO65	0	4637
FERA.45	PYO65	3	6337
FERA.46	PYO65	0	2986
FERA.47	PYO65	0	1446
FERA.48	PYO65	4	1704
FERA.5	PYO4	0	4290
FERA.50	PYO4.PYO45	2	2143
FERA.51	PYO4.PYO45	0	2858
FERA.52	PYO4.PYO45	3	5223
FERA.53	PYO4.PYO45	0	731
FERA.54	PYO4.PYO45	0	4058
FERA.55	PYO4.PYO45	0	761
FERA.56	PYO4.PYO45	3	4479
FERA.57	PYO4.PYO45	0	4654
FERA.58	PYO4.PYO45	0	3650
FERA.59	PYO4.PYO45	0	2607
FERA.6	PYO4	4	6666
FERA.60	PYO4.PYO45	0	17910
FERA.61	PYO4.PYO59	4	9615
FERA.62	PYO4.PYO59	0	19999
FERA.63	PYO4.PYO59	3	9739
FERA.64	PYO4.PYO59	0	4449
FERA.65	PYO4.PYO59	4	20883
FERA.66	PYO4.PYO59	0	333
FERA.67	PYO4.PYO59	2	5079
FERA.68	PYO4.PYO59	4	12371
FERA.69	PYO4.PYO59	0	450
FERA.7	PYO4	0	1524
FERA.70	PYO4.PYO59	0	2186
FERA.71	PYO4.PYO59	4	9181
FERA.72	PYO4.PYO59	3	14661
FERA.73	PYO4.PYO65	4	2882
FERA.74	PYO4.PYO65	4	17164
FERA.75	PYO4.PYO65	0	6176
FERA.76	PYO4.PYO65	3	16333
FERA.77	PYO4.PYO65	0	1031
FERA.78	PYO4.PYO65	3	2085
FERA.79	PYO4.PYO65	0	1931
FERA.8	PYO4	0	2703
FERA.80	PYO4.PYO65	0	10282
FERA.81	PYO4.PYO65	0	5428
FERA.82	PYO4.PYO65	0	2700
FERA.83	PYO4.PYO65	0	5190
FERA.84	PYO4.PYO65	0	2809
FERA.85	PYO45.PYO59	4	34362
FERA.86	PYO45.PYO59	4	26179
FERA.87	PYO45.PYO59	0	4739
FERA.88	PYO45.PYO59	4	21956
FERA.89	PYO45.PYO59	0	6985
FERA.9	PYO4	0	551
FERA.90	PYO45.PYO59	2	9653
FERA.91	PYO45.PYO59	1	10463
FERA.92	PYO45.PYO59	0	4441
FERA.93	PYO45.PYO59	0	8306
FERA.94	PYO45.PYO59	3	19078
FERA.95	PYO45.PYO59	4	8916
FERA.96	PYO45.PYO59	3	12411
FERA.97	PYO45.PYO65	4	3422
FERA.98	PYO45.PYO65	2	7215
FERA.99	PYO45.PYO65	0	2042
JI1	JI	Control	1102
JI2	JI	Control	1044
JI3	JI	Control	288
JI4	JI	Control	1470
JI5	JI	Control	3389
JI6	JI	Control	2158
