# Supplementary material for: Phage biocontrol success of bacterial wilt depends on synergistic interactions with resident rhizosphere microbiota
Source: Microb Biotechnol. 2024 Nov 13;17(11):e70049. doi: 10.1111/1751-7915.70049 (PMC11561305; doi:10.1111/1751-7915.70049)
Supplement: Supplementary file 9 — Table S9 [file MBT2-17-e70049-s005.csv]

Table S9. Bacterial wilt disease R. solanacearum UW551 in tomato cv Moneymaker from 7 dpi to 21 dpi. P1=PY04, P2=PY045, P3=PY059, PY4=PY063
Plant ID	Replicate	Tcode	Treatment	Time_DPI	Disease_Index
1	1	1	P1	7	0
2	2	1	P1	7	0
3	3	1	P1	7	0
4	4	1	P1	7	0
5	5	1	P1	7	0
6	6	1	P1	7	0
7	7	1	P1	7	0
8	8	1	P1	7	0
9	9	1	P1	7	0
10	10	1	P1	7	0
11	11	1	P1	7	0
12	12	1	P1	7	0
13	1	2	P2	7	0
14	2	2	P2	7	0
15	3	2	P2	7	0
16	4	2	P2	7	0
17	5	2	P2	7	0
18	6	2	P2	7	0
19	7	2	P2	7	0
20	8	2	P2	7	0
21	9	2	P2	7	0
22	10	2	P2	7	0
23	11	2	P2	7	0
24	12	2	P2	7	0
25	1	3	P3	7	0
26	2	3	P3	7	0
27	3	3	P3	7	0
28	4	3	P3	7	0
29	5	3	P3	7	0
30	6	3	P3	7	0
31	7	3	P3	7	0
32	8	3	P3	7	0
33	9	3	P3	7	0
34	10	3	P3	7	0
35	11	3	P3	7	0
36	12	3	P3	7	0
37	1	4	P4	7	0
38	2	4	P4	7	0
39	3	4	P4	7	0
40	4	4	P4	7	0
41	5	4	P4	7	0
42	6	4	P4	7	0
43	7	4	P4	7	0
44	8	4	P4	7	0
45	9	4	P4	7	0
46	10	4	P4	7	0
47	11	4	P4	7	0
48	12	4	P4	7	0
49	1	5	P1P2	7	0
50	2	5	P1P2	7	0
51	3	5	P1P2	7	0
52	4	5	P1P2	7	0
53	5	5	P1P2	7	0
54	6	5	P1P2	7	0
55	7	5	P1P2	7	0
56	8	5	P1P2	7	0
57	9	5	P1P2	7	0
58	10	5	P1P2	7	0
59	11	5	P1P2	7	0
60	12	5	P1P2	7	0
61	1	6	P1P3	7	0
62	2	6	P1P3	7	0
63	3	6	P1P3	7	0
64	4	6	P1P3	7	0
65	5	6	P1P3	7	0
66	6	6	P1P3	7	0
67	7	6	P1P3	7	0
68	8	6	P1P3	7	0
69	9	6	P1P3	7	0
70	10	6	P1P3	7	0
71	11	6	P1P3	7	0
72	12	6	P1P3	7	0
73	1	7	P1P4	7	0
74	2	7	P1P4	7	0
75	3	7	P1P4	7	0
76	4	7	P1P4	7	0
77	5	7	P1P4	7	0
78	6	7	P1P4	7	0
79	7	7	P1P4	7	0
80	8	7	P1P4	7	0
81	9	7	P1P4	7	0
82	10	7	P1P4	7	0
83	11	7	P1P4	7	0
84	12	7	P1P4	7	0
85	1	8	P2P3	7	0
86	2	8	P2P3	7	0
87	3	8	P2P3	7	0
88	4	8	P2P3	7	0
89	5	8	P2P3	7	0
90	6	8	P2P3	7	0
91	7	8	P2P3	7	0
92	8	8	P2P3	7	0
93	9	8	P2P3	7	0
94	10	8	P2P3	7	0
95	11	8	P2P3	7	0
96	12	8	P2P3	7	0
97	1	9	P2P4	7	0
98	2	9	P2P4	7	0
99	3	9	P2P4	7	0
100	4	9	P2P4	7	0
101	5	9	P2P4	7	0
102	6	9	P2P4	7	0
103	7	9	P2P4	7	0
104	8	9	P2P4	7	0
105	9	9	P2P4	7	0
106	10	9	P2P4	7	0
107	11	9	P2P4	7	0
108	12	9	P2P4	7	0
109	1	10	P3P4	7	0
110	2	10	P3P4	7	0
111	3	10	P3P4	7	0
112	4	10	P3P4	7	0
113	5	10	P3P4	7	0
114	6	10	P3P4	7	0
115	7	10	P3P4	7	0
116	8	10	P3P4	7	0
117	9	10	P3P4	7	0
118	10	10	P3P4	7	0
119	11	10	P3P4	7	0
120	12	10	P3P4	7	0
121	1	11	C-	7	0
122	2	11	C-	7	0
123	3	11	C-	7	0
124	4	11	C-	7	0
125	5	11	C-	7	0
126	6	11	C-	7	0
127	7	11	C-	7	0
128	8	11	C-	7	0
129	9	11	C-	7	0
130	10	11	C-	7	0
131	11	11	C-	7	0
132	12	11	C-	7	0
133	1	12	UW551	7	0
134	2	12	UW551	7	0
135	3	12	UW551	7	0
136	4	12	UW551	7	0
137	5	12	UW551	7	0
138	6	12	UW551	7	0
139	7	12	UW551	7	0
140	8	12	UW551	7	0
141	9	12	UW551	7	0
142	10	12	UW551	7	1
143	11	12	UW551	7	0
144	12	12	UW551	7	1
1	1	1	P1	8	0
2	2	1	P1	8	0
3	3	1	P1	8	0
4	4	1	P1	8	0
5	5	1	P1	8	0
6	6	1	P1	8	0
7	7	1	P1	8	0
8	8	1	P1	8	0
9	9	1	P1	8	0
10	10	1	P1	8	0
11	11	1	P1	8	0
12	12	1	P1	8	0
13	1	2	P2	8	0
14	2	2	P2	8	0
15	3	2	P2	8	0
16	4	2	P2	8	0
17	5	2	P2	8	0
18	6	2	P2	8	0
19	7	2	P2	8	0
20	8	2	P2	8	0
21	9	2	P2	8	0
22	10	2	P2	8	0
23	11	2	P2	8	0
24	12	2	P2	8	1
25	1	3	P3	8	0
26	2	3	P3	8	0
27	3	3	P3	8	0
28	4	3	P3	8	0
29	5	3	P3	8	0
30	6	3	P3	8	0
31	7	3	P3	8	0
32	8	3	P3	8	0
33	9	3	P3	8	1
34	10	3	P3	8	0
35	11	3	P3	8	0
36	12	3	P3	8	0
37	1	4	P4	8	0
38	2	4	P4	8	0
39	3	4	P4	8	0
40	4	4	P4	8	0
41	5	4	P4	8	0
42	6	4	P4	8	0
43	7	4	P4	8	0
44	8	4	P4	8	0
45	9	4	P4	8	0
46	10	4	P4	8	0
47	11	4	P4	8	0
48	12	4	P4	8	0
49	1	5	P1P2	8	0
50	2	5	P1P2	8	0
51	3	5	P1P2	8	0
52	4	5	P1P2	8	0
53	5	5	P1P2	8	0
54	6	5	P1P2	8	0
55	7	5	P1P2	8	0
56	8	5	P1P2	8	0
57	9	5	P1P2	8	0
58	10	5	P1P2	8	0
59	11	5	P1P2	8	0
60	12	5	P1P2	8	0
61	1	6	P1P3	8	0
62	2	6	P1P3	8	0
63	3	6	P1P3	8	0
64	4	6	P1P3	8	0
65	5	6	P1P3	8	1
66	6	6	P1P3	8	0
67	7	6	P1P3	8	0
68	8	6	P1P3	8	0
69	9	6	P1P3	8	0
70	10	6	P1P3	8	0
71	11	6	P1P3	8	0
72	12	6	P1P3	8	0
73	1	7	P1P4	8	0
74	2	7	P1P4	8	0
75	3	7	P1P4	8	0
76	4	7	P1P4	8	0
77	5	7	P1P4	8	0
78	6	7	P1P4	8	0
79	7	7	P1P4	8	0
80	8	7	P1P4	8	0
81	9	7	P1P4	8	0
82	10	7	P1P4	8	0
83	11	7	P1P4	8	0
84	12	7	P1P4	8	0
85	1	8	P2P3	8	0
86	2	8	P2P3	8	0
87	3	8	P2P3	8	0
88	4	8	P2P3	8	0
89	5	8	P2P3	8	0
90	6	8	P2P3	8	0
91	7	8	P2P3	8	0
92	8	8	P2P3	8	0
93	9	8	P2P3	8	0
94	10	8	P2P3	8	0
95	11	8	P2P3	8	0
96	12	8	P2P3	8	0
97	1	9	P2P4	8	0
98	2	9	P2P4	8	0
99	3	9	P2P4	8	0
100	4	9	P2P4	8	0
101	5	9	P2P4	8	0
102	6	9	P2P4	8	0
103	7	9	P2P4	8	0
104	8	9	P2P4	8	0
105	9	9	P2P4	8	0
106	10	9	P2P4	8	0
107	11	9	P2P4	8	0
108	12	9	P2P4	8	0
109	1	10	P3P4	8	0
110	2	10	P3P4	8	0
111	3	10	P3P4	8	0
112	4	10	P3P4	8	0
113	5	10	P3P4	8	0
114	6	10	P3P4	8	0
115	7	10	P3P4	8	0
116	8	10	P3P4	8	0
117	9	10	P3P4	8	0
118	10	10	P3P4	8	0
119	11	10	P3P4	8	0
120	12	10	P3P4	8	0
121	1	11	C-	8	0
122	2	11	C-	8	0
123	3	11	C-	8	0
124	4	11	C-	8	0
125	5	11	C-	8	0
126	6	11	C-	8	0
127	7	11	C-	8	0
128	8	11	C-	8	0
129	9	11	C-	8	0
130	10	11	C-	8	0
131	11	11	C-	8	0
132	12	11	C-	8	0
133	1	12	UW551	8	0
134	2	12	UW551	8	0
135	3	12	UW551	8	0
136	4	12	UW551	8	0
137	5	12	UW551	8	0
138	6	12	UW551	8	0
139	7	12	UW551	8	0
140	8	12	UW551	8	0
141	9	12	UW551	8	0
142	10	12	UW551	8	2
143	11	12	UW551	8	0
144	12	12	UW551	8	4
1	1	1	P1	9	0
2	2	1	P1	9	0
3	3	1	P1	9	0
4	4	1	P1	9	0
5	5	1	P1	9	0
6	6	1	P1	9	0
7	7	1	P1	9	0
8	8	1	P1	9	0
9	9	1	P1	9	0
10	10	1	P1	9	0
11	11	1	P1	9	0
12	12	1	P1	9	0
13	1	2	P2	9	0
14	2	2	P2	9	0
15	3	2	P2	9	0
16	4	2	P2	9	0
17	5	2	P2	9	0
18	6	2	P2	9	0
19	7	2	P2	9	0
20	8	2	P2	9	0
21	9	2	P2	9	0
22	10	2	P2	9	0
23	11	2	P2	9	0
24	12	2	P2	9	1
25	1	3	P3	9	0
26	2	3	P3	9	0
27	3	3	P3	9	0
28	4	3	P3	9	0
29	5	3	P3	9	0
30	6	3	P3	9	0
31	7	3	P3	9	0
32	8	3	P3	9	0
33	9	3	P3	9	1
34	10	3	P3	9	0
35	11	3	P3	9	0
36	12	3	P3	9	0
37	1	4	P4	9	0
38	2	4	P4	9	0
39	3	4	P4	9	0
40	4	4	P4	9	0
41	5	4	P4	9	0
42	6	4	P4	9	0
43	7	4	P4	9	0
44	8	4	P4	9	0
45	9	4	P4	9	0
46	10	4	P4	9	0
47	11	4	P4	9	0
48	12	4	P4	9	0
49	1	5	P1P2	9	0
50	2	5	P1P2	9	0
51	3	5	P1P2	9	0
52	4	5	P1P2	9	0
53	5	5	P1P2	9	0
54	6	5	P1P2	9	0
55	7	5	P1P2	9	0
56	8	5	P1P2	9	0
57	9	5	P1P2	9	0
58	10	5	P1P2	9	0
59	11	5	P1P2	9	0
60	12	5	P1P2	9	0
61	1	6	P1P3	9	0
62	2	6	P1P3	9	0
63	3	6	P1P3	9	0
64	4	6	P1P3	9	0
65	5	6	P1P3	9	1
66	6	6	P1P3	9	0
67	7	6	P1P3	9	0
68	8	6	P1P3	9	0
69	9	6	P1P3	9	0
70	10	6	P1P3	9	0
71	11	6	P1P3	9	0
72	12	6	P1P3	9	0
73	1	7	P1P4	9	0
74	2	7	P1P4	9	0
75	3	7	P1P4	9	0
76	4	7	P1P4	9	0
77	5	7	P1P4	9	0
78	6	7	P1P4	9	0
79	7	7	P1P4	9	0
80	8	7	P1P4	9	0
81	9	7	P1P4	9	0
82	10	7	P1P4	9	0
83	11	7	P1P4	9	0
84	12	7	P1P4	9	0
85	1	8	P2P3	9	0
86	2	8	P2P3	9	0
87	3	8	P2P3	9	0
88	4	8	P2P3	9	0
89	5	8	P2P3	9	0
90	6	8	P2P3	9	0
91	7	8	P2P3	9	0
92	8	8	P2P3	9	0
93	9	8	P2P3	9	0
94	10	8	P2P3	9	0
95	11	8	P2P3	9	0
96	12	8	P2P3	9	0
97	1	9	P2P4	9	0
98	2	9	P2P4	9	0
99	3	9	P2P4	9	0
100	4	9	P2P4	9	0
101	5	9	P2P4	9	0
102	6	9	P2P4	9	0
103	7	9	P2P4	9	0
104	8	9	P2P4	9	0
105	9	9	P2P4	9	0
106	10	9	P2P4	9	0
107	11	9	P2P4	9	0
108	12	9	P2P4	9	0
109	1	10	P3P4	9	0
110	2	10	P3P4	9	0
111	3	10	P3P4	9	0
112	4	10	P3P4	9	0
113	5	10	P3P4	9	0
114	6	10	P3P4	9	0
115	7	10	P3P4	9	0
116	8	10	P3P4	9	0
117	9	10	P3P4	9	0
118	10	10	P3P4	9	0
119	11	10	P3P4	9	0
120	12	10	P3P4	9	0
121	1	11	C-	9	0
122	2	11	C-	9	0
123	3	11	C-	9	0
124	4	11	C-	9	0
125	5	11	C-	9	0
126	6	11	C-	9	0
127	7	11	C-	9	0
128	8	11	C-	9	0
129	9	11	C-	9	0
130	10	11	C-	9	0
131	11	11	C-	9	0
132	12	11	C-	9	0
133	1	12	UW551	9	0
134	2	12	UW551	9	0
135	3	12	UW551	9	0
136	4	12	UW551	9	0
137	5	12	UW551	9	0
138	6	12	UW551	9	0
139	7	12	UW551	9	0
140	8	12	UW551	9	0
141	9	12	UW551	9	0
142	10	12	UW551	9	3
143	11	12	UW551	9	0
144	12	12	UW551	9	4
1	1	1	P1	10	0
2	2	1	P1	10	0
3	3	1	P1	10	0
4	4	1	P1	10	0
5	5	1	P1	10	0
6	6	1	P1	10	0
7	7	1	P1	10	0
8	8	1	P1	10	0
9	9	1	P1	10	0
10	10	1	P1	10	0
11	11	1	P1	10	0
12	12	1	P1	10	0
13	1	2	P2	10	0
14	2	2	P2	10	0
15	3	2	P2	10	0
16	4	2	P2	10	0
17	5	2	P2	10	1
18	6	2	P2	10	0
19	7	2	P2	10	1
20	8	2	P2	10	0
21	9	2	P2	10	0
22	10	2	P2	10	0
23	11	2	P2	10	0
24	12	2	P2	10	2
25	1	3	P3	10	0
26	2	3	P3	10	0
27	3	3	P3	10	0
28	4	3	P3	10	0
29	5	3	P3	10	0
30	6	3	P3	10	0
31	7	3	P3	10	0
32	8	3	P3	10	0
33	9	3	P3	10	1
34	10	3	P3	10	0
35	11	3	P3	10	0
36	12	3	P3	10	0
37	1	4	P4	10	0
38	2	4	P4	10	0
39	3	4	P4	10	0
40	4	4	P4	10	0
41	5	4	P4	10	0
42	6	4	P4	10	0
43	7	4	P4	10	0
44	8	4	P4	10	0
45	9	4	P4	10	0
46	10	4	P4	10	0
47	11	4	P4	10	0
48	12	4	P4	10	0
49	1	5	P1P2	10	0
50	2	5	P1P2	10	0
51	3	5	P1P2	10	0
52	4	5	P1P2	10	0
53	5	5	P1P2	10	0
54	6	5	P1P2	10	0
55	7	5	P1P2	10	0
56	8	5	P1P2	10	0
57	9	5	P1P2	10	0
58	10	5	P1P2	10	0
59	11	5	P1P2	10	0
60	12	5	P1P2	10	0
61	1	6	P1P3	10	0
62	2	6	P1P3	10	0
63	3	6	P1P3	10	0
64	4	6	P1P3	10	0
65	5	6	P1P3	10	1
66	6	6	P1P3	10	0
67	7	6	P1P3	10	0
68	8	6	P1P3	10	0
69	9	6	P1P3	10	0
70	10	6	P1P3	10	0
71	11	6	P1P3	10	0
72	12	6	P1P3	10	0
73	1	7	P1P4	10	0
74	2	7	P1P4	10	0
75	3	7	P1P4	10	0
76	4	7	P1P4	10	0
77	5	7	P1P4	10	0
78	6	7	P1P4	10	0
79	7	7	P1P4	10	0
80	8	7	P1P4	10	0
81	9	7	P1P4	10	0
82	10	7	P1P4	10	0
83	11	7	P1P4	10	0
84	12	7	P1P4	10	0
85	1	8	P2P3	10	2
86	2	8	P2P3	10	0
87	3	8	P2P3	10	0
88	4	8	P2P3	10	0
89	5	8	P2P3	10	0
90	6	8	P2P3	10	0
91	7	8	P2P3	10	0
92	8	8	P2P3	10	0
93	9	8	P2P3	10	0
94	10	8	P2P3	10	0
95	11	8	P2P3	10	2
96	12	8	P2P3	10	0
97	1	9	P2P4	10	0
98	2	9	P2P4	10	0
99	3	9	P2P4	10	0
100	4	9	P2P4	10	1
101	5	9	P2P4	10	0
102	6	9	P2P4	10	0
103	7	9	P2P4	10	0
104	8	9	P2P4	10	0
105	9	9	P2P4	10	0
106	10	9	P2P4	10	0
107	11	9	P2P4	10	0
108	12	9	P2P4	10	0
109	1	10	P3P4	10	0
110	2	10	P3P4	10	0
111	3	10	P3P4	10	0
112	4	10	P3P4	10	0
113	5	10	P3P4	10	0
114	6	10	P3P4	10	0
115	7	10	P3P4	10	0
116	8	10	P3P4	10	0
117	9	10	P3P4	10	0
118	10	10	P3P4	10	0
119	11	10	P3P4	10	0
120	12	10	P3P4	10	0
121	1	11	C-	10	0
122	2	11	C-	10	0
123	3	11	C-	10	0
124	4	11	C-	10	0
125	5	11	C-	10	0
126	6	11	C-	10	0
127	7	11	C-	10	0
128	8	11	C-	10	0
129	9	11	C-	10	0
130	10	11	C-	10	0
131	11	11	C-	10	0
132	12	11	C-	10	0
133	1	12	UW551	10	0
134	2	12	UW551	10	0
135	3	12	UW551	10	0
136	4	12	UW551	10	1
137	5	12	UW551	10	1
138	6	12	UW551	10	0
139	7	12	UW551	10	0
140	8	12	UW551	10	1
141	9	12	UW551	10	0
142	10	12	UW551	10	3
143	11	12	UW551	10	0
144	12	12	UW551	10	4
1	1	1	P1	11	0
2	2	1	P1	11	0
3	3	1	P1	11	0
4	4	1	P1	11	0
5	5	1	P1	11	0
6	6	1	P1	11	0
7	7	1	P1	11	0
8	8	1	P1	11	0
9	9	1	P1	11	0
10	10	1	P1	11	0
11	11	1	P1	11	0
12	12	1	P1	11	0
13	1	2	P2	11	0
14	2	2	P2	11	0
15	3	2	P2	11	0
16	4	2	P2	11	0
17	5	2	P2	11	1
18	6	2	P2	11	0
19	7	2	P2	11	2
20	8	2	P2	11	0
21	9	2	P2	11	0
22	10	2	P2	11	0
23	11	2	P2	11	0
24	12	2	P2	11	1
25	1	3	P3	11	0
26	2	3	P3	11	0
27	3	3	P3	11	0
28	4	3	P3	11	0
29	5	3	P3	11	0
30	6	3	P3	11	0
31	7	3	P3	11	0
32	8	3	P3	11	0
33	9	3	P3	11	1
34	10	3	P3	11	0
35	11	3	P3	11	0
36	12	3	P3	11	0
37	1	4	P4	11	0
38	2	4	P4	11	0
39	3	4	P4	11	0
40	4	4	P4	11	0
41	5	4	P4	11	0
42	6	4	P4	11	0
43	7	4	P4	11	0
44	8	4	P4	11	0
45	9	4	P4	11	0
46	10	4	P4	11	0
47	11	4	P4	11	0
48	12	4	P4	11	1
49	1	5	P1P2	11	0
50	2	5	P1P2	11	0
51	3	5	P1P2	11	0
52	4	5	P1P2	11	0
53	5	5	P1P2	11	0
54	6	5	P1P2	11	0
55	7	5	P1P2	11	0
56	8	5	P1P2	11	0
57	9	5	P1P2	11	0
58	10	5	P1P2	11	0
59	11	5	P1P2	11	0
60	12	5	P1P2	11	0
61	1	6	P1P3	11	0
62	2	6	P1P3	11	0
63	3	6	P1P3	11	0
64	4	6	P1P3	11	0
65	5	6	P1P3	11	1
66	6	6	P1P3	11	0
67	7	6	P1P3	11	0
68	8	6	P1P3	11	0
69	9	6	P1P3	11	0
70	10	6	P1P3	11	0
71	11	6	P1P3	11	0
72	12	6	P1P3	11	0
73	1	7	P1P4	11	1
74	2	7	P1P4	11	0
75	3	7	P1P4	11	0
76	4	7	P1P4	11	0
77	5	7	P1P4	11	0
78	6	7	P1P4	11	0
79	7	7	P1P4	11	0
80	8	7	P1P4	11	0
81	9	7	P1P4	11	0
82	10	7	P1P4	11	0
83	11	7	P1P4	11	0
84	12	7	P1P4	11	0
85	1	8	P2P3	11	2
86	2	8	P2P3	11	0
87	3	8	P2P3	11	0
88	4	8	P2P3	11	0
89	5	8	P2P3	11	0
90	6	8	P2P3	11	0
91	7	8	P2P3	11	0
92	8	8	P2P3	11	0
93	9	8	P2P3	11	0
94	10	8	P2P3	11	0
95	11	8	P2P3	11	2
96	12	8	P2P3	11	0
97	1	9	P2P4	11	0
98	2	9	P2P4	11	0
99	3	9	P2P4	11	0
100	4	9	P2P4	11	1
101	5	9	P2P4	11	0
102	6	9	P2P4	11	0
103	7	9	P2P4	11	0
104	8	9	P2P4	11	0
105	9	9	P2P4	11	0
106	10	9	P2P4	11	0
107	11	9	P2P4	11	0
108	12	9	P2P4	11	0
109	1	10	P3P4	11	0
110	2	10	P3P4	11	0
111	3	10	P3P4	11	0
112	4	10	P3P4	11	0
113	5	10	P3P4	11	0
114	6	10	P3P4	11	0
115	7	10	P3P4	11	0
116	8	10	P3P4	11	0
117	9	10	P3P4	11	0
118	10	10	P3P4	11	0
119	11	10	P3P4	11	0
120	12	10	P3P4	11	0
121	1	11	C-	11	0
122	2	11	C-	11	0
123	3	11	C-	11	0
124	4	11	C-	11	0
125	5	11	C-	11	0
126	6	11	C-	11	0
127	7	11	C-	11	0
128	8	11	C-	11	0
129	9	11	C-	11	0
130	10	11	C-	11	0
131	11	11	C-	11	0
132	12	11	C-	11	0
133	1	12	UW551	11	0
134	2	12	UW551	11	0
135	3	12	UW551	11	0
136	4	12	UW551	11	2
137	5	12	UW551	11	1
138	6	12	UW551	11	1
139	7	12	UW551	11	0
140	8	12	UW551	11	3
141	9	12	UW551	11	0
142	10	12	UW551	11	4
143	11	12	UW551	11	0
144	12	12	UW551	11	4
1	1	1	P1	12	0
2	2	1	P1	12	0
3	3	1	P1	12	0
4	4	1	P1	12	0
5	5	1	P1	12	0
6	6	1	P1	12	1
7	7	1	P1	12	0
8	8	1	P1	12	0
9	9	1	P1	12	0
10	10	1	P1	12	0
11	11	1	P1	12	1
12	12	1	P1	12	0
13	1	2	P2	12	0
14	2	2	P2	12	0
15	3	2	P2	12	0
16	4	2	P2	12	0
17	5	2	P2	12	2
18	6	2	P2	12	0
19	7	2	P2	12	3
20	8	2	P2	12	0
21	9	2	P2	12	0
22	10	2	P2	12	0
23	11	2	P2	12	0
24	12	2	P2	12	1
25	1	3	P3	12	0
26	2	3	P3	12	0
27	3	3	P3	12	0
28	4	3	P3	12	0
29	5	3	P3	12	0
30	6	3	P3	12	0
31	7	3	P3	12	0
32	8	3	P3	12	0
33	9	3	P3	12	2
34	10	3	P3	12	0
35	11	3	P3	12	1
36	12	3	P3	12	0
37	1	4	P4	12	0
38	2	4	P4	12	0
39	3	4	P4	12	0
40	4	4	P4	12	0
41	5	4	P4	12	0
42	6	4	P4	12	0
43	7	4	P4	12	0
44	8	4	P4	12	0
45	9	4	P4	12	0
46	10	4	P4	12	0
47	11	4	P4	12	0
48	12	4	P4	12	3
49	1	5	P1P2	12	1
50	2	5	P1P2	12	0
51	3	5	P1P2	12	0
52	4	5	P1P2	12	1
53	5	5	P1P2	12	0
54	6	5	P1P2	12	0
55	7	5	P1P2	12	0
56	8	5	P1P2	12	0
57	9	5	P1P2	12	0
58	10	5	P1P2	12	0
59	11	5	P1P2	12	0
60	12	5	P1P2	12	0
61	1	6	P1P3	12	0
62	2	6	P1P3	12	0
63	3	6	P1P3	12	0
64	4	6	P1P3	12	0
65	5	6	P1P3	12	1
66	6	6	P1P3	12	0
67	7	6	P1P3	12	0
68	8	6	P1P3	12	0
69	9	6	P1P3	12	0
70	10	6	P1P3	12	0
71	11	6	P1P3	12	0
72	12	6	P1P3	12	1
73	1	7	P1P4	12	2
74	2	7	P1P4	12	0
75	3	7	P1P4	12	0
76	4	7	P1P4	12	0
77	5	7	P1P4	12	0
78	6	7	P1P4	12	0
79	7	7	P1P4	12	0
80	8	7	P1P4	12	0
81	9	7	P1P4	12	0
82	10	7	P1P4	12	0
83	11	7	P1P4	12	0
84	12	7	P1P4	12	0
85	1	8	P2P3	12	3
86	2	8	P2P3	12	0
87	3	8	P2P3	12	0
88	4	8	P2P3	12	0
89	5	8	P2P3	12	0
90	6	8	P2P3	12	0
91	7	8	P2P3	12	0
92	8	8	P2P3	12	0
93	9	8	P2P3	12	0
94	10	8	P2P3	12	0
95	11	8	P2P3	12	3
96	12	8	P2P3	12	0
97	1	9	P2P4	12	1
98	2	9	P2P4	12	0
99	3	9	P2P4	12	0
100	4	9	P2P4	12	2
101	5	9	P2P4	12	0
102	6	9	P2P4	12	0
103	7	9	P2P4	12	0
104	8	9	P2P4	12	0
105	9	9	P2P4	12	0
106	10	9	P2P4	12	0
107	11	9	P2P4	12	0
108	12	9	P2P4	12	0
109	1	10	P3P4	12	0
110	2	10	P3P4	12	0
111	3	10	P3P4	12	0
112	4	10	P3P4	12	0
113	5	10	P3P4	12	0
114	6	10	P3P4	12	1
115	7	10	P3P4	12	1
116	8	10	P3P4	12	0
117	9	10	P3P4	12	1
118	10	10	P3P4	12	1
119	11	10	P3P4	12	0
120	12	10	P3P4	12	0
121	1	11	C-	12	0
122	2	11	C-	12	0
123	3	11	C-	12	0
124	4	11	C-	12	0
125	5	11	C-	12	0
126	6	11	C-	12	0
127	7	11	C-	12	0
128	8	11	C-	12	0
129	9	11	C-	12	0
130	10	11	C-	12	0
131	11	11	C-	12	0
132	12	11	C-	12	0
133	1	12	UW551	12	0
134	2	12	UW551	12	0
135	3	12	UW551	12	0
136	4	12	UW551	12	2
137	5	12	UW551	12	2
138	6	12	UW551	12	3
139	7	12	UW551	12	0
140	8	12	UW551	12	3
141	9	12	UW551	12	0
142	10	12	UW551	12	4
143	11	12	UW551	12	0
144	12	12	UW551	12	4
1	1	1	P1	13	0
2	2	1	P1	13	0
3	3	1	P1	13	0
4	4	1	P1	13	0
5	5	1	P1	13	0
6	6	1	P1	13	1
7	7	1	P1	13	0
8	8	1	P1	13	0
9	9	1	P1	13	0
10	10	1	P1	13	0
11	11	1	P1	13	1
12	12	1	P1	13	0
13	1	2	P2	13	0
14	2	2	P2	13	0
15	3	2	P2	13	0
16	4	2	P2	13	0
17	5	2	P2	13	2
18	6	2	P2	13	0
19	7	2	P2	13	3
20	8	2	P2	13	0
21	9	2	P2	13	0
22	10	2	P2	13	0
23	11	2	P2	13	0
24	12	2	P2	13	1
25	1	3	P3	13	0
26	2	3	P3	13	0
27	3	3	P3	13	0
28	4	3	P3	13	0
29	5	3	P3	13	0
30	6	3	P3	13	0
31	7	3	P3	13	0
32	8	3	P3	13	0
33	9	3	P3	13	1
34	10	3	P3	13	0
35	11	3	P3	13	1
36	12	3	P3	13	0
37	1	4	P4	13	0
38	2	4	P4	13	0
39	3	4	P4	13	0
40	4	4	P4	13	1
41	5	4	P4	13	0
42	6	4	P4	13	0
43	7	4	P4	13	0
44	8	4	P4	13	0
45	9	4	P4	13	0
46	10	4	P4	13	0
47	11	4	P4	13	0
48	12	4	P4	13	3
49	1	5	P1P2	13	1
50	2	5	P1P2	13	0
51	3	5	P1P2	13	0
52	4	5	P1P2	13	2
53	5	5	P1P2	13	0
54	6	5	P1P2	13	0
55	7	5	P1P2	13	0
56	8	5	P1P2	13	0
57	9	5	P1P2	13	0
58	10	5	P1P2	13	0
59	11	5	P1P2	13	0
60	12	5	P1P2	13	0
61	1	6	P1P3	13	0
62	2	6	P1P3	13	0
63	3	6	P1P3	13	0
64	4	6	P1P3	13	0
65	5	6	P1P3	13	1
66	6	6	P1P3	13	0
67	7	6	P1P3	13	0
68	8	6	P1P3	13	0
69	9	6	P1P3	13	0
70	10	6	P1P3	13	0
71	11	6	P1P3	13	0
72	12	6	P1P3	13	1
73	1	7	P1P4	13	3
74	2	7	P1P4	13	0
75	3	7	P1P4	13	0
76	4	7	P1P4	13	0
77	5	7	P1P4	13	0
78	6	7	P1P4	13	0
79	7	7	P1P4	13	0
80	8	7	P1P4	13	0
81	9	7	P1P4	13	0
82	10	7	P1P4	13	0
83	11	7	P1P4	13	0
84	12	7	P1P4	13	0
85	1	8	P2P3	13	3
86	2	8	P2P3	13	0
87	3	8	P2P3	13	0
88	4	8	P2P3	13	0
89	5	8	P2P3	13	0
90	6	8	P2P3	13	0
91	7	8	P2P3	13	0
92	8	8	P2P3	13	0
93	9	8	P2P3	13	0
94	10	8	P2P3	13	0
95	11	8	P2P3	13	3
96	12	8	P2P3	13	0
97	1	9	P2P4	13	1
98	2	9	P2P4	13	0
99	3	9	P2P4	13	0
100	4	9	P2P4	13	2
101	5	9	P2P4	13	0
102	6	9	P2P4	13	0
103	7	9	P2P4	13	0
104	8	9	P2P4	13	0
105	9	9	P2P4	13	0
106	10	9	P2P4	13	0
107	11	9	P2P4	13	0
108	12	9	P2P4	13	0
109	1	10	P3P4	13	0
110	2	10	P3P4	13	0
111	3	10	P3P4	13	0
112	4	10	P3P4	13	0
113	5	10	P3P4	13	0
114	6	10	P3P4	13	2
115	7	10	P3P4	13	2
116	8	10	P3P4	13	0
117	9	10	P3P4	13	1
118	10	10	P3P4	13	1
119	11	10	P3P4	13	0
120	12	10	P3P4	13	0
121	1	11	C-	13	0
122	2	11	C-	13	0
123	3	11	C-	13	0
124	4	11	C-	13	0
125	5	11	C-	13	0
126	6	11	C-	13	0
127	7	11	C-	13	0
128	8	11	C-	13	0
129	9	11	C-	13	0
130	10	11	C-	13	0
131	11	11	C-	13	0
132	12	11	C-	13	0
133	1	12	UW551	13	0
134	2	12	UW551	13	0
135	3	12	UW551	13	0
136	4	12	UW551	13	2
137	5	12	UW551	13	3
138	6	12	UW551	13	4
139	7	12	UW551	13	0
140	8	12	UW551	13	4
141	9	12	UW551	13	0
142	10	12	UW551	13	4
143	11	12	UW551	13	0
144	12	12	UW551	13	4
1	1	1	P1	14	1
2	2	1	P1	14	0
3	3	1	P1	14	0
4	4	1	P1	14	0
5	5	1	P1	14	0
6	6	1	P1	14	2
7	7	1	P1	14	0
8	8	1	P1	14	0
9	9	1	P1	14	0
10	10	1	P1	14	0
11	11	1	P1	14	1
12	12	1	P1	14	0
13	1	2	P2	14	0
14	2	2	P2	14	0
15	3	2	P2	14	0
16	4	2	P2	14	0
17	5	2	P2	14	2
18	6	2	P2	14	0
19	7	2	P2	14	4
20	8	2	P2	14	0
21	9	2	P2	14	0
22	10	2	P2	14	0
23	11	2	P2	14	0
24	12	2	P2	14	1
25	1	3	P3	14	0
26	2	3	P3	14	0
27	3	3	P3	14	0
28	4	3	P3	14	0
29	5	3	P3	14	0
30	6	3	P3	14	0
31	7	3	P3	14	1
32	8	3	P3	14	0
33	9	3	P3	14	1
34	10	3	P3	14	1
35	11	3	P3	14	1
36	12	3	P3	14	0
37	1	4	P4	14	0
38	2	4	P4	14	0
39	3	4	P4	14	0
40	4	4	P4	14	2
41	5	4	P4	14	0
42	6	4	P4	14	0
43	7	4	P4	14	1
44	8	4	P4	14	0
45	9	4	P4	14	0
46	10	4	P4	14	0
47	11	4	P4	14	0
48	12	4	P4	14	3
49	1	5	P1P2	14	1
50	2	5	P1P2	14	0
51	3	5	P1P2	14	0
52	4	5	P1P2	14	2
53	5	5	P1P2	14	0
54	6	5	P1P2	14	0
55	7	5	P1P2	14	0
56	8	5	P1P2	14	0
57	9	5	P1P2	14	0
58	10	5	P1P2	14	0
59	11	5	P1P2	14	0
60	12	5	P1P2	14	0
61	1	6	P1P3	14	0
62	2	6	P1P3	14	0
63	3	6	P1P3	14	0
64	4	6	P1P3	14	0
65	5	6	P1P3	14	2
66	6	6	P1P3	14	0
67	7	6	P1P3	14	0
68	8	6	P1P3	14	0
69	9	6	P1P3	14	0
70	10	6	P1P3	14	0
71	11	6	P1P3	14	1
72	12	6	P1P3	14	2
73	1	7	P1P4	14	3
74	2	7	P1P4	14	0
75	3	7	P1P4	14	0
76	4	7	P1P4	14	0
77	5	7	P1P4	14	0
78	6	7	P1P4	14	1
79	7	7	P1P4	14	0
80	8	7	P1P4	14	0
81	9	7	P1P4	14	0
82	10	7	P1P4	14	0
83	11	7	P1P4	14	0
84	12	7	P1P4	14	0
85	1	8	P2P3	14	3
86	2	8	P2P3	14	0
87	3	8	P2P3	14	0
88	4	8	P2P3	14	0
89	5	8	P2P3	14	0
90	6	8	P2P3	14	0
91	7	8	P2P3	14	0
92	8	8	P2P3	14	0
93	9	8	P2P3	14	0
94	10	8	P2P3	14	0
95	11	8	P2P3	14	3
96	12	8	P2P3	14	1
97	1	9	P2P4	14	2
98	2	9	P2P4	14	0
99	3	9	P2P4	14	0
100	4	9	P2P4	14	3
101	5	9	P2P4	14	0
102	6	9	P2P4	14	0
103	7	9	P2P4	14	0
104	8	9	P2P4	14	0
105	9	9	P2P4	14	0
106	10	9	P2P4	14	0
107	11	9	P2P4	14	0
108	12	9	P2P4	14	1
109	1	10	P3P4	14	0
110	2	10	P3P4	14	0
111	3	10	P3P4	14	0
112	4	10	P3P4	14	0
113	5	10	P3P4	14	0
114	6	10	P3P4	14	3
115	7	10	P3P4	14	3
116	8	10	P3P4	14	0
117	9	10	P3P4	14	2
118	10	10	P3P4	14	2
119	11	10	P3P4	14	0
120	12	10	P3P4	14	0
121	1	11	C-	14	0
122	2	11	C-	14	0
123	3	11	C-	14	0
124	4	11	C-	14	0
125	5	11	C-	14	0
126	6	11	C-	14	0
127	7	11	C-	14	0
128	8	11	C-	14	0
129	9	11	C-	14	0
130	10	11	C-	14	0
131	11	11	C-	14	0
132	12	11	C-	14	0
133	1	12	UW551	14	1
134	2	12	UW551	14	0
135	3	12	UW551	14	0
136	4	12	UW551	14	3
137	5	12	UW551	14	3
138	6	12	UW551	14	4
139	7	12	UW551	14	0
140	8	12	UW551	14	4
141	9	12	UW551	14	0
142	10	12	UW551	14	4
143	11	12	UW551	14	0
144	12	12	UW551	14	4
1	1	1	P1	15	2
2	2	1	P1	15	0
3	3	1	P1	15	1
4	4	1	P1	15	0
5	5	1	P1	15	0
6	6	1	P1	15	3
7	7	1	P1	15	0
8	8	1	P1	15	0
9	9	1	P1	15	0
10	10	1	P1	15	0
11	11	1	P1	15	2
12	12	1	P1	15	0
13	1	2	P2	15	0
14	2	2	P2	15	0
15	3	2	P2	15	0
16	4	2	P2	15	0
17	5	2	P2	15	2
18	6	2	P2	15	0
19	7	2	P2	15	4
20	8	2	P2	15	0
21	9	2	P2	15	0
22	10	2	P2	15	0
23	11	2	P2	15	0
24	12	2	P2	15	1
25	1	3	P3	15	0
26	2	3	P3	15	0
27	3	3	P3	15	0
28	4	3	P3	15	0
29	5	3	P3	15	0
30	6	3	P3	15	0
31	7	3	P3	15	2
32	8	3	P3	15	0
33	9	3	P3	15	1
34	10	3	P3	15	2
35	11	3	P3	15	2
36	12	3	P3	15	0
37	1	4	P4	15	0
38	2	4	P4	15	0
39	3	4	P4	15	0
40	4	4	P4	15	3
41	5	4	P4	15	0
42	6	4	P4	15	0
43	7	4	P4	15	3
44	8	4	P4	15	0
45	9	4	P4	15	0
46	10	4	P4	15	0
47	11	4	P4	15	0
48	12	4	P4	15	3
49	1	5	P1P2	15	2
50	2	5	P1P2	15	0
51	3	5	P1P2	15	0
52	4	5	P1P2	15	2
53	5	5	P1P2	15	0
54	6	5	P1P2	15	0
55	7	5	P1P2	15	0
56	8	5	P1P2	15	0
57	9	5	P1P2	15	0
58	10	5	P1P2	15	0
59	11	5	P1P2	15	0
60	12	5	P1P2	15	0
61	1	6	P1P3	15	0
62	2	6	P1P3	15	0
63	3	6	P1P3	15	0
64	4	6	P1P3	15	0
65	5	6	P1P3	15	3
66	6	6	P1P3	15	0
67	7	6	P1P3	15	0
68	8	6	P1P3	15	0
69	9	6	P1P3	15	0
70	10	6	P1P3	15	0
71	11	6	P1P3	15	2
72	12	6	P1P3	15	3
73	1	7	P1P4	15	3
74	2	7	P1P4	15	0
75	3	7	P1P4	15	0
76	4	7	P1P4	15	1
77	5	7	P1P4	15	0
78	6	7	P1P4	15	2
79	7	7	P1P4	15	0
80	8	7	P1P4	15	0
81	9	7	P1P4	15	0
82	10	7	P1P4	15	0
83	11	7	P1P4	15	0
84	12	7	P1P4	15	0
85	1	8	P2P3	15	3
86	2	8	P2P3	15	2
87	3	8	P2P3	15	0
88	4	8	P2P3	15	1
89	5	8	P2P3	15	0
90	6	8	P2P3	15	0
91	7	8	P2P3	15	0
92	8	8	P2P3	15	0
93	9	8	P2P3	15	0
94	10	8	P2P3	15	0
95	11	8	P2P3	15	3
96	12	8	P2P3	15	2
97	1	9	P2P4	15	2
98	2	9	P2P4	15	0
99	3	9	P2P4	15	0
100	4	9	P2P4	15	3
101	5	9	P2P4	15	0
102	6	9	P2P4	15	0
103	7	9	P2P4	15	2
104	8	9	P2P4	15	0
105	9	9	P2P4	15	0
106	10	9	P2P4	15	0
107	11	9	P2P4	15	0
108	12	9	P2P4	15	1
109	1	10	P3P4	15	0
110	2	10	P3P4	15	0
111	3	10	P3P4	15	0
112	4	10	P3P4	15	0
113	5	10	P3P4	15	0
114	6	10	P3P4	15	3
115	7	10	P3P4	15	3
116	8	10	P3P4	15	0
117	9	10	P3P4	15	3
118	10	10	P3P4	15	3
119	11	10	P3P4	15	0
120	12	10	P3P4	15	0
121	1	11	C-	15	0
122	2	11	C-	15	0
123	3	11	C-	15	0
124	4	11	C-	15	0
125	5	11	C-	15	0
126	6	11	C-	15	0
127	7	11	C-	15	0
128	8	11	C-	15	0
129	9	11	C-	15	0
130	10	11	C-	15	0
131	11	11	C-	15	0
132	12	11	C-	15	0
133	1	12	UW551	15	3
134	2	12	UW551	15	0
135	3	12	UW551	15	0
136	4	12	UW551	15	4
137	5	12	UW551	15	3
138	6	12	UW551	15	4
139	7	12	UW551	15	0
140	8	12	UW551	15	4
141	9	12	UW551	15	0
142	10	12	UW551	15	4
143	11	12	UW551	15	0
144	12	12	UW551	15	4
1	1	1	P1	16	2
2	2	1	P1	16	0
3	3	1	P1	16	2
4	4	1	P1	16	0
5	5	1	P1	16	0
6	6	1	P1	16	4
7	7	1	P1	16	0
8	8	1	P1	16	0
9	9	1	P1	16	0
10	10	1	P1	16	0
11	11	1	P1	16	3
12	12	1	P1	16	0
13	1	2	P2	16	0
14	2	2	P2	16	0
15	3	2	P2	16	0
16	4	2	P2	16	0
17	5	2	P2	16	2
18	6	2	P2	16	0
19	7	2	P2	16	4
20	8	2	P2	16	0
21	9	2	P2	16	0
22	10	2	P2	16	0
23	11	2	P2	16	0
24	12	2	P2	16	1
25	1	3	P3	16	0
26	2	3	P3	16	0
27	3	3	P3	16	0
28	4	3	P3	16	0
29	5	3	P3	16	0
30	6	3	P3	16	0
31	7	3	P3	16	3
32	8	3	P3	16	0
33	9	3	P3	16	1
34	10	3	P3	16	3
35	11	3	P3	16	3
36	12	3	P3	16	0
37	1	4	P4	16	0
38	2	4	P4	16	0
39	3	4	P4	16	0
40	4	4	P4	16	4
41	5	4	P4	16	0
42	6	4	P4	16	0
43	7	4	P4	16	3
44	8	4	P4	16	0
45	9	4	P4	16	0
46	10	4	P4	16	0
47	11	4	P4	16	0
48	12	4	P4	16	3
49	1	5	P1P2	16	2
50	2	5	P1P2	16	0
51	3	5	P1P2	16	0
52	4	5	P1P2	16	2
53	5	5	P1P2	16	0
54	6	5	P1P2	16	0
55	7	5	P1P2	16	0
56	8	5	P1P2	16	0
57	9	5	P1P2	16	0
58	10	5	P1P2	16	0
59	11	5	P1P2	16	0
60	12	5	P1P2	16	0
61	1	6	P1P3	16	0
62	2	6	P1P3	16	0
63	3	6	P1P3	16	1
64	4	6	P1P3	16	0
65	5	6	P1P3	16	4
66	6	6	P1P3	16	0
67	7	6	P1P3	16	0
68	8	6	P1P3	16	1
69	9	6	P1P3	16	0
70	10	6	P1P3	16	0
71	11	6	P1P3	16	2
72	12	6	P1P3	16	3
73	1	7	P1P4	16	3
74	2	7	P1P4	16	0
75	3	7	P1P4	16	0
76	4	7	P1P4	16	1
77	5	7	P1P4	16	0
78	6	7	P1P4	16	2
79	7	7	P1P4	16	0
80	8	7	P1P4	16	0
81	9	7	P1P4	16	0
82	10	7	P1P4	16	0
83	11	7	P1P4	16	0
84	12	7	P1P4	16	0
85	1	8	P2P3	16	3
86	2	8	P2P3	16	2
87	3	8	P2P3	16	0
88	4	8	P2P3	16	2
89	5	8	P2P3	16	0
90	6	8	P2P3	16	0
91	7	8	P2P3	16	0
92	8	8	P2P3	16	0
93	9	8	P2P3	16	0
94	10	8	P2P3	16	0
95	11	8	P2P3	16	3
96	12	8	P2P3	16	2
97	1	9	P2P4	16	2
98	2	9	P2P4	16	0
99	3	9	P2P4	16	0
100	4	9	P2P4	16	3
101	5	9	P2P4	16	1
102	6	9	P2P4	16	0
103	7	9	P2P4	16	2
104	8	9	P2P4	16	0
105	9	9	P2P4	16	0
106	10	9	P2P4	16	0
107	11	9	P2P4	16	0
108	12	9	P2P4	16	1
109	1	10	P3P4	16	0
110	2	10	P3P4	16	0
111	3	10	P3P4	16	0
112	4	10	P3P4	16	0
113	5	10	P3P4	16	0
114	6	10	P3P4	16	3
115	7	10	P3P4	16	3
116	8	10	P3P4	16	2
117	9	10	P3P4	16	3
118	10	10	P3P4	16	3
119	11	10	P3P4	16	0
120	12	10	P3P4	16	0
121	1	11	C-	16	0
122	2	11	C-	16	0
123	3	11	C-	16	0
124	4	11	C-	16	0
125	5	11	C-	16	0
126	6	11	C-	16	0
127	7	11	C-	16	0
128	8	11	C-	16	0
129	9	11	C-	16	0
130	10	11	C-	16	0
131	11	11	C-	16	0
132	12	11	C-	16	0
133	1	12	UW551	16	3
134	2	12	UW551	16	0
135	3	12	UW551	16	0
136	4	12	UW551	16	4
137	5	12	UW551	16	4
138	6	12	UW551	16	4
139	7	12	UW551	16	0
140	8	12	UW551	16	4
141	9	12	UW551	16	0
142	10	12	UW551	16	4
143	11	12	UW551	16	0
144	12	12	UW551	16	4
1	1	1	P1	17	3
2	2	1	P1	17	0
3	3	1	P1	17	3
4	4	1	P1	17	0
5	5	1	P1	17	0
6	6	1	P1	17	4
7	7	1	P1	17	0
8	8	1	P1	17	0
9	9	1	P1	17	0
10	10	1	P1	17	0
11	11	1	P1	17	3
12	12	1	P1	17	0
13	1	2	P2	17	0
14	2	2	P2	17	0
15	3	2	P2	17	0
16	4	2	P2	17	0
17	5	2	P2	17	2
18	6	2	P2	17	0
19	7	2	P2	17	4
20	8	2	P2	17	0
21	9	2	P2	17	0
22	10	2	P2	17	0
23	11	2	P2	17	0
24	12	2	P2	17	0
25	1	3	P3	17	0
26	2	3	P3	17	0
27	3	3	P3	17	0
28	4	3	P3	17	0
29	5	3	P3	17	1
30	6	3	P3	17	0
31	7	3	P3	17	3
32	8	3	P3	17	0
33	9	3	P3	17	1
34	10	3	P3	17	4
35	11	3	P3	17	3
36	12	3	P3	17	0
37	1	4	P4	17	0
38	2	4	P4	17	0
39	3	4	P4	17	0
40	4	4	P4	17	4
41	5	4	P4	17	0
42	6	4	P4	17	0
43	7	4	P4	17	4
44	8	4	P4	17	0
45	9	4	P4	17	0
46	10	4	P4	17	0
47	11	4	P4	17	0
48	12	4	P4	17	3
49	1	5	P1P2	17	3
50	2	5	P1P2	17	0
51	3	5	P1P2	17	0
52	4	5	P1P2	17	2
53	5	5	P1P2	17	0
54	6	5	P1P2	17	0
55	7	5	P1P2	17	0
56	8	5	P1P2	17	0
57	9	5	P1P2	17	0
58	10	5	P1P2	17	0
59	11	5	P1P2	17	0
60	12	5	P1P2	17	0
61	1	6	P1P3	17	1
62	2	6	P1P3	17	0
63	3	6	P1P3	17	1
64	4	6	P1P3	17	0
65	5	6	P1P3	17	4
66	6	6	P1P3	17	0
67	7	6	P1P3	17	0
68	8	6	P1P3	17	2
69	9	6	P1P3	17	0
70	10	6	P1P3	17	0
71	11	6	P1P3	17	3
72	12	6	P1P3	17	3
73	1	7	P1P4	17	3
74	2	7	P1P4	17	2
75	3	7	P1P4	17	0
76	4	7	P1P4	17	1
77	5	7	P1P4	17	0
78	6	7	P1P4	17	3
79	7	7	P1P4	17	0
80	8	7	P1P4	17	0
81	9	7	P1P4	17	0
82	10	7	P1P4	17	0
83	11	7	P1P4	17	0
84	12	7	P1P4	17	0
85	1	8	P2P3	17	4
86	2	8	P2P3	17	3
87	3	8	P2P3	17	0
88	4	8	P2P3	17	3
89	5	8	P2P3	17	0
90	6	8	P2P3	17	0
91	7	8	P2P3	17	0
92	8	8	P2P3	17	0
93	9	8	P2P3	17	0
94	10	8	P2P3	17	1
95	11	8	P2P3	17	3
96	12	8	P2P3	17	2
97	1	9	P2P4	17	2
98	2	9	P2P4	17	1
99	3	9	P2P4	17	0
100	4	9	P2P4	17	3
101	5	9	P2P4	17	2
102	6	9	P2P4	17	0
103	7	9	P2P4	17	3
104	8	9	P2P4	17	0
105	9	9	P2P4	17	0
106	10	9	P2P4	17	0
107	11	9	P2P4	17	0
108	12	9	P2P4	17	1
109	1	10	P3P4	17	0
110	2	10	P3P4	17	0
111	3	10	P3P4	17	0
112	4	10	P3P4	17	0
113	5	10	P3P4	17	0
114	6	10	P3P4	17	3
115	7	10	P3P4	17	3
116	8	10	P3P4	17	2
117	9	10	P3P4	17	3
118	10	10	P3P4	17	3
119	11	10	P3P4	17	0
120	12	10	P3P4	17	0
121	1	11	C-	17	0
122	2	11	C-	17	0
123	3	11	C-	17	0
124	4	11	C-	17	0
125	5	11	C-	17	0
126	6	11	C-	17	0
127	7	11	C-	17	0
128	8	11	C-	17	0
129	9	11	C-	17	0
130	10	11	C-	17	0
131	11	11	C-	17	0
132	12	11	C-	17	0
133	1	12	UW551	17	4
134	2	12	UW551	17	0
135	3	12	UW551	17	0
136	4	12	UW551	17	4
137	5	12	UW551	17	4
138	6	12	UW551	17	4
139	7	12	UW551	17	0
140	8	12	UW551	17	4
141	9	12	UW551	17	0
142	10	12	UW551	17	4
143	11	12	UW551	17	0
144	12	12	UW551	17	4
1	1	1	P1	18	4
2	2	1	P1	18	0
3	3	1	P1	18	4
4	4	1	P1	18	0
5	5	1	P1	18	0
6	6	1	P1	18	4
7	7	1	P1	18	0
8	8	1	P1	18	0
9	9	1	P1	18	0
10	10	1	P1	18	0
11	11	1	P1	18	3
12	12	1	P1	18	0
13	1	2	P2	18	0
14	2	2	P2	18	0
15	3	2	P2	18	0
16	4	2	P2	18	0
17	5	2	P2	18	2
18	6	2	P2	18	0
19	7	2	P2	18	4
20	8	2	P2	18	0
21	9	2	P2	18	0
22	10	2	P2	18	0
23	11	2	P2	18	0
24	12	2	P2	18	0
25	1	3	P3	18	0
26	2	3	P3	18	0
27	3	3	P3	18	0
28	4	3	P3	18	1
29	5	3	P3	18	0
30	6	3	P3	18	0
31	7	3	P3	18	4
32	8	3	P3	18	0
33	9	3	P3	18	2
34	10	3	P3	18	4
35	11	3	P3	18	4
36	12	3	P3	18	0
37	1	4	P4	18	0
38	2	4	P4	18	0
39	3	4	P4	18	0
40	4	4	P4	18	4
41	5	4	P4	18	0
42	6	4	P4	18	0
43	7	4	P4	18	4
44	8	4	P4	18	0
45	9	4	P4	18	1
46	10	4	P4	18	0
47	11	4	P4	18	0
48	12	4	P4	18	3
49	1	5	P1P2	18	4
50	2	5	P1P2	18	0
51	3	5	P1P2	18	0
52	4	5	P1P2	18	3
53	5	5	P1P2	18	0
54	6	5	P1P2	18	0
55	7	5	P1P2	18	0
56	8	5	P1P2	18	0
57	9	5	P1P2	18	0
58	10	5	P1P2	18	0
59	11	5	P1P2	18	0
60	12	5	P1P2	18	0
61	1	6	P1P3	18	2
62	2	6	P1P3	18	0
63	3	6	P1P3	18	2
64	4	6	P1P3	18	0
65	5	6	P1P3	18	4
66	6	6	P1P3	18	0
67	7	6	P1P3	18	1
68	8	6	P1P3	18	3
69	9	6	P1P3	18	0
70	10	6	P1P3	18	0
71	11	6	P1P3	18	3
72	12	6	P1P3	18	3
73	1	7	P1P4	18	3
74	2	7	P1P4	18	2
75	3	7	P1P4	18	0
76	4	7	P1P4	18	1
77	5	7	P1P4	18	0
78	6	7	P1P4	18	3
79	7	7	P1P4	18	0
80	8	7	P1P4	18	0
81	9	7	P1P4	18	0
82	10	7	P1P4	18	0
83	11	7	P1P4	18	0
84	12	7	P1P4	18	0
85	1	8	P2P3	18	4
86	2	8	P2P3	18	4
87	3	8	P2P3	18	0
88	4	8	P2P3	18	3
89	5	8	P2P3	18	0
90	6	8	P2P3	18	0
91	7	8	P2P3	18	1
92	8	8	P2P3	18	0
93	9	8	P2P3	18	0
94	10	8	P2P3	18	1
95	11	8	P2P3	18	3
96	12	8	P2P3	18	2
97	1	9	P2P4	18	3
98	2	9	P2P4	18	2
99	3	9	P2P4	18	0
100	4	9	P2P4	18	3
101	5	9	P2P4	18	3
102	6	9	P2P4	18	0
103	7	9	P2P4	18	3
104	8	9	P2P4	18	0
105	9	9	P2P4	18	0
106	10	9	P2P4	18	0
107	11	9	P2P4	18	0
108	12	9	P2P4	18	1
109	1	10	P3P4	18	0
110	2	10	P3P4	18	0
111	3	10	P3P4	18	0
112	4	10	P3P4	18	0
113	5	10	P3P4	18	0
114	6	10	P3P4	18	4
115	7	10	P3P4	18	4
116	8	10	P3P4	18	2
117	9	10	P3P4	18	3
118	10	10	P3P4	18	3
119	11	10	P3P4	18	0
120	12	10	P3P4	18	0
121	1	11	C-	18	0
122	2	11	C-	18	0
123	3	11	C-	18	0
124	4	11	C-	18	0
125	5	11	C-	18	0
126	6	11	C-	18	0
127	7	11	C-	18	0
128	8	11	C-	18	0
129	9	11	C-	18	0
130	10	11	C-	18	0
131	11	11	C-	18	0
132	12	11	C-	18	0
133	1	12	UW551	18	4
134	2	12	UW551	18	0
135	3	12	UW551	18	0
136	4	12	UW551	18	4
137	5	12	UW551	18	4
138	6	12	UW551	18	4
139	7	12	UW551	18	0
140	8	12	UW551	18	4
141	9	12	UW551	18	0
142	10	12	UW551	18	4
143	11	12	UW551	18	0
144	12	12	UW551	18	4
1	1	1	P1	19	4
2	2	1	P1	19	0
3	3	1	P1	19	4
4	4	1	P1	19	0
5	5	1	P1	19	0
6	6	1	P1	19	4
7	7	1	P1	19	0
8	8	1	P1	19	0
9	9	1	P1	19	0
10	10	1	P1	19	0
11	11	1	P1	19	3
12	12	1	P1	19	0
13	1	2	P2	19	0
14	2	2	P2	19	0
15	3	2	P2	19	0
16	4	2	P2	19	0
17	5	2	P2	19	2
18	6	2	P2	19	0
19	7	2	P2	19	4
20	8	2	P2	19	0
21	9	2	P2	19	0
22	10	2	P2	19	0
23	11	2	P2	19	0
24	12	2	P2	19	0
25	1	3	P3	19	0
26	2	3	P3	19	0
27	3	3	P3	19	0
28	4	3	P3	19	2
29	5	3	P3	19	0
30	6	3	P3	19	0
31	7	3	P3	19	4
32	8	3	P3	19	0
33	9	3	P3	19	3
34	10	3	P3	19	4
35	11	3	P3	19	4
36	12	3	P3	19	0
37	1	4	P4	19	0
38	2	4	P4	19	0
39	3	4	P4	19	0
40	4	4	P4	19	4
41	5	4	P4	19	0
42	6	4	P4	19	0
43	7	4	P4	19	4
44	8	4	P4	19	0
45	9	4	P4	19	2
46	10	4	P4	19	0
47	11	4	P4	19	0
48	12	4	P4	19	3
49	1	5	P1P2	19	4
50	2	5	P1P2	19	0
51	3	5	P1P2	19	0
52	4	5	P1P2	19	3
53	5	5	P1P2	19	0
54	6	5	P1P2	19	0
55	7	5	P1P2	19	0
56	8	5	P1P2	19	0
57	9	5	P1P2	19	0
58	10	5	P1P2	19	0
59	11	5	P1P2	19	0
60	12	5	P1P2	19	0
61	1	6	P1P3	19	3
62	2	6	P1P3	19	0
63	3	6	P1P3	19	2
64	4	6	P1P3	19	0
65	5	6	P1P3	19	4
66	6	6	P1P3	19	0
67	7	6	P1P3	19	2
68	8	6	P1P3	19	4
69	9	6	P1P3	19	0
70	10	6	P1P3	19	0
71	11	6	P1P3	19	4
72	12	6	P1P3	19	3
73	1	7	P1P4	19	3
74	2	7	P1P4	19	3
75	3	7	P1P4	19	0
76	4	7	P1P4	19	2
77	5	7	P1P4	19	0
78	6	7	P1P4	19	3
79	7	7	P1P4	19	0
80	8	7	P1P4	19	0
81	9	7	P1P4	19	0
82	10	7	P1P4	19	0
83	11	7	P1P4	19	0
84	12	7	P1P4	19	0
85	1	8	P2P3	19	4
86	2	8	P2P3	19	4
87	3	8	P2P3	19	0
88	4	8	P2P3	19	3
89	5	8	P2P3	19	0
90	6	8	P2P3	19	0
91	7	8	P2P3	19	1
92	8	8	P2P3	19	0
93	9	8	P2P3	19	0
94	10	8	P2P3	19	2
95	11	8	P2P3	19	3
96	12	8	P2P3	19	3
97	1	9	P2P4	19	3
98	2	9	P2P4	19	2
99	3	9	P2P4	19	0
100	4	9	P2P4	19	4
101	5	9	P2P4	19	3
102	6	9	P2P4	19	0
103	7	9	P2P4	19	3
104	8	9	P2P4	19	0
105	9	9	P2P4	19	0
106	10	9	P2P4	19	0
107	11	9	P2P4	19	0
108	12	9	P2P4	19	1
109	1	10	P3P4	19	0
110	2	10	P3P4	19	0
111	3	10	P3P4	19	0
112	4	10	P3P4	19	0
113	5	10	P3P4	19	0
114	6	10	P3P4	19	4
115	7	10	P3P4	19	4
116	8	10	P3P4	19	3
117	9	10	P3P4	19	3
118	10	10	P3P4	19	3
119	11	10	P3P4	19	0
120	12	10	P3P4	19	0
121	1	11	C-	19	0
122	2	11	C-	19	0
123	3	11	C-	19	0
124	4	11	C-	19	0
125	5	11	C-	19	0
126	6	11	C-	19	0
127	7	11	C-	19	0
128	8	11	C-	19	0
129	9	11	C-	19	0
130	10	11	C-	19	0
131	11	11	C-	19	0
132	12	11	C-	19	0
133	1	12	UW551	19	4
134	2	12	UW551	19	0
135	3	12	UW551	19	0
136	4	12	UW551	19	4
137	5	12	UW551	19	4
138	6	12	UW551	19	4
139	7	12	UW551	19	0
140	8	12	UW551	19	4
141	9	12	UW551	19	0
142	10	12	UW551	19	4
143	11	12	UW551	19	0
144	12	12	UW551	19	4
1	1	1	P1	20	4
2	2	1	P1	20	0
3	3	1	P1	20	4
4	4	1	P1	20	0
5	5	1	P1	20	0
6	6	1	P1	20	4
7	7	1	P1	20	0
8	8	1	P1	20	0
9	9	1	P1	20	0
10	10	1	P1	20	0
11	11	1	P1	20	3
12	12	1	P1	20	0
13	1	2	P2	20	0
14	2	2	P2	20	0
15	3	2	P2	20	0
16	4	2	P2	20	0
17	5	2	P2	20	2
18	6	2	P2	20	0
19	7	2	P2	20	4
20	8	2	P2	20	0
21	9	2	P2	20	0
22	10	2	P2	20	0
23	11	2	P2	20	0
24	12	2	P2	20	0
25	1	3	P3	20	0
26	2	3	P3	20	0
27	3	3	P3	20	0
28	4	3	P3	20	3
29	5	3	P3	20	0
30	6	3	P3	20	0
31	7	3	P3	20	4
32	8	3	P3	20	0
33	9	3	P3	20	3
34	10	3	P3	20	4
35	11	3	P3	20	4
36	12	3	P3	20	0
37	1	4	P4	20	0
38	2	4	P4	20	0
39	3	4	P4	20	0
40	4	4	P4	20	4
41	5	4	P4	20	0
42	6	4	P4	20	0
43	7	4	P4	20	4
44	8	4	P4	20	0
45	9	4	P4	20	3
46	10	4	P4	20	0
47	11	4	P4	20	0
48	12	4	P4	20	4
49	1	5	P1P2	20	4
50	2	5	P1P2	20	1
51	3	5	P1P2	20	0
52	4	5	P1P2	20	3
53	5	5	P1P2	20	0
54	6	5	P1P2	20	0
55	7	5	P1P2	20	0
56	8	5	P1P2	20	2
57	9	5	P1P2	20	0
58	10	5	P1P2	20	0
59	11	5	P1P2	20	0
60	12	5	P1P2	20	0
61	1	6	P1P3	20	4
62	2	6	P1P3	20	0
63	3	6	P1P3	20	2
64	4	6	P1P3	20	0
65	5	6	P1P3	20	4
66	6	6	P1P3	20	0
67	7	6	P1P3	20	2
68	8	6	P1P3	20	4
69	9	6	P1P3	20	0
70	10	6	P1P3	20	0
71	11	6	P1P3	20	4
72	12	6	P1P3	20	3
73	1	7	P1P4	20	4
74	2	7	P1P4	20	4
75	3	7	P1P4	20	0
76	4	7	P1P4	20	3
77	5	7	P1P4	20	0
78	6	7	P1P4	20	3
79	7	7	P1P4	20	0
80	8	7	P1P4	20	0
81	9	7	P1P4	20	0
82	10	7	P1P4	20	0
83	11	7	P1P4	20	0
84	12	7	P1P4	20	0
85	1	8	P2P3	20	4
86	2	8	P2P3	20	4
87	3	8	P2P3	20	0
88	4	8	P2P3	20	3
89	5	8	P2P3	20	0
90	6	8	P2P3	20	1
91	7	8	P2P3	20	1
92	8	8	P2P3	20	0
93	9	8	P2P3	20	0
94	10	8	P2P3	20	3
95	11	8	P2P3	20	4
96	12	8	P2P3	20	3
97	1	9	P2P4	20	4
98	2	9	P2P4	20	2
99	3	9	P2P4	20	0
100	4	9	P2P4	20	4
101	5	9	P2P4	20	4
102	6	9	P2P4	20	0
103	7	9	P2P4	20	3
104	8	9	P2P4	20	0
105	9	9	P2P4	20	0
106	10	9	P2P4	20	0
107	11	9	P2P4	20	0
108	12	9	P2P4	20	2
109	1	10	P3P4	20	0
110	2	10	P3P4	20	0
111	3	10	P3P4	20	0
112	4	10	P3P4	20	0
113	5	10	P3P4	20	0
114	6	10	P3P4	20	4
115	7	10	P3P4	20	4
116	8	10	P3P4	20	3
117	9	10	P3P4	20	3
118	10	10	P3P4	20	3
119	11	10	P3P4	20	0
120	12	10	P3P4	20	0
121	1	11	C-	20	0
122	2	11	C-	20	0
123	3	11	C-	20	0
124	4	11	C-	20	0
125	5	11	C-	20	0
126	6	11	C-	20	0
[truncated: 162 more rows]
