# Supplementary material for: Phage biocontrol success of bacterial wilt depends on synergistic interactions with resident rhizosphere microbiota
Source: Microb Biotechnol. 2024 Nov 13;17(11):e70049. doi: 10.1111/1751-7915.70049 (PMC11561305; doi:10.1111/1751-7915.70049)
Supplement: Supplementary file 10 — Table S10 [file MBT2-17-e70049-s004.csv]

Table S10. Alpha diversity results.
SampleName	Group_Name	Diseaseindex	S.obs	S.chao1	se.chao1	S.ACE	se.ACE	data_shannon	data_evenness
JI1	JI	Control	1809	1809	0	NA	NA	6.175490556	0.823340615
JI2	JI	Control	2238	2238	0	2238	18.94516097	6.377671916	0.826836839
JI3	JI	Control	1662	1662	0	1662	12.85239727	6.318962851	0.852097207
JI4	JI	Control	1817	1817	0	1817	14.04058901	6.149348008	0.819373148
JI5	JI	Control	2225	2225	0	2225	9.193451504	6.493517019	0.842491955
JI6	JI	Control	1726	1726	0	1726	11.7383852	5.936311901	0.796439609
BEFORE.1	Before	Control	2126	2126	0	2126	16.0296204	6.32295332	0.825235622
BEFORE.2	Before	Control	1939	1939	0	1939	12.58514068	6.143544695	0.811572445
BEFORE.3	Before	Control	1656	1656	0	1656	11.09761257	5.952969978	0.803135619
BEFORE.4	Before	Control	2131	2131	0	2131	14.93194322	6.447253009	0.841200603
BEFORE.5	Before	Control	1770	1770	0	1770	12.52577005	6.099920664	0.815635372
BEFORE.6	Before	Control	1743	1743	0	1743	11.34702693	6.102802384	0.817701396
FERA.121	Control	Control	1316	1316	0	1316	10.59792949	6.014451301	0.837392989
FERA.122	Control	Control	1700	1700	0	1700	14.4807174	5.950337623	0.799950365
FERA.123	Control	Control	1863	1863	0	NA	NA	6.287985959	0.835064176
FERA.124	Control	Control	1105	1105	0	1105	7.352532115	5.827957036	0.83166227
FERA.125	Control	Control	2150	2150	0	2150	13.19212239	6.093781068	0.79416185
FERA.126	Control	Control	2062	2062	0	2062	9.614413888	6.023343626	0.789280949
FERA.127	Control	Control	898	898	0	898	12.90780224	5.150319816	0.757381031
FERA.128	Control	Control	1587	1587	0	1587	10.16052631	6.020466041	0.816932459
FERA.129	Control	Control	1480	1480	0	1480	12.60413381	5.89222307	0.807176251
FERA.130	Control	Control	1436	1436	0	1436	11.55593759	5.850747146	0.804821952
FERA.131	Control	Control	1815	1815	0	1815	9.001071255	6.260852471	0.834353058
FERA.132	Control	Control	2081	2081	0	2081	15.84384394	6.224780014	0.814697392
FERA.2	PYO4	0	1758	1758	0	1758	6.693008255	6.072439347	0.81270002
FERA.5	PYO4	0	1939	1939	0	1939	16.84088078	6.035117296	0.797249006
FERA.7	PYO4	0	1330	1330	0	1330	12.08432154	5.746968046	0.798974086
FERA.8	PYO4	0	1542	1542	0	1542	12.99398744	5.867488864	0.799294416
FERA.9	PYO4	0	1562	1562	0	1562	14.004755	5.040204341	0.685394976
FERA.10	PYO4	0	1437	1437	0	1437	12.86907467	5.303049948	0.729411517
FERA.12	PYO4	0	1766	1766	0	1766	14.52620937	6.05915506	0.810429672
FERA.13	PYO45	0	1631	1631	0	1631	13.4988248	5.954881111	0.805045625
FERA.14	PYO45	0	1556	1556	0	1556	14.29554014	5.229596549	0.711521961
FERA.15	PYO45	0	1636	1636	0	1636	14.16088141	5.598813268	0.756595414
FERA.16	PYO45	0	1923	1923	0	1923	17.56470839	6.044086729	0.799308792
FERA.18	PYO45	0	1991	1991	0	1991	18.86439488	6.232553809	0.82046234
FERA.20	PYO45	0	1572	1572	0	1572	14.86572642	5.945032831	0.807737615
FERA.21	PYO45	0	1347	1347	0	1347	13.23590985	4.729796988	0.656402506
FERA.22	PYO45	0	1580	1580	0	1580	15.8807861	5.63726975	0.765394689
FERA.23	PYO45	0	1231	1231	0	1231	15.13030325	4.956324503	0.69654519
FERA.24	PYO45	0	1789	1789	0	1789	8.68973296	6.034121371	0.805686922
FERA.25	PYO59	0	1983	1983	0	1983	17.22064693	6.101877947	0.803685945
FERA.26	PYO59	0	1170	1170	0	1170	10.14358456	5.898120159	0.834865016
FERA.27	PYO59	0	1624	1624	0	1624	16.82156061	5.980149032	0.808931985
FERA.29	PYO59	0	1585	1585	0	1585	14.43982401	5.459402375	0.740927076
FERA.30	PYO59	0	1392	1392	0	1392	15.20943351	5.417271743	0.748397335
FERA.32	PYO59	0	1967	1967	0	1967	12.69144198	6.130168278	0.808274556
FERA.36	PYO59	0	1756	1756	0	1756	15.51661612	5.720359349	0.765696327
FERA.37	PYO65	0	1621	1621	0	1621	14.63556889	6.064015891	0.820481829
FERA.38	PYO65	0	1394	1394	0	1394	13.95421906	3.913364431	0.540524982
FERA.39	PYO65	0	1678	1678	0	1678	16.15008939	6.098909087	0.821362307
FERA.41	PYO65	0	1806	1806	0	1806	14.11438794	6.339425475	0.845384131
FERA.42	PYO65	0	1849	1849	0	1849	15.48177106	5.790461175	0.769762442
FERA.44	PYO65	0	1811	1811	0	1811	14.70415035	6.061887759	0.808075599
FERA.46	PYO65	0	1471	1471	0	1471	14.73975465	5.237847732	0.718133371
FERA.47	PYO65	0	2044	2044	0	2044	17.12728623	6.448249813	0.845931272
FERA.51	PYO4.PYO45	0	2028	2028	0	2028	17.71347674	6.126474647	0.804547766
FERA.53	PYO4.PYO45	0	1956	1956	0	1956	17.40993476	6.041988915	0.797237431
FERA.54	PYO4.PYO45	0	1495	1495	0	1495	15.46609194	5.811254974	0.794986209
FERA.55	PYO4.PYO45	0	1772	1772	0	1772	17.05844091	5.142172331	0.687468681
FERA.57	PYO4.PYO45	0	1614	1614	0	1614	13.99256308	5.357739954	0.725345035
FERA.58	PYO4.PYO45	0	1586	1586	0	1586	13.3604836	6.110431207	0.829210985
FERA.59	PYO4.PYO45	0	1704	1704	0	1704	16.29350442	5.459953862	0.733792402
FERA.60	PYO4.PYO45	0	1893	1893	0	1893	17.03806992	5.816244244	0.770780192
FERA.62	PYO4.PYO59	0	1858	1858	0	1858	15.53330739	5.759850499	0.765199239
FERA.64	PYO4.PYO59	0	1846	1846	0	1846	16.2038243	5.966396924	0.793321938
FERA.66	PYO4.PYO59	0	1690	1690	0	1690	13.88660757	6.058498283	0.815137771
FERA.69	PYO4.PYO59	0	1901	1901	0	1901	16.76639634	5.709176879	0.756168813
FERA.70	PYO4.PYO59	0	1878	1878	0	1878	17.35854131	5.903829839	0.783212932
FERA.75	PYO4.PYO65	0	1187	1187	0	1187	12.79203101	4.988378366	0.704654391
FERA.77	PYO4.PYO65	0	1824	1824	0	1824	15.3502243	5.740723892	0.764534107
FERA.79	PYO4.PYO65	0	1847	1847	0	1847	16.24514421	5.403684672	0.718449172
FERA.80	PYO4.PYO65	0	1950	1950	0	1950	19.17979706	6.110772716	0.806640411
FERA.81	PYO4.PYO65	0	2269	2269	0	2269	18.73465289	6.324694184	0.818508716
FERA.82	PYO4.PYO65	0	1985	1985	0	1985	16.95993204	6.130459717	0.807343292
FERA.83	PYO4.PYO65	0	1277	1277	0	1277	15.06160672	4.236360449	0.592310012
FERA.84	PYO4.PYO65	0	1973	1973	0	1973	18.32266965	5.990702655	0.789568669
FERA.87	PYO45.PYO59	0	1947	1947	0	1947	18.89603378	5.833052511	0.770137028
FERA.89	PYO45.PYO59	0	1968	1968	0	1968	18.70305777	5.82400591	0.767854997
FERA.92	PYO45.PYO59	0	1425	1425	0	1425	12.65864936	6.024330051	0.829577325
FERA.93	PYO45.PYO59	0	1403	1403	0	1403	11.4370819	5.752116953	0.793793096
FERA.99	PYO45.PYO65	0	1464	1464	0	1464	11.6030663	5.498696963	0.754390384
FERA.102	PYO45.PYO65	0	1792	1792	0	1792	19.1124346	5.341009264	0.71298182
FERA.104	PYO45.PYO65	0	1850	1850	0	1850	17.23942684	5.870640581	0.780365105
FERA.105	PYO45.PYO65	0	1773	1773	0	1773	17.02524584	5.645476963	0.754699695
FERA.106	PYO45.PYO65	0	1762	1762	0	1762	14.83989469	5.060993452	0.677128013
FERA.107	PYO45.PYO65	0	1749	1749	0	1749	14.5395893	6.107133738	0.817905149
FERA.109	PYO59.PYO65	0	1650	1650	0	1650	17.25740948	5.380618224	0.726273338
FERA.110	PYO59.PYO65	0	1570	1570	0	1570	14.23436677	5.726965734	0.778243965
FERA.111	PYO59.PYO65	0	2232	2232	0	2232	19.93105275	5.90874219	0.76630889
FERA.112	PYO59.PYO65	0	1827	1827	0	1827	14.43859087	6.079435824	0.809465686
FERA.113	PYO59.PYO65	0	2403	2403	0	2403	18.44033015	5.956305973	0.765152091
FERA.119	PYO59.PYO65	0	2254	2254	0	2254	20.51510578	5.825911593	0.754606632
FERA.120	PYO59.PYO65	0	2615	2615	0	2615	19.33577708	6.391843691	0.812279572
FERA.134	Ralstonia	0	2182	2182	0	2182	18.44952487	5.541053529	0.720740839
FERA.135	Ralstonia	0	2215	2215	0	2215	20.13110527	5.964781077	0.774344428
FERA.139	Ralstonia	0	2725	2725	0	2725	23.79858912	6.561838976	0.829538989
FERA.141	Ralstonia	0	2695	2695	0	2695	22.27825383	6.582074663	0.833263295
FERA.143	Ralstonia	0	1691	1691	0	1691	15.6472423	6.094586793	0.819928025
FERA.91	PYO45.PYO59	1	1657	1657	0	1657	14.56987409	3.839949275	0.518018551
FERA.50	PYO4.PYO45	2	2148	2148	0	2148	19.44792024	5.705874289	0.743698747
FERA.67	PYO4.PYO59	2	2272	2272	0	2272	19.71911027	5.706550239	0.738385512
FERA.90	PYO45.PYO59	2	1138	1138	0	1138	12.83941646	5.70776341	0.811104307
FERA.98	PYO45.PYO65	2	2862	2862	0	2862	11.84679749	6.59874977	0.829064076
FERA.11	PYO4	3	2668	2668	0	2668	23.38646054	6.46666359	0.819697605
FERA.17	PYO45	3	1852	1852	0	1852	13.38600781	4.59332868	0.610488518
FERA.28	PYO59	3	1918	1918	0	1918	18.42829861	5.71609832	0.756193861
FERA.33	PYO59	3	1685	1685	0	1685	16.36443274	4.822686605	0.64912485
FERA.45	PYO65	3	1486	1486	0	1486	13.42844052	3.947820903	0.540512821
FERA.52	PYO4.PYO45	3	1879	1879	0	1879	13.71425879	5.47003601	0.725613801
FERA.56	PYO4.PYO45	3	1958	1958	0	1958	15.78463651	5.940516734	0.78374254
FERA.63	PYO4.PYO59	3	1947	1947	0	1947	18.90967365	5.150316273	0.679995467
FERA.72	PYO4.PYO59	3	1420	1420	0	1420	15.40118433	4.4340066	0.610878317
FERA.76	PYO4.PYO65	3	1474	1474	0	1474	13.62932428	4.13987881	0.567438204
FERA.78	PYO4.PYO65	3	1042	1042	0	1042	6.766747192	4.112653225	0.591842575
FERA.94	PYO45.PYO59	3	874	874	0	874	11.59618023	4.568524093	0.674512015
FERA.96	PYO45.PYO59	3	1355	1355	0	1355	13.77081785	4.118540158	0.571102788
FERA.103	PYO45.PYO65	3	1227	1227	0	1227	13.29196925	4.096273412	0.575939936
FERA.108	PYO45.PYO65	3	1337	1337	0	1337	7.863837496	4.519106325	0.627812041
FERA.117	PYO59.PYO65	3	1133	1133	0	1133	10.79913697	4.292361311	0.610349871
FERA.118	PYO59.PYO65	3	1017	1017	0	1017	8.730759151	3.881444174	0.560528727
FERA.1	PYO4	4	1101	1101	0	1101	10.22578884	4.523609171	0.645863203
FERA.3	PYO4	4	745	745	0	745	9.719143222	3.375940401	0.510470931
FERA.6	PYO4	4	653	653	0	653	9.202503155	3.22347058	0.497328122
FERA.19	PYO45	4	851	851	0	NA	NA	3.30895232	0.490475864
FERA.31	PYO59	4	1226	1226	0	1226	8.17852398	3.431843312	0.482575753
FERA.34	PYO59	4	1326	1326	0	1326	10.64032144	4.234814458	0.588993088
FERA.35	PYO59	4	981	981	0	981	9.723496349	4.247180167	0.616554474
FERA.40	PYO65	4	747	747	0	747	6.955586777	3.551366745	0.536779286
FERA.43	PYO65	4	926	926	0	926	13.10960606	5.08908728	0.745012586
FERA.48	PYO65	4	1632	1632	0	1632	12.867514	4.579638825	0.61907411
FERA.61	PYO4.PYO59	4	1244	1244	0	1244	11.55108881	3.918614318	0.549897043
FERA.65	PYO4.PYO59	4	1165	1165	0	1165	13.2409172	4.38430653	0.620964692
FERA.68	PYO4.PYO59	4	1085	1085	0	1085	10.3309298	4.538036472	0.649280125
FERA.71	PYO4.PYO59	4	769	769	0	769	9.083487927	4.695432913	0.706601751
FERA.73	PYO4.PYO65	4	1547	1547	0	1547	17.09315138	4.120961856	0.561127584
FERA.74	PYO4.PYO65	4	893	893	0	893	10.57273639	3.642895886	0.536146805
FERA.85	PYO45.PYO59	4	594	594	0	594	10.72521809	2.232435114	0.34953457
FERA.86	PYO45.PYO59	4	758	758	0	758	11.23507512	3.228866376	0.48695831
FERA.88	PYO45.PYO59	4	1280	1280	0	1280	15.06690807	4.407746776	0.616070404
FERA.95	PYO45.PYO59	4	932	932	0	932	12.60096563	3.887543145	0.568575971
FERA.97	PYO45.PYO65	4	1128	1128	0	1128	13.55338146	3.752863503	0.533972104
FERA.100	PYO45.PYO65	4	1345	1345	0	1345	14.24438845	4.425971469	0.614364207
FERA.101	PYO45.PYO65	4	997	997	0	997	14.62832745	4.048034508	0.586268012
FERA.114	PYO59.PYO65	4	1526	1526	0	1526	17.35582815	4.243739156	0.578922861
FERA.115	PYO59.PYO65	4	1082	1082	0	1082	11.73647804	4.097704944	0.586511982
FERA.116	PYO59.PYO65	4	1030	1030	0	1030	11.06450636	5.248942601	0.756624616
FERA.133	Ralstonia	4	1354	1354	0	1354	11.34395772	5.579293208	0.773739243
FERA.136	Ralstonia	4	860	860	0	860	12.94424538	3.914614993	0.57934796
FERA.137	Ralstonia	4	860	860	0	860	12.05004101	4.117794401	0.60941773
FERA.138	Ralstonia	4	862	862	0	862	12.41495431	4.294601847	0.635366128
FERA.140	Ralstonia	4	843	843	0	843	14.26324279	2.907485831	0.43157193
FERA.142	Ralstonia	4	911	911	0	911	12.3798285	4.509789193	0.661788951
FERA.144	Ralstonia	4	824	824	0	824	11.97767948	4.381866417	0.652629598
