# Supplementary material for: Phage biocontrol success of bacterial wilt depends on synergistic interactions with resident rhizosphere microbiota
Source: Microb Biotechnol. 2024 Nov 13;17(11):e70049. doi: 10.1111/1751-7915.70049 (PMC11561305; doi:10.1111/1751-7915.70049)
Supplement: Supplementary file 11 — Table S11 [file MBT2-17-e70049-s011.csv]

Table S11. Results of Random Forest analysis, soreted by Mean Gini value for each genus.
Genus	Gini value
Lactobacillus	2.318703294
Sphingomonas	1.91129412
Pseudomonas	1.210904616
Rhodanobacter	0.958345318
Gemmatimonas	0.919372965
0319-6G20	0.858160235
Pseudolabrys	0.827343525
Snodgrassella	0.763659691
Xanthomonas	0.70217241
Gilliamella	0.692998538
Oceanibaculum	0.668113454
Devosia	0.644483062
Luteimonas	0.535035394
Bifidobacterium	0.477052318
Kapabacteriales	0.44688584
Weissella	0.443251277
SWB02	0.431106497
Terrimonas	0.408317922
Neisseria	0.374034355
Arenimonas	0.32359991
Burkholderia-Caballeronia-Paraburkholderia	0.317601601
Legionella	0.315612322
JG36-TzT-191	0.282585981
Symphothece_PCC-7002	0.273132211
Granulicella	0.254413952
Sphingobium	0.203722096
Bauldia	0.201560701
Conexibacter	0.199726536
Dokdonella	0.179327891
Niabella	0.174333218
SC-I-84	0.169767483
Longimicrobiaceae	0.163647848
Aquicella	0.157428538
Dyella	0.155796633
Edaphobaculum	0.150629243
Corynebacterium	0.150493658
OLB14	0.146287043
Bosea	0.134255573
Parafilimonas	0.124592926
Pandoraea	0.123165034
env.OPS_17	0.121764565
Kribbella	0.119152446
67-14	0.118026862
Acidipila	0.117098583
Afipia	0.11687383
Methylobacillus	0.116345432
OM27_clade	0.113841644
FCPU426	0.110247169
Opitutus	0.105925032
Fimbriimonas	0.105156379
UBA12409	0.098123677
Candidatus_Solibacter	0.097321109
Algoriphagus	0.097112631
P3OB-42	0.096862535
Bacteroides	0.094472522
Haliangium	0.094015761
NS9_marine_group	0.085078767
Arachidicoccus	0.085052983
37-13	0.078753443
Vermiphilaceae	0.077836988
Acetobacter	0.076658034
Chujaibacter	0.075098134
Massilia	0.072586297
Floricoccus	0.06922854
Reyranella	0.069179919
TRA3-20	0.068966644
Dongia	0.067319075
SBR1031	0.066772912
Gaiella	0.063737421
Microgenomatia	0.061574506
Terrabacter	0.059368976
Nevskia	0.058669091
Bdellovibrio	0.052979301
Rhodovastum	0.051957958
MBNT15	0.048029968
Phenylobacterium	0.045515728
Spirochaeta_2	0.045073985
JG30-KF-AS9	0.043871957
Chloroplast	0.043266659
Sediminibacterium	0.04075545
Streptococcus	0.040466208
Holophaga	0.040025061
Allorhizobium-Neorhizobium-Pararhizobium-Rhizobium	0.039705974
Acidibacter	0.039435841
Chitinophaga	0.03756691
Ellin6067	0.037041201
Marivirga	0.035897202
Micropepsis	0.035094947
Azospirillum	0.034803696
Muribaculaceae	0.03400762
Blautia	0.033761145
CCD24	0.03275247
Prosthecobacter	0.030727273
KD3-93	0.030324393
Micrococcus	0.029737931
Glycocaulis	0.027106148
Asticcacaulis	0.027079944
Enterococcus	0.02706804
Fluviicola	0.025641379
Streptomyces	0.024970605
Pedosphaeraceae	0.022715149
Kandleria	0.020663693
Rikenella	0.020318571
Fusobacterium	0.018946794
Flavisolibacter	0.017370512
Thermomonas	0.017100529
Fimbriiglobus	0.016761125
Campylobacter	0.016671162
WD2101_soil_group	0.015347455
Lachnospiraceae_NK4A136_group	0.015121586
Bordetella	0.014970085
TK10	0.014328084
Lysobacter	0.014077987
Pseudoxanthomonas	0.013141921
Gastranaerophilales	0.013128948
Veillonella	0.013015411
Sporocytophaga	0.012995987
Vicinamibacteraceae	0.01222963
Nitrosospira	0.011340446
Ruminococcus_gnavus_group	0.011324211
Breznakia	0.010707692
Taibaiella	0.010326491
Romboutsia	0.009942857
Ruminococcus_torques_group	0.009665425
Parabacteroides	0.009562837
Bryobacter	0.009546335
SM2D12	0.009490165
Parasutterella	0.00947
Bilophila	0.009361921
Subgroup_2	0.009305021
Rikenellaceae_RC9_gut_group	0.009051802
Agathobacter	0.008796357
Peptostreptococcus	0.00875
Verminephrobacter	0.008333333
Clostridia_UCG-014	0.007916667
Dyadobacter	0.007775307
Porphyrobacter	0.007696218
Brevundimonas	0.007680288
Methylobacterium-Methylorubrum	0.007644089
Neptuniibacter	0.007630303
Alistipes	0.007540009
Chryseolinea	0.007408602
Pajaroellobacter	0.007406593
Megasphaera	0.007396226
Photobacterium	0.007372549
Subdoligranulum	0.007346939
KD4-96	0.007288401
Thermomonospora	0.007272727
Lacunisphaera	0.007228956
Defluviicoccus	0.007227586
NS11-12_marine_group	0.007220851
Puia	0.007172727
URHD0088	0.006967742
NB1-j	0.006769231
Candidatus_Kaiserbacteria	0.006590476
Candidatus_Koribacter	0.006553814
Lentimicrobium	0.00582963
Sandaracinus	0.005810185
JG30-KF-CM66	0.005807692
Methylovirgula	0.00567297
Sphingobacterium	0.005615385
Simkania	0.005577381
Actinomyces	0.005459649
IMCC26256	0.005419355
Cupriavidus	0.005357143
Dubosiella	0.005357143
Vibrio	0.005357143
CPla-3_termite_group	0.005235043
KF-JG30-B3	0.005235043
Lachnoanaerobaculum	0.003924501
Treponema	0.003921538
Lachnoclostridium	0.0038875
MM2	0.003877956
SH-PL14	0.003870428
Nitratireductor	0.003854545
C0119	0.003851852
Elizabethkingia	0.003851852
Caulobacter	0.003849057
Arsenophonus	0.003846154
Ralstonia	0.003846154
Hamadaea	0.003833333
Granulicatella	0.003829787
Pediococcus	0.003829787
Coxiella	0.003714286
Akkermansia	0.003703704
Niastella	0.003703704
Butyricicoccus	0.003692308
WPS-2	0.003692308
Phaselicystis	0.00368
Lachnospiraceae_FCS020_group	0.003666667
Psychrobacillus	0.003636364
Smithella	0.003636364
WD260	0.0036
Mucilaginibacter	0.003533333
Fructobacillus	0.001966667
Prevotellaceae_UCG-001	0.001966667
Prevotella	0.001964912
Nitrososphaeraceae	0.001964286
Promicromonospora	0.001964286
Jeotgalicoccus	0.001963636
Dialister	0.001962963
Rhodoplanes	0.001962963
Kingella	0.001962264
Parvibaculum	0.001961538
Anaeromyxobacter	0.001960784
Anaerovibrio	0.001960784
Gryllotalpicola	0.001960784
Methyloversatilis	0.001960784
Stenotrophomonas	0.00196
Bombella	0.001959184
JTB23	0.001959184
Porphyromonas	0.001959184
Porticoccus	0.001959184
Mesorhizobium	0.001958333
Chryseobacterium	0.001957447
Acidothermus	0.001956522
F0058	0.001955556
Psychrobacter	0.00195122
Candidatus_Alysiosphaera	0.001945946
LWQ8	0.001944444
Group_1.1c	0.001939394
Paracoccus	0.001939394
Pedobacter	0.001935484
Slackia	0.001935484
Christensenellaceae_R-7_group	0.001933333
Subgroup_13	0.001933333
Altererythrobacter	0.001931034
Candidatus_Nitrocosmicus	0.001931034
DMER64	0.001931034
Enterorhabdus	0.001931034
Proteiniphilum	0.001931034
AKYG1722	0.001928571
Thermobacillus	0.001928571
Amb-16S-1323	0.001925926
Colidextribacter	0.001925926
Mycobacterium	0.001925926
Occallatibacter	0.001925926
Armatimonadales	0.001923077
Odoribacter	0.001923077
PLTA13	0.001923077
Bacillus	0.00192
Parviterribacter	0.00192
S085	0.00192
Monoglobus	0.001916667
Denitratisoma	0.001913043
Desulfovibrio	0.001909091
Mitochondria	0.001909091
Sulfurifustis	0.001909091
Blastomonas	0.00175
Limnobacter	0.001666667
EPR3968-O8a-Bc78	0.0016
KF-JG30-C25	0.0016
PeH15	0.0015
Amycolatopsis	0.001333333
Paenibacillus	0.001333333
GWA2-38-13b	0.001
MB-A2-108	0.001
Parvibacter	0.001
Chthoniobacter	0.000964912
Nov-24	0
211ds20	0
4-29-1	0
A21b	0
A4b	0
AD3	0
ADurb.Bin063-1	0
AKIW659	0
AKYH767	0
ASF356	0
Abditibacterium	0
Acetomicrobium	0
Acholeplasma	0
Achromobacter	0
Acinetobacter	0
Actinocorallia	0
Actinomarinales	0
Actinospica	0
Advenella	0
Aerococcus	0
Aeromicrobium	0
Aeromonas	0
Aetherobacter	0
Agromyces	0
Alcanivorax	0
Alkanibacter	0
Alloprevotella	0
Ammoniphilus	0
Amnibacterium	0
Anaerosinus	0
Anaerospora	0
Anaerostipes	0
Anaerotruncus	0
Anaerovorax	0
Angustibacter	0
Aquabacterium	0
Aquisphaera	0
Azospira	0
BD1-7_clade	0
BD2-11_terrestrial_group	0
BIrii41	0
BIyi10	0
BSV26	0
Babeliales	0
Bacteroidales_UCG-001	0
Bacteroidetes_vadinHA17	0
Blastococcus	0
Blfdi19	0
Bradyrhizobium	0
Bryocella	0
CCM19a	0
CMW-169	0
Caldicoprobacter	0
Candidatus_Accumulibacter	0
Candidatus_Adlerbacteria	0
Candidatus_Arthromitus	0
Candidatus_Azambacteria	0
Candidatus_Bealeia	0
Candidatus_Berkiella	0
Candidatus_Cloacimonas	0
Candidatus_Finniella	0
Candidatus_Jorgensenbacteria	0
Candidatus_Nitrosotalea	0
Candidatus_Nomurabacteria	0
Candidatus_Obscuribacter	0
Candidatus_Ovatusbacter	0
Candidatus_Paracaedibacter	0
Candidatus_Udaeobacter	0
Candidatus_Uhrbacteria	0
Candidatus_Xiphinematobacter	0
Carnimonas	0
Castellaniella	0
Catenulispora	0
Cavicella	0
Cellulomonas	0
Cellvibrio	0
Cellvibrionaceae	0
Cerasicoccus	0
Cetobacterium	0
Chelatococcus	0
Citrifermentans	0
Cloacibacterium	0
Clostridia_vadinBB60_group	0
Clostridium_sensu_stricto_1	0
Clostridium_sensu_stricto_10	0
Clostridium_sensu_stricto_13	0
Clostridium_sensu_stricto_8	0
Clostridium_sensu_stricto_9	0
Cohnella	0
Collinsella	0
Comamonas	0
Coprococcus	0
Crocinitomix	0
Cutibacterium	0
Cytophaga	0
DEV007	0
DTU014	0
Dactylosporangium	0
Deinococcus	0
Delftia	0
Desulfobulbus	0
Desulfomicrobium	0
Desulfosporosinus	0
Desulfuromonas	0
Dinghuibacter	0
Dorea	0
Dysgonomonas	0
Edaphobacter	0
Eggerthella	0
Ellin516	0
Ellin517	0
Enhydrobacter	0
Ensifer	0
Enteroscipio	0
Erysipelatoclostridium	0
Erysipelotrichaceae_UCG-003	0
Escherichia-Shigella	0
Eubacterium_coprostanoligenes_group	0
Eubacterium_hallii_group	0
Exiguobacterium	0
F082	0
FFCH16263	0
Faecalibacterium	0
Faecalibaculum	0
Family_XIII_AD3011_group	0
Fastidiosipila	0
Fermentimonas	0
Ferribacterium	0
Fictibacillus	0
Fimbriimonadaceae	0
Finegoldia	0
Flavihumibacter	0
Flavitalea	0
Flavobacterium	0
Flexivirga	0
Fonticella	0
Francisella	0
Fusicatenibacter	0
GCA-900066575	0
GOUTA6	0
Gemella	0
Gemmata	0
Gitt-GS-136	0
Glycomyces	0
HN-HF0106	0
Halomonas	0
Harryflintia	0
Hephaestia	0
Herbaspirillum	0
Hirschia	0
Hydrogenophaga	0
Hyphomicrobium	0
IMCC26134	0
IMCC26207	0
IS-44	0
Iamia	0
Ignavibacterium	0
Ilumatobacter	0
Incertae_Sedis	0
Inquilinus	0
Intestinibacter	0
Intestinimonas	0
JG30-KF-CM45	0
JGI_0001001-H03	0
Jatrophihabitans	0
KI89A_clade	0
Kocuria	0
Labrys	0
Lachnospira	0
Lachnospiraceae_ND3007_group	0
Lachnospiraceae_UCG-006	0
Lacibacter	0
Latescibacterota	0
Lautropia	0
Lawsonella	0
Leifsonia	0
Leptospira	0
Limnochordaceae	0
Limnochordia	0
Lineage_IV	0
Listeria	0
Longivirga	0
Luedemannella	0
Luteitalea	0
Luteolibacter	0
Lutispora	0
Lysinibacillus	0
MBA03	0
MND1	0
Macellibacteroides	0
Magnetospirillum	0
Marmoricola	0
Methanobrevibacter	0
Methyloligellaceae	0
Methylophilus	0
Methylotenera	0
Micromonospora	0
Microvirga	0
Mucispirillum	0
Muribaculum	0
Myxococcus	0
NK4A214_group	0
Nakamurella	0
Nannocystaceae	0
Nannocystis	0
Neochlamydia	0
Nitrosomonas	0
Nitrospira	0
Nitrospirillum	0
Nocardia	0
Nocardioides	0
Nonomuraea	0
Nordella	0
Noviherbaspirillum	0
Novosphingobium	0
OLB12	0
Obscuribacteraceae	0
Oceanobacillus	0
Oceanospirillum	0
Oligoflexus	0
Oscillibacter	0
PHOS-HE36	0
PMMR1	0
Paeniclostridium	0
Paludibaculum	0
Paludisphaera	0
Paraclostridium	0
Paralcaligenes	0
PeM15	0
Pedomicrobium	0
Pelosinus	0
Peptococcus	0
Peredibacter	0
Persicitalea	0
Petrimonas	0
Phascolarctobacterium	0
Phreatobacter	0
Phycicoccus	0
Phyllobacterium	0
Pirellula	0
Pla1_lineage	0
Planctopirus	0
Planifilum	0
Plot4-2H12	0
Proteiniclasticum	0
Proteus	0
Pseudoalteromonas	0
Pseudonocardia	0
R7C24	0
RB41	0
RBG-16-49-21	0
RF39	0
Raoultibacter	0
Rhizocola	0
Rhodoblastus	0
Rhodococcus	0
Rhodoferax	0
Rhodomicrobium	0
Rhodopila	0
Rhodopseudomonas	0
Rickettsiella	0
Rodentibacter	0
Rokubacteriales	0
Roseburia	0
Roseiarcus	0
Roseimarinus	0
Roseisolibacter	0
Rubellimicrobium	0
Rudaea	0
Ruminiclostridium	0
Ruminococcus	0
Ruminococcus_gauvreauii_group	0
S0134_terrestrial_group	0
SAR324_clade(Marine_group_B)	0
SB-5	0
SM1A02	0
Saccharimonadales	0
Saccharofermentans	0
Schlesneria	0
Sedimentibacter	0
Sericytochromatia	0
Shimazuella	0
Silvanigrella	0
Singulisphaera	0
Skermanella	0
Solirubrobacter	0
Solirubrobacteraceae	0
Solobacterium	0
Sorangium	0
Sphaerisporangium	0
Sphingopyxis	0
Sporichthya	0
Sporomusa	0
Sporosarcina	0
Staphylococcus	0
Stappia	0
Steroidobacter	0
Sterolibacterium	0
Streptosporangium	0
Subgroup_11	0
Subgroup_17	0
Subgroup_22	0
Subgroup_25	0
Subgroup_5	0
Subgroup_7	0
Sulfuricurvum	0
Sumerlaea	0
Symbiobacterium	0
Synechococcus_CC9902	0
Syntrophaceticus	0
Syntrophomonas	0
Syntrophorhabdus	0
Syntrophus	0
TM7	0
TM7a	0
TX1A-33	0
Taonella	0
Tepidimonas	0
Tepidiphilus	0
Terrisporobacter	0
Thauera	0
Thermicanus	0
Thermoactinomyces	0
Thermostaphylospora	0
Thiobacillus	0
Thiomonas	0
Thiophaeococcus	0
Trichococcus	0
Truepera	0
Tumebacillus	0
Turicibacter	0
Turneriella	0
Tuzzerella	0
UCG-002	0
UCG-005	0
UCG-010	0
UCG-012	0
Uliginosibacterium	0
Unknown_Family	0
Vampirovibrio	0
Vampirovibrionaceae	0
Vulgatibacter	0
WX65	0
Xylella	0
Zoogloea	0
bacteriap25	0
mle1-27	0
